# Supplementary material for: Multi-tissue DNA methylation aging clocks for sea lions, walruses and seals
Source: Commun Biol. 2023 Apr 1;6:359. doi: 10.1038/s42003-023-04734-0 (PMC10067968; doi:10.1038/s42003-023-04734-0)
Supplement: Supplementary file 4 — Supplementary Data 2 [file 42003_2023_4734_MOESM4_ESM.xlsx]

## Sheet: Fig 3
	CGid	z	pval	EWAS	SYMBOL	GeneRegionID	seqnames	probeStart	probeEnd	width	strand	CGstart	CGend	seq	annotation	geneChr	geneStart	geneEnd	geneLength	geneStrand	transcriptId	distanceToTSS	flank_txIds	flank_geneIds	flank_gene_distances	genic	Intergenic	Promoter	fiveUTR	threeUTR	Exon	Intron	downstream	distal_intergenic	main_Categories	CpG_number_on_geneRegion	CpGs_number_on_gene	CpGislandseqnames	CpGislandstart	CpGislandend	CpGislandwidth	CpGislandstrand	CpGislandlen	CpGislandcount	CpGislandgc	CpGislandoe	CpGislandden	CpGislandpvalue	CpGisland
1	cg00000165	2.13348	0.0345385	California sea lion_Blood	BARHL2	BARHL2_Intergenic_upstream	NW_020874458.1	112003633	112003682	50	+	112003633	112003634	CGATGTGTGCCTCAGCTGTTCCATCAAAAGCCACTGTACTAACAGATCCT	Distal Intergenic	10	112014980	112021332	6353	1	XM_027619228.1	-11298	NA	NA	NA	FALSE	TRUE	FALSE	FALSE	FALSE	FALSE	FALSE	FALSE	TRUE	Intergenic_upstream	11	27	NA	NA	NA	NA	NA	NA	NA	NA	NA	NA	NA	NA
2	cg00001209	-5.97479	1.0856e-08	California sea lion_Blood	LOC113929958	LOC113929958_Promoter	NW_020874474.1	106641081	106641130	50	+	106641129	106641130	CTTAACATTATAAGCAGAACAAAGTGGTACAAAATGTATTCAGCCTCACG	Promoter (<=1kb)	22	106632256	106640393	8138	2	XR_003522368.1	-688	XR_003522368.1	LOC113929958	-688	FALSE	TRUE	TRUE	FALSE	FALSE	FALSE	FALSE	FALSE	FALSE	Promoter	2	2	NA	NA	NA	NA	NA	NA	NA	NA	NA	NA	NA	NA
3	cg00001364	-0.764181	0.446785	California sea lion_Blood	PROX1	PROX1_Exon	NW_020874544.1	70200346	70200395	50	+	70200346	70200347	CGCGCTTTGCTCTCAGGTGCTCATCACATAAGCGATCCATATCAAACTGG	Exon (XM_027611044.1/PROX1, exon 3 of 6)	45	70156585	70209104	52520	2	XM_027611044.1	8709	XM_027611044.1;XM_027611053.1;XM_027611045.1;XM_027611047.1;XM_027611051.1;XM_027611046.1;XM_027611052.1;XM_027611048.1;XM_027611054.1	PROX1;PROX1;PROX1;PROX1;PROX1;PROX1;PROX1;PROX1;PROX1	0;0;0;0;0;0;0;0;0	TRUE	FALSE	FALSE	FALSE	FALSE	TRUE	FALSE	FALSE	FALSE	Exon	19	46	NA	NA	NA	NA	NA	NA	NA	NA	NA	NA	NA	NA
4	cg00001582	-1.9709	0.0506741	California sea lion_Blood	ZMIZ1	ZMIZ1_Promoter	NW_020874462.1	48785127	48785176	50	-	48785127	48785128	CGAGCAAGTTGAAGTGTCAGATTACATTGGCTATTCTATTTCCAAAGGGC	Promoter (<=1kb)	13	48552328	48785088	232761	2	XM_027593382.1	-88	XR_003518742.1;XR_003518737.1;XR_003518741.1;XR_003518746.1;XM_027590712.1;XM_027593382.1;XM_027593392.1;XM_027593400.1;XM_027593409.1;XM_027593417.1;XM_027593427.1	LOC113918974;LOC113918974;LOC113918974;LOC113918995;LOC113920513;ZMIZ1;ZMIZ1;ZMIZ1;ZMIZ1;ZMIZ1;ZMIZ1	-4404;0;0;-1704;849;0;0;0;0;0;0	FALSE	TRUE	TRUE	FALSE	FALSE	FALSE	FALSE	FALSE	FALSE	Promoter	6	12	NA	NA	NA	NA	NA	NA	NA	NA	NA	NA	NA	NA
5	cg00002920	-2.18005	0.0308236	California sea lion_Blood	MKI67	MKI67_Intergenic_upstream	NW_020874462.1	4387220	4387269	50	-	4387220	4387221	CGAGGCAGGGAAGCTGTTGACAAATTAATACTTTAAGAAAATAAACTATG	Distal Intergenic	13	4729873	4755740	25868	1	XM_027596753.1	-342653	NA	NA	NA	FALSE	TRUE	FALSE	FALSE	FALSE	FALSE	FALSE	FALSE	TRUE	Intergenic_upstream	15	15	NA	NA	NA	NA	NA	NA	NA	NA	NA	NA	NA	NA
6	cg00003994	6.22966	2.82282e-09	California sea lion_Blood	MEOX2	MEOX2_Exon	NW_020876465.1	58136688	58136737	50	-	58136688	58136689	CGAAGAGGGCATGTTTGCCAGCCAGCATCACAGGGGGCACCACCACCACC	Promoter (<=1kb)	205	58136149	58206656	70508	1	XM_027573982.1	539	XM_027573982.1	MEOX2	0	TRUE	FALSE	TRUE	FALSE	FALSE	TRUE	FALSE	FALSE	FALSE	Exon	2	3	NA	NA	NA	NA	NA	NA	NA	NA	NA	NA	NA	NA
7	cg00004555	-5.20883	4.92359e-07	California sea lion_Blood	SETD5	SETD5_Intron	NW_020884868.1	162552421	162552470	50	+	162552421	162552422	CGCTGCACTGCTGTCCTTCCCTGGAGACAGCAGCCAGCACTACTCAAGCT	Intron (XM_027583174.1/SETD5, intron 1 of 25)	360	162475666	162554829	79164	2	XM_027583174.1	2359	XM_027583174.1;XM_027583178.1;XM_027583183.1;XM_027583186.1;XM_027583175.1;XM_027583176.1;XM_027583179.1;XM_027583181.1;XM_027583182.1;XM_027583184.1;XM_027583177.1	SETD5;SETD5;SETD5;SETD5;SETD5;SETD5;SETD5;SETD5;SETD5;SETD5;SETD5	0;0;0;0;0;0;0;0;0;0;0	TRUE	FALSE	FALSE	FALSE	FALSE	FALSE	TRUE	FALSE	FALSE	Intron	7	20	NA	NA	NA	NA	NA	NA	NA	NA	NA	NA	NA	NA
8	cg00005112	-4.83406	2.778e-06	California sea lion_Blood	WWP2	WWP2_Intron	NW_020874921.1	43039587	43039636	50	-	43039587	43039588	CGTGGGCAGGGCTTGTGGGAATGATTTCATTGGAAAGGCCTGCGATATTT	Intron (XM_027619043.1/WWP2, intron 10 of 23)	108	42912141	43054113	141973	1	XM_027619043.1	127446	XM_027619043.1;XM_027619044.1;XM_027619045.1	WWP2;WWP2;WWP2	0;0;0	TRUE	FALSE	FALSE	FALSE	FALSE	FALSE	TRUE	FALSE	FALSE	Intron	4	6	NA	NA	NA	NA	NA	NA	NA	NA	NA	NA	NA	NA
9	cg00005271	-0.299054	0.765774	California sea lion_Blood	FNBP4	FNBP4_Intron	NW_020879070.1	15314663	15314712	50	+	15314663	15314664	CGCTTTACAGGACCTCTGGAAGCAACTACTCCTGATTAACCTCGGTGAAG	Intron (XM_027578781.1/FNBP4, intron 11 of 16)	277	15294008	15335314	41307	1	XM_027578781.1	20655	XM_027578781.1;XM_027578780.1	FNBP4;FNBP4	0;0	TRUE	FALSE	FALSE	FALSE	FALSE	FALSE	TRUE	FALSE	FALSE	Intron	3	6	NA	NA	NA	NA	NA	NA	NA	NA	NA	NA	NA	NA
10	cg00006213	-2.07953	0.0393184	California sea lion_Blood	SFPQ	SFPQ_Intron	NW_020874458.1	160690807	160690856	50	-	160690807	160690808	CGTAGTACCGCAAATGGCAATGGACATTAGGACCCGGATGTAGTATTCCT	Intron (XM_027569139.1/SFPQ, intron 9 of 11)	10	160680184	160696709	16526	1	XM_027569139.1	10623	XM_027569051.1;XM_027569139.1	SFPQ;SFPQ	0;0	TRUE	FALSE	FALSE	FALSE	FALSE	FALSE	TRUE	FALSE	FALSE	Intron	10	12	NA	NA	NA	NA	NA	NA	NA	NA	NA	NA	NA	NA
11	cg00008998	-2.58804	0.0105438	California sea lion_Blood	ARHGAP15	ARHGAP15_Intron	NW_020884869.1	85140398	85140447	50	+	85140398	85140399	CGATTTGAAGACTGTTTATTATATCATTTGAATAGGACTAGACCTGGCCT	Intron (XM_027591488.1/ARHGAP15, intron 12 of 13)	361	85060211	85660511	600301	2	XM_027591488.1	520064	XM_027591488.1	ARHGAP15	0	TRUE	FALSE	FALSE	FALSE	FALSE	FALSE	TRUE	FALSE	FALSE	Intron	75	78	NA	NA	NA	NA	NA	NA	NA	NA	NA	NA	NA	NA
12	cg00009248	-4.15161	5.06555e-05	California sea lion_Blood	MAPT	MAPT_Exon	NW_020875730.1	16991829	16991878	50	-	16991829	16991830	CGTTGCTAAGATCCAGCTTCTTATTAATTATCTGCACCTTTGGTAGCCAG	Exon (XM_027626378.1/MAPT, exon 11 of 14)	168	16982614	17079619	97006	2	XM_027626378.1	87741	XM_027626378.1;XM_027626381.1;XM_027626379.1;XM_027626380.1;XM_027626383.1;XM_027626384.1;XM_027626385.1;XM_027626382.1;XM_027626392.1;XM_027626388.1;XM_027626386.1;XM_027626387.1;XM_027626389.1;XM_027626391.1;XM_027626393.1	MAPT;MAPT;MAPT;MAPT;MAPT;MAPT;MAPT;MAPT;MAPT;MAPT;MAPT;MAPT;MAPT;MAPT;MAPT	0;0;0;0;0;0;0;0;0;0;0;0;0;0;0	TRUE	FALSE	FALSE	FALSE	FALSE	TRUE	TRUE	FALSE	FALSE	Exon	3	3	NA	NA	NA	NA	NA	NA	NA	NA	NA	NA	NA	NA
13	cg00009319	0.0717243	0.943034	California sea lion_Blood	AUTS2	AUTS2_Intron	NW_020874544.1	13060017	13060066	50	-	13060017	13060018	CGGCGCAGTAAGTTCAGATTATTGCTCAGTCTGTCAGAATGGGCTGCTTC	Intron (XM_027609947.1/AUTS2, intron 5 of 18)	45	12092226	13204383	1112158	1	XM_027609947.1	967791	XM_027609947.1;XM_027609948.1;XM_027609949.1;XM_027609950.1	AUTS2;AUTS2;AUTS2;AUTS2	0;0;0;0	TRUE	FALSE	FALSE	FALSE	FALSE	FALSE	TRUE	FALSE	FALSE	Intron	86	91	NA	NA	NA	NA	NA	NA	NA	NA	NA	NA	NA	NA
14	cg00010445	-1.91232	0.0578719	California sea lion_Blood	RFX1	RFX1_Exon	NW_020884868.1	202980920	202980969	50	-	202980920	202980921	CGACCAGAGGGTCAGGATCCAGAGAATCCCCCAGGTGCTAGTGTTCGGCA	Exon (XM_027583991.1/RFX1, exon 7 of 21)	360	202961409	202992878	31470	1	XM_027583991.1	19511	XM_027583991.1;XM_027583983.1;XM_027583985.1;XM_027583988.1;XM_027583989.1;XM_027583993.1;XM_027583984.1;XM_027583987.1;XM_027583986.1;XM_027583992.1	RFX1;RFX1;RFX1;RFX1;RFX1;RFX1;RFX1;RFX1;RFX1;RFX1	0;0;0;0;0;0;0;0;0;0	TRUE	FALSE	FALSE	FALSE	FALSE	TRUE	TRUE	FALSE	FALSE	Exon	2	5	NW_020884868.1	202980626	202980921	296	*	296	41	0.793919	0.887524	0.138514	2.15407e-32	CpGisland
15	cg00010903	0.388834	0.698524	California sea lion_Blood	FBXL20	FBXL20_Exon	NW_020875730.1	22351052	22351101	50	-	22351100	22351101	TTTCAGATAACAGATAGCACATTAATCCAACTTTCTATACACTGTCCTCG	Exon (XM_027625828.1/FBXL20, exon 13 of 15)	168	22255799	22361570	105772	1	XM_027625828.1	95253	XM_027625828.1;XM_027625831.1;XR_003525287.1;XR_003525286.1;XM_027625830.1;XM_027625829.1	FBXL20;FBXL20;FBXL20;FBXL20;FBXL20;FBXL20	0;0;0;0;0;0	TRUE	FALSE	FALSE	FALSE	FALSE	TRUE	TRUE	FALSE	FALSE	Exon	5	5	NA	NA	NA	NA	NA	NA	NA	NA	NA	NA	NA	NA
16	cg00010926	0.804273	0.423342	California sea lion_Blood	PAK3	PAK3_Exon	NW_020874514.1	87738313	87738362	50	-	87738313	87738314	CGCTTCAAGTCAATCAGAGGGAAAAATGGTATGAGTGATATAAATTATCA	Exon (XM_027608160.1/PAK3, exon 7 of 21)	36	87689785	87810532	120748	1	XM_027608160.1	48528	XM_027608160.1;XM_027608161.1;XM_027608163.1;XM_027608164.1;XM_027608165.1;XM_027608166.1;XM_027608167.1;XM_027608169.1;XM_027608170.1	PAK3;PAK3;PAK3;PAK3;PAK3;PAK3;PAK3;PAK3;PAK3	0;0;0;0;0;0;0;0;0	TRUE	FALSE	FALSE	FALSE	FALSE	TRUE	TRUE	FALSE	FALSE	Exon	5	9	NA	NA	NA	NA	NA	NA	NA	NA	NA	NA	NA	NA
17	cg00010977	0.671403	0.503796	California sea lion_Blood	LOC113920428	LOC113920428_Intergenic_downstream	NW_020884869.1	67612818	67612867	50	-	67612818	67612819	CGTGACTAAAATTCAGATTAGATATAATTCATTTTAATATCTGTGACTGG	Distal Intergenic	361	67595141	67595628	488	1	LOC113920428	17726	NA	NA	NA	FALSE	TRUE	FALSE	FALSE	FALSE	FALSE	FALSE	FALSE	TRUE	Intergenic_downstream	8	21	NA	NA	NA	NA	NA	NA	NA	NA	NA	NA	NA	NA
18	cg00012521	0.61514	0.540166	California sea lion_Blood	GGCT	GGCT_Exon	NW_020876465.1	45238726	45238775	50	-	45238726	45238727	CGATGAAGTGTGGGGAGTAGTATGGAAAATGAACAAAAGCAATTTAAATT	Exon (XM_027574102.1/GGCT, exon 2 of 4)	205	45234182	45242896	8715	1	XM_027574102.1	4544	XM_027574102.1;XM_027574103.1	GGCT;GGCT	0;0	TRUE	FALSE	FALSE	FALSE	FALSE	TRUE	FALSE	FALSE	FALSE	Exon	1	1	NA	NA	NA	NA	NA	NA	NA	NA	NA	NA	NA	NA
19	cg00012879	-0.864988	0.389255	California sea lion_Blood	NFIX	NFIX_Exon	NW_020884868.1	203579818	203579867	50	-	203579866	203579867	TCTGACTCCAGCAAGCACAGGCAGCGGGTGGTGGGTGAAAGCCATGCGCG	Exon (XR_003518075.1/NFIX, exon 7 of 12)	360	203560995	203631484	70490	2	XR_003518075.1	51617	XR_003518075.1;XM_027584152.1;XM_027584151.1;XM_027584155.1;XM_027584145.1;XM_027584146.1;XM_027584149.1;XM_027584154.1;XM_027584147.1;XM_027584142.1;XM_027584144.1;XM_027584148.1;XM_027584153.1;XM_027584143.1	NFIX;NFIX;NFIX;NFIX;NFIX;NFIX;NFIX;NFIX;NFIX;NFIX;NFIX;NFIX;NFIX;NFIX	0;0;0;0;0;0;0;0;0;0;0;0;0;0	TRUE	FALSE	FALSE	FALSE	FALSE	TRUE	TRUE	FALSE	FALSE	Exon	20	54	NA	NA	NA	NA	NA	NA	NA	NA	NA	NA	NA	NA
20	cg00013189	-1.22265	0.224041	California sea lion_Blood	LOC113923579	LOC113923579_Promoter	NW_020874462.1	29495971	29496020	50	-	29495971	29495972	CGGCGCTCTGAGGCCTCCCCATTCACCCGCCTTGGCACGCTCACAATCGG	Promoter (3-4kb)	13	29421052	29492100	71049	2	XR_003520373.1	-3920	XR_003520373.1;XM_027596463.1	LOC113923579;NKX2-3	-3871;0	FALSE	TRUE	TRUE	FALSE	FALSE	FALSE	FALSE	FALSE	FALSE	Promoter	5	5	NW_020874462.1	29495788	29496285	498	*	498	53	0.676707	0.929825	0.106426	5.42717e-35	CpGisland
21	cg00013247	4.44705	1.5007e-05	California sea lion_Blood	CDH5	CDH5_Intergenic_upstream	NW_020874921.1	39936803	39936852	50	+	39936851	39936852	TACATTCTTTTGAATAAAACATCTATTCTTGATGCCAGCAGCAAGCTTCG	Distal Intergenic	108	40119266	40150647	31382	1	XM_027618186.1	-182414	NA	NA	NA	FALSE	TRUE	FALSE	FALSE	FALSE	FALSE	FALSE	FALSE	TRUE	Intergenic_upstream	1	1	NA	NA	NA	NA	NA	NA	NA	NA	NA	NA	NA	NA
22	cg00014011	6.35755	1.41625e-09	California sea lion_Blood	WNT10B	WNT10B_Intron	NW_020884870.1	73271529	73271578	50	-	73271529	73271530	CGGAGCCCTGGTGGGGTAGGAGACACTAAGCCTGTATTTATTACTCTCCC	Intron (XM_027593492.1/WNT10B, intron 1 of 4)	362	73249989	73281017	31029	2	XM_027593492.1	9439	XM_027593492.1;XM_027593491.1	WNT10B;WNT10B	0;0	TRUE	FALSE	FALSE	FALSE	FALSE	FALSE	TRUE	FALSE	FALSE	Intron	14	16	NA	NA	NA	NA	NA	NA	NA	NA	NA	NA	NA	NA
23	cg00015001	-2.38459	0.0183105	California sea lion_Blood	LOC113922468	LOC113922468_Intergenic_downstream	NW_020874462.1	28604649	28604698	50	-	28604697	28604698	TAGATGTGCGGATGGATTAGCTGTCCTGCAAGGTCAGGAGCGCATTGCCG	Distal Intergenic	13	28584387	28588234	3848	1	XR_003519952.1	20311	NA	NA	NA	FALSE	TRUE	FALSE	FALSE	FALSE	FALSE	FALSE	FALSE	TRUE	Intergenic_downstream	47	56	NW_020874462.1	28604634	28604904	271	*	271	19	0.516605	1.05426	0.0701107	1.37407e-09	CpGisland
24	cg00015319	4.34343	2.31575e-05	California sea lion_Blood	LOC113923092	LOC113923092_Intergenic_downstream	NW_020884870.1	77662409	77662458	50	-	77662409	77662410	CGTTTTATTTGCAGCATCTTTCATGCTGCTGACGATCGTAAAGGGCTTTA	Distal Intergenic	362	77674245	77678904	4660	2	XR_003520167.1	16495	NA	NA	NA	FALSE	TRUE	FALSE	FALSE	FALSE	FALSE	FALSE	FALSE	TRUE	Intergenic_downstream	2	4	NW_020884870.1	77662128	77662446	319	*	319	42	0.708464	1.06808	0.131661	4.10666e-32	CpGisland
25	cg00016215	0.373196	0.710085	California sea lion_Blood	KCNMA1	KCNMA1_Exon	NW_020874462.1	50781010	50781059	50	-	50781058	50781059	TTCTGCAAAGCTCTGAAAACATATAATATGCTTTGTTTTGGAATTTACCG	Exon (XM_027596092.1/KCNMA1, exon 28 of 30)	13	50049567	50792423	742857	1	XM_027596092.1	731443	XM_027596092.1;XM_027596063.1;XM_027596080.1;XM_027596087.1;XM_027596072.1;XM_027596074.1;XM_027596079.1;XM_027596081.1;XM_027596082.1;XM_027596083.1;XM_027596085.1;XM_027596086.1;XM_027596089.1;XM_027596068.1;XM_027596069.1;XM_027596071.1;XM_027596075.1;XM_027596076.1;XM_027596078.1;XM_027596065.1;XM_027596064.1;XM_027596066.1;XM_027596067.1;XM_027596070.1;XM_027596077.1;XM_027596088.1	KCNMA1;KCNMA1;KCNMA1;KCNMA1;KCNMA1;KCNMA1;KCNMA1;KCNMA1;KCNMA1;KCNMA1;KCNMA1;KCNMA1;KCNMA1;KCNMA1;KCNMA1;KCNMA1;KCNMA1;KCNMA1;KCNMA1;KCNMA1;KCNMA1;KCNMA1;KCNMA1;KCNMA1;KCNMA1;KCNMA1	0;0;0;0;0;0;0;0;0;0;0;0;0;0;0;0;0;0;0;0;0;0;0;0;0;0	TRUE	FALSE	FALSE	FALSE	FALSE	TRUE	FALSE	FALSE	FALSE	Exon	23	41	NA	NA	NA	NA	NA	NA	NA	NA	NA	NA	NA	NA
26	cg00017571	0.137023	0.891419	California sea lion_Blood	DMBX1	DMBX1_Promoter	NW_020874458.1	151047983	151048032	50	+	151047983	151047984	CGCCATATAGATGGCTTTAATTTTCCAAATCTGCAAATGCATCCGTTATG	Promoter (5-6kb)	10	151036508	151042394	5887	2	XM_027576749.1	-5589	NA	NA	NA	FALSE	TRUE	TRUE	FALSE	FALSE	FALSE	FALSE	FALSE	FALSE	Promoter	14	41	NA	NA	NA	NA	NA	NA	NA	NA	NA	NA	NA	NA
27	cg00017737	-0.174351	0.862105	California sea lion_Blood	LOC113922350	LOC113922350_Exon	NW_020884870.1	77305175	77305224	50	+	77305223	77305224	AATGTCTCGGAATTGGTGTAATTCAGAGAAATTAATGACGACTTTCCGCG	Promoter (<=1kb)	362	77305185	77350007	44823	1	LOC113922350	0	LOC113922350	LOC113922350	0	TRUE	FALSE	TRUE	FALSE	FALSE	TRUE	FALSE	FALSE	FALSE	Exon	13	29	NW_020884870.1	77305155	77305455	301	*	301	25	0.581395	1.02885	0.0830565	3.9557e-14	CpGisland
28	cg00019068	0.130796	0.896324	California sea lion_Blood	LOC113914276	LOC113914276_Exon	NW_020879070.1	86558708	86558757	50	-	86558708	86558709	CGTGCACCTGAGGAGTCTGAACCATGAAGCATCAGAGCTAGCAAACTACT	Exon (XM_027579352.1/ZBTB44, exon 4 of 5)	277	85894148	86761766	867619	1	XR_003517425.1	664560	XR_003517425.1;XR_003517426.1;XM_027579353.1;XM_027579352.1	LOC113914276;LOC113914276;ZBTB44;ZBTB44	0;0;0;0	TRUE	FALSE	FALSE	FALSE	FALSE	TRUE	TRUE	FALSE	FALSE	Exon	14	18	NA	NA	NA	NA	NA	NA	NA	NA	NA	NA	NA	NA
29	cg00020468	-0.572785	0.568393	California sea lion_Blood	ANK3	ANK3_Exon	NW_020874462.1	66104920	66104969	50	-	66104920	66104921	CGCAGTGGTGCAATTGACATGAGCAAGAGGGATTTTGTTGAAGAGAGGCT	Exon (XM_027595995.1/ANK3, exon 42 of 53)	13	65467954	66142261	674308	1	XM_027595995.1	636966	XM_027595995.1;XM_027596000.1;XM_027595990.1;XM_027595991.1;XM_027595993.1;XM_027595994.1;XM_027595996.1;XM_027595997.1;XM_027595998.1;XM_027595999.1;XM_027596001.1;XM_027596002.1;XM_027596004.1;XM_027596006.1;XM_027596007.1;XM_027596009.1;XM_027596010.1;XM_027596012.1;XM_027596013.1;XM_027596014.1;XM_027596015.1;XM_027596016.1;XM_027596017.1;XM_027596018.1;XM_027596019.1;XM_027596020.1;XM_027596…	ANK3;ANK3;ANK3;ANK3;ANK3;ANK3;ANK3;ANK3;ANK3;ANK3;ANK3;ANK3;ANK3;ANK3;ANK3;ANK3;ANK3;ANK3;ANK3;ANK3;ANK3;ANK3;ANK3;ANK3;ANK3;ANK3;ANK3;ANK3;ANK3;ANK3;ANK3;ANK3;ANK3	0;0;0;0;0;0;0;0;0;0;0;0;0;0;0;0;0;0;0;0;0;0;0;0;0;0;0;0;0;0;0;0;0	TRUE	FALSE	FALSE	FALSE	FALSE	TRUE	TRUE	FALSE	FALSE	Exon	15	15	NA	NA	NA	NA	NA	NA	NA	NA	NA	NA	NA	NA
30	cg00021588	-0.551275	0.582995	California sea lion_Blood	AHCYL1	AHCYL1_Exon	NW_020874458.1	95857385	95857434	50	+	95857385	95857386	CGGATCTTCTTAAACACGTTTGGATACTTCTTATAAACCCAGTGGGTTAA	Exon (XM_027608535.1/AHCYL1, exon 7 of 17)	10	95848452	95886695	38244	2	XM_027608535.1	29261	XM_027608535.1;XM_027608546.1;XM_027608516.1;XM_027608526.1	AHCYL1;AHCYL1;AHCYL1;AHCYL1	0;0;0;0	TRUE	FALSE	FALSE	FALSE	FALSE	TRUE	FALSE	FALSE	FALSE	Exon	3	4	NA	NA	NA	NA	NA	NA	NA	NA	NA	NA	NA	NA
31	cg00022035	0.528988	0.598308	California sea lion_Blood	OGDH	OGDH_Exon	NW_020876465.1	104767155	104767204	50	-	104767155	104767156	CGGAGGAGTCCAGATCAGCATCCAAAATCCCCAGGGGGTCCAGCTGTGCT	Exon (XM_027573214.1/OGDH, exon 4 of 24)	205	104724340	104794028	69689	2	XM_027573214.1	26824	XM_027573214.1;XM_027573215.1;XM_027573216.1	OGDH;OGDH;OGDH	0;0;0	TRUE	FALSE	FALSE	FALSE	FALSE	TRUE	TRUE	FALSE	FALSE	Exon	5	5	NW_020876465.1	104767149	104767238	90	*	90	10	0.666667	1	0.111111	3.65027e-07	CpGisland
32	cg00023292	-2.32696	0.0212782	California sea lion_Blood	CNOT4	CNOT4_Exon	NW_020876465.1	17643947	17643996	50	+	17643995	17643996	CAATCCTCCACACTGGCTAAAATCCCTTCAGGCCCTCACAGAGATGGACG	Exon (XM_027573219.1/CNOT4, exon 11 of 11)	205	17500319	17644202	143884	1	XM_027573219.1	143628	XM_027573219.1;XM_027573220.1;XM_027573217.1;XM_027573218.1	CNOT4;CNOT4;CNOT4;CNOT4	0;0;0;0	TRUE	FALSE	FALSE	FALSE	FALSE	TRUE	FALSE	FALSE	FALSE	Exon	9	10	NA	NA	NA	NA	NA	NA	NA	NA	NA	NA	NA	NA
33	cg00024300	-3.18883	0.00169967	California sea lion_Blood	FAM172A	FAM172A_Intron	NW_020874474.1	81139512	81139561	50	+	81139560	81139561	TGAATTAGTGTTTCTGAAGCTTTCTGCTAATCTGCAGATAGGTGGCACCG	Intron (XM_027605630.1/FAM172A, intron 6 of 10)	22	80990245	81259881	269637	1	XM_027605630.1	149267	XM_027605630.1;XM_027605627.1;XM_027605626.1;XM_027605629.1;XM_027605620.1;XM_027605621.1;XM_027605622.1;XM_027605625.1;XM_027605628.1;XM_027605624.1	FAM172A;FAM172A;FAM172A;FAM172A;FAM172A;FAM172A;FAM172A;FAM172A;FAM172A;FAM172A	0;0;0;0;0;0;0;0;0;0	TRUE	FALSE	FALSE	FALSE	FALSE	FALSE	TRUE	FALSE	FALSE	Intron	26	28	NA	NA	NA	NA	NA	NA	NA	NA	NA	NA	NA	NA
34	cg00027030	-1.70053	0.0913764	California sea lion_Blood	GRM1	GRM1_Exon	NW_020874467.1	19611379	19611428	50	+	19611379	19611380	CGGACATTCCTCTCAGGCTTGGCAATAATGATGTACATCTTGGGAGTGAA	Exon (XM_027604133.1/GRM1, exon 8 of 9)	17	19565866	20001914	436049	2	XM_027604133.1	390486	XM_027604133.1;XM_027604132.1;XM_027604134.1	GRM1;GRM1;GRM1	0;0;0	TRUE	FALSE	FALSE	FALSE	FALSE	TRUE	FALSE	FALSE	FALSE	Exon	4	7	NA	NA	NA	NA	NA	NA	NA	NA	NA	NA	NA	NA
35	cg00027863	-5.9427	1.28286e-08	California sea lion_Blood	SENP3	SENP3_threeUTR	NW_020875730.1	57243459	57243508	50	-	57243507	57243508	GCTCACACAGTGAGTTTGCAGTGACACAGCTCCTTGTAGATCTGCCGACG	3' UTR	168	57243035	57251807	8773	2	XM_027568503.1	8299	XM_027568507.1;XR_003515456.1;XR_003515457.1;XR_003515469.1;XM_027568503.1;XM_027568504.1;XM_027568505.1	EIF4A1;LOC113908382;LOC113908383;LOC113908396;SENP3;SENP3;SENP3	0;-3101;-3986;-4948;0;0;0	TRUE	FALSE	FALSE	FALSE	TRUE	TRUE	FALSE	FALSE	FALSE	threeUTR	2	2	NA	NA	NA	NA	NA	NA	NA	NA	NA	NA	NA	NA
36	cg00027948	-1.33924	0.18309	California sea lion_Blood	ESYT1	ESYT1_Exon	NW_020884870.1	79387397	79387446	50	-	79387445	79387446	GTGCTTCGGATCCATGTATTAGAGGCCCAGGACCTGATTGCCAAAGACCG	Exon (XM_027593057.1/ESYT1, exon 19 of 32)	362	79370393	79393078	22686	1	XM_027593057.1	17004	XM_027593057.1;XM_027593056.1	ESYT1;ESYT1	0;0	TRUE	FALSE	FALSE	FALSE	FALSE	TRUE	FALSE	FALSE	FALSE	Exon	1	4	NA	NA	NA	NA	NA	NA	NA	NA	NA	NA	NA	NA
37	cg00029553	-0.80777	0.421332	California sea lion_Blood	FGF14	FGF14_threeUTR	NW_020884869.1	183041752	183041801	50	+	183041752	183041753	CGCTGGGCAAGGCAAATGTTACCATTACCAGTAAGCTTGTGATATGTATA	3' UTR	361	183036678	183189483	152806	2	XM_027591060.1	147682	XM_027591060.1;XM_027591058.1;XM_027591059.1;XM_027591057.1;XR_003519363.1;XR_003519364.1	FGF14;FGF14;FGF14;FGF14;FGF14;FGF14	0;0;0;0;0;0	TRUE	FALSE	FALSE	FALSE	TRUE	TRUE	TRUE	FALSE	FALSE	threeUTR	1	8	NA	NA	NA	NA	NA	NA	NA	NA	NA	NA	NA	NA
38	cg00029755	-1.14242	0.255818	California sea lion_Blood	ZEB2	ZEB2_Intron	NW_020884869.1	84361862	84361911	50	-	84361910	84361911	GAAACGGATGGCTACCCTACTAGAACATAATTACACCGTTCCAACATCCG	Intron (XM_027590240.1/ZEB2, intron 2 of 9)	361	84333875	84461832	127958	1	XM_027590240.1	27987	XM_027590240.1;XM_027590239.1;XM_027590237.1	ZEB2;ZEB2;ZEB2	0;0;0	TRUE	FALSE	FALSE	FALSE	FALSE	FALSE	TRUE	FALSE	FALSE	Intron	108	126	NA	NA	NA	NA	NA	NA	NA	NA	NA	NA	NA	NA
39	cg00031262	2.22093	0.0278529	California sea lion_Blood	WNT10B	WNT10B_Intron	NW_020884870.1	73271505	73271554	50	+	73271505	73271506	CGCCCGTCAGCCTGGATTAATCTTCGGAGCCCTGGTGGGGTAGGAGACAC	Intron (XM_027593492.1/WNT10B, intron 1 of 4)	362	73249989	73281017	31029	2	XM_027593492.1	9463	XM_027593492.1;XM_027593491.1	WNT10B;WNT10B	0;0	TRUE	FALSE	FALSE	FALSE	FALSE	FALSE	TRUE	FALSE	FALSE	Intron	14	16	NA	NA	NA	NA	NA	NA	NA	NA	NA	NA	NA	NA
40	cg00032045	1.13196	0.260182	California sea lion_Blood	AHDC1	AHDC1_threeUTR	NW_020874458.1	167026969	167027018	50	+	167026969	167026970	CGAAGGTGAGCCCTTTCTGCACAAAACCAGCAATTGTAAATACTTTTTAA	3' UTR	10	166962390	167027450	65061	1	XM_027625008.1	64579	XM_027625008.1;XM_027624962.1;XM_027624981.1;XM_027624990.1;XM_027624972.1;XM_027624998.1	AHDC1;AHDC1;AHDC1;AHDC1;AHDC1;AHDC1	0;0;0;0;0;0	TRUE	FALSE	FALSE	FALSE	TRUE	TRUE	FALSE	FALSE	FALSE	threeUTR	4	46	NA	NA	NA	NA	NA	NA	NA	NA	NA	NA	NA	NA
41	cg00032807	1.35252	0.178804	California sea lion_Blood	EVX1	EVX1_Intergenic_downstream	NW_020876465.1	48011003	48011052	50	-	48011003	48011004	CGCAAACCTTGGCAAAAGGGAAATTTCATTATGAAGTAATGAGTAATTCC	Distal Intergenic	205	48013690	48017268	3579	2	XM_027573020.1	6265	XM_027573020.1	EVX1	0	FALSE	TRUE	FALSE	FALSE	FALSE	FALSE	FALSE	FALSE	TRUE	Intergenic_downstream	8	19	NA	NA	NA	NA	NA	NA	NA	NA	NA	NA	NA	NA
42	cg00032872	7.94466	1.35598e-13	California sea lion_Blood	SOX21	SOX21_Intergenic_downstream	NW_020884869.1	177399790	177399839	50	+	177399790	177399791	CGAAGCCTTGAAAGGATTTAATTAACCGTGTCAGGGATAATTACCCCTGG	Downstream (1-2kb)	361	177400857	177403375	2519	2	XM_027591479.1	3536	XM_027591479.1	SOX21	3536	FALSE	TRUE	FALSE	FALSE	FALSE	FALSE	FALSE	FALSE	FALSE	Intergenic_downstream	3	12	NA	NA	NA	NA	NA	NA	NA	NA	NA	NA	NA	NA
43	cg00035308	0.669544	0.504977	California sea lion_Blood	TSPAN5	TSPAN5_Exon	NW_020874464.1	120673358	120673407	50	+	120673406	120673407	AACCTAAATATTTACTTCAATTGCACAGATTCCAATGCAAGTCGAGAGCG	Exon (XM_027599700.1/TSPAN5, exon 5 of 9)	14	120513080	120680084	167005	1	XM_027599700.1	160278	XM_027599700.1;XM_027599702.1;XM_027599699.1;XM_027599701.1;XM_027599703.1;XM_027599706.1;XM_027599704.1;XM_027599707.1	TSPAN5;TSPAN5;TSPAN5;TSPAN5;TSPAN5;TSPAN5;TSPAN5;TSPAN5	0;0;0;0;0;0;0;0	TRUE	FALSE	FALSE	FALSE	FALSE	TRUE	FALSE	FALSE	FALSE	Exon	1	2	NA	NA	NA	NA	NA	NA	NA	NA	NA	NA	NA	NA
44	cg00036621	0.639546	0.524228	California sea lion_Blood	NAA30	NAA30_Exon	NW_020876041.1	102152479	102152528	50	-	102152527	102152528	GGATATGCACAAAAAGATGTTCCGCAGAGGTTATATAGCCATGTTAGCCG	Exon (XM_027571295.1A30, exon 3 of 5)	182	102146236	102166191	19956	1	XM_027571295.1	6243	XM_027571295.1	NAA30	0	TRUE	FALSE	FALSE	FALSE	FALSE	TRUE	FALSE	FALSE	FALSE	Exon	5	7	NA	NA	NA	NA	NA	NA	NA	NA	NA	NA	NA	NA
45	cg00036705	-0.724702	0.470581	California sea lion_Blood	POU3F3	POU3F3_Intergenic_downstream	NW_020875357.1	68137708	68137757	50	+	68137708	68137709	CGCTCCAATTTGCAGGAATTTATTATATTGATATTGGACTGATTAACATT	Distal Intergenic	146	68174019	68179748	5730	2	XR_003524783.1	41991	NA	NA	NA	FALSE	TRUE	FALSE	FALSE	FALSE	FALSE	FALSE	FALSE	TRUE	Intergenic_downstream	7	16	NA	NA	NA	NA	NA	NA	NA	NA	NA	NA	NA	NA
46	cg00036709	-1.42861	0.155689	California sea lion_Blood	FGF18	FGF18_Intron	NW_020874474.1	60162584	60162633	50	+	60162632	60162633	ATCTGATCTGTTACTTCAGCAGCTTTCAGACTCGGGAAGGTCTTGGCACG	Intron (XM_027606211.1/FGF18, intron 2 of 4)	22	60161090	60194633	33544	1	XM_027606211.1	1494	XM_027606211.1	FGF18	0	TRUE	FALSE	FALSE	FALSE	FALSE	FALSE	TRUE	FALSE	FALSE	Intron	5	7	NA	NA	NA	NA	NA	NA	NA	NA	NA	NA	NA	NA
47	cg00036788	7.06522	2.66092e-11	California sea lion_Blood	LOC113925349	LOC113925349_Promoter	NW_020874464.1	158549135	158549184	50	+	158549183	158549184	ACCACATGTTGCAAGGTTCAAATAGTGCCTAATGAAACAGTGACTAAACG	Promoter (6-7kb)	14	158555924	158559415	3492	1	XR_003520988.1	-6740	NA	NA	NA	FALSE	TRUE	TRUE	FALSE	FALSE	FALSE	FALSE	FALSE	FALSE	Promoter	6	6	NW_020874464.1	158549183	158549263	81	*	81	11	0.703704	1.15714	0.135802	7.76142e-09	CpGisland
48	cg00037518	0.924273	0.357647	California sea lion_Blood	LOC113909209	LOC113909209_Intergenic_upstream	NW_020876041.1	66855301	66855350	50	-	66855349	66855350	AAGGTTCATAAATGGAATGCCAATGACAATTTGTTGTTGACGTTCTGCCG	Distal Intergenic	182	66893594	66933479	39886	1	XM_027570319.1	-38293	NA	NA	NA	FALSE	TRUE	FALSE	FALSE	FALSE	FALSE	FALSE	FALSE	TRUE	Intergenic_upstream	9	10	NA	NA	NA	NA	NA	NA	NA	NA	NA	NA	NA	NA
49	cg00037619	-10.4387	8.4642e-21	California sea lion_Blood	LOC113923648	LOC113923648_Promoter	NW_020874462.1	28065761	28065810	50	+	28065809	28065810	AGCTCGTCCTCATGTAAAATATATGACTTTGTGTAAGGATCAGGCGAACG	Promoter (9-10kb)	13	28075043	28089182	14140	1	XR_003520387.1	-9233	NA	NA	NA	FALSE	TRUE	TRUE	FALSE	FALSE	FALSE	FALSE	FALSE	FALSE	Promoter	22	48	NA	NA	NA	NA	NA	NA	NA	NA	NA	NA	NA	NA
50	cg00038038	3.55292	0.000489297	California sea lion_Blood	PAPPA2	PAPPA2_Promoter	NW_020874544.1	58858471	58858520	50	+	58858519	58858520	TTTTGATCTGATTCACTTGACAGATTATTTGAATCCAGCCCACCTTTCCG	Promoter (3-4kb)	45	58861627	59124643	263017	1	XM_027609924.1	-3107	XM_027609924.1	PAPPA2	-3107	FALSE	TRUE	TRUE	FALSE	FALSE	FALSE	FALSE	FALSE	FALSE	Promoter	1	2	NA	NA	NA	NA	NA	NA	NA	NA	NA	NA	NA	NA
51	cg00038306	0.781492	0.436573	California sea lion_Blood	YTHDF3	YTHDF3_fiveUTR	NW_020874458.1	72017997	72018046	50	+	72018045	72018046	TAAGTATGGCTCAAAATCATCATCATTTACAGCATCTTTTTGATGAATCG	5' UTR	10	71984989	72023849	38861	2	XM_027604204.1	5803	XM_027604204.1;XM_027604206.1;XM_027604202.1;XM_027604208.1;XM_027604205.1;XM_027604201.1;XM_027604207.1	YTHDF3;YTHDF3;YTHDF3;YTHDF3;YTHDF3;YTHDF3;YTHDF3	0;0;0;0;0;0;0	TRUE	FALSE	FALSE	TRUE	FALSE	TRUE	TRUE	FALSE	FALSE	fiveUTR	2	8	NA	NA	NA	NA	NA	NA	NA	NA	NA	NA	NA	NA
52	cg00038376	0.495141	0.621909	California sea lion_Blood	LOC113929249	LOC113929249_Intergenic_downstream	NW_020874474.1	94708501	94708550	50	+	94708501	94708502	CGCTTCTCTGACTCCAATCATTCATCATGCTCAATGAGGCAGCAAATAGG	Distal Intergenic	22	94676691	94677262	572	1	LOC113929249	31810	NA	NA	NA	FALSE	TRUE	FALSE	FALSE	FALSE	FALSE	FALSE	FALSE	TRUE	Intergenic_downstream	41	73	NA	NA	NA	NA	NA	NA	NA	NA	NA	NA	NA	NA
53	cg00038849	-0.9431	0.347959	California sea lion_Blood	MECOM	MECOM_Intron	NW_020884868.1	92674419	92674468	50	-	92674419	92674420	CGAAAGACTTGTCATTTATCTGGTCTTGCATGACATCAAATGATAGAAGA	Intron (XM_027584132.1/MECOM, intron 1 of 15)	360	92592609	93124504	531896	1	XM_027584132.1	81810	XM_027584132.1;XM_027584124.1;XM_027584125.1;XM_027584126.1;XM_027584127.1;XM_027584139.1;XM_027584140.1;XM_027584128.1	MECOM;MECOM;MECOM;MECOM;MECOM;MECOM;MECOM;MECOM	0;0;0;0;0;0;0;0	TRUE	FALSE	FALSE	FALSE	FALSE	FALSE	TRUE	FALSE	FALSE	Intron	57	89	NA	NA	NA	NA	NA	NA	NA	NA	NA	NA	NA	NA
54	cg00038872	-1.27267	0.205728	California sea lion_Blood	LOC113928484	LOC113928484_Intergenic_downstream	NW_020874474.1	37846315	37846364	50	-	37846315	37846316	CGCAGGGCTGAGATGACACAGTGAAAGCAGCATGTTCACTCTTCAGCAGA	Distal Intergenic	22	37799621	37800204	584	1	LOC113928484	46743	NA	NA	NA	FALSE	TRUE	FALSE	FALSE	FALSE	FALSE	FALSE	FALSE	TRUE	Intergenic_downstream	1	1	NA	NA	NA	NA	NA	NA	NA	NA	NA	NA	NA	NA
55	cg00038955	0.187206	0.852052	California sea lion_Blood	VPS13B	VPS13B_Exon	NW_020874458.1	41450160	41450209	50	+	41450160	41450161	CGAACCAACAAGGTGCGTCTGTTCAGCTTGTCAGTACAGGAAAGGAAGAC	Exon (XM_027594354.1/VPS13B, exon 28 of 62)	10	41120428	41870225	749798	2	XM_027594354.1	420016	XM_027594354.1;XM_027594446.1;XM_027594522.1	VPS13B;VPS13B;VPS13B	0;0;0	TRUE	FALSE	FALSE	FALSE	FALSE	TRUE	TRUE	FALSE	FALSE	Exon	3	9	NA	NA	NA	NA	NA	NA	NA	NA	NA	NA	NA	NA
56	cg00039469	-0.961325	0.338743	California sea lion_Blood	LOC113921103	LOC113921103_Intergenic_upstream	NW_020884869.1	31789870	31789919	50	-	31789918	31789919	GATTCACCAGAGGACTAATGTTGCTGATAGCCACACAGATAGCCTCATCG	Distal Intergenic	361	31571708	31571810	103	2	XR_003519511.1	-218109	NA	NA	NA	FALSE	TRUE	FALSE	FALSE	FALSE	FALSE	FALSE	FALSE	TRUE	Intergenic_upstream	2	2	NA	NA	NA	NA	NA	NA	NA	NA	NA	NA	NA	NA
57	cg00039845	-0.451238	0.653111	California sea lion_Blood	IFT43	IFT43_Intron	NW_020876041.1	117921464	117921513	50	+	117921512	117921513	AAGTAATGGCCCCTCAGGGACTTTCAGGACTTTGCTCTCAATGTCAGCCG	Intron (XM_027572412.1/IFT43, intron 3 of 8)	182	117884173	117962616	78444	1	XM_027572412.1	37291	XM_027572412.1;XM_027572411.1	IFT43;IFT43	0;0	TRUE	FALSE	FALSE	FALSE	FALSE	FALSE	TRUE	FALSE	FALSE	Intron	5	5	NA	NA	NA	NA	NA	NA	NA	NA	NA	NA	NA	NA
58	cg00044472	-1.76781	0.0793492	California sea lion_Blood	ZEB2	ZEB2_Intron	NW_020884869.1	84398629	84398678	50	-	84398629	84398630	CGACGGAACTGCAGGCTTGTCGGACTCCAATTTACAGAAATCCAAACAGA	Intron (XM_027590240.1/ZEB2, intron 2 of 9)	361	84333875	84461832	127958	1	XM_027590240.1	64754	XM_027590240.1;XM_027590239.1;XM_027590237.1	ZEB2;ZEB2;ZEB2	0;0;0	TRUE	FALSE	FALSE	FALSE	FALSE	FALSE	TRUE	FALSE	FALSE	Intron	108	126	NA	NA	NA	NA	NA	NA	NA	NA	NA	NA	NA	NA
59	cg00045146	-0.269557	0.788292	California sea lion_Blood	TBR1	TBR1_Intergenic_downstream	NW_020884869.1	69437930	69437979	50	+	69437978	69437979	ATATAAAAATCACAACATTAGATTTACAGAAGAGCCAAAATATACACACG	Downstream (1-2kb)	361	69439333	69447689	8357	2	XM_027590057.1	9710	XM_027590057.1	TBR1	0	FALSE	TRUE	FALSE	FALSE	FALSE	FALSE	FALSE	FALSE	FALSE	Intergenic_downstream	3	29	NA	NA	NA	NA	NA	NA	NA	NA	NA	NA	NA	NA
60	cg00046073	-0.0913118	0.927516	California sea lion_Blood	JARID2	JARID2_Intron	NW_020874467.1	133196602	133196651	50	+	133196602	133196603	CGGAATCTGCACTGCCGCTTGCTTATTACGTACAGGGGAGGATTGTTGAC	Intron (XM_027601696.1/JARID2, intron 2 of 17)	17	133057718	133307492	249775	1	XM_027601696.1	138884	XM_027601696.1;XM_027601698.1;XM_027601701.1;XM_027601700.1;XM_027601697.1	JARID2;JARID2;JARID2;JARID2;JARID2	0;0;0;0;0	TRUE	FALSE	FALSE	FALSE	FALSE	FALSE	TRUE	FALSE	FALSE	Intron	4	21	NW_020874467.1	133196480	133196631	152	*	152	16	0.75	0.831453	0.105263	7.31535e-11	CpGisland
61	cg00046146	-0.0125524	0.990022	California sea lion_Blood	LOC113921142	LOC113921142_Intergenic_downstream	NW_020884869.1	74220724	74220773	50	-	74220724	74220725	CGTTTGGCAGTACTTTTCACACCGATCTACACCAGCAGATTTTCTAGGGC	Distal Intergenic	361	74379232	74379331	100	2	LOC113921142	158607	NA	NA	NA	FALSE	TRUE	FALSE	FALSE	FALSE	FALSE	FALSE	FALSE	TRUE	Intergenic_downstream	12	42	NA	NA	NA	NA	NA	NA	NA	NA	NA	NA	NA	NA
62	cg00046614	-1.85737	0.0653824	California sea lion_Blood	MGMT	MGMT_Intron	NW_020874462.1	3340852	3340901	50	-	3340852	3340853	CGGCGTGAGATGGGAAGACATTTCACTTGATGTTGCTCAAATCCAACTTT	Intron (XM_027596748.1/MGMT, intron 2 of 4)	13	3200713	3434073	233361	2	XM_027596748.1	93172	XM_027596748.1;XM_027596750.1;XM_027596747.1;XM_027596749.1;XM_027596746.1	MGMT;MGMT;MGMT;MGMT;MGMT	0;0;0;0;0	TRUE	FALSE	FALSE	FALSE	FALSE	FALSE	TRUE	FALSE	FALSE	Intron	15	18	NA	NA	NA	NA	NA	NA	NA	NA	NA	NA	NA	NA
63	cg00046850	10.5561	3.69639e-21	California sea lion_Blood	TLX3	TLX3_Exon	NW_020874474.1	60089275	60089324	50	-	60089275	60089276	CGGCAGCAGGCGAGCCGGCTCATGCTGCAGCTGCAACACGACGCCTTCCA	Exon (XM_027607122.1/TLX3, exon 3 of 3)	22	60087246	60089454	2209	1	XM_027607122.1	2029	XM_027607122.1	TLX3	0	TRUE	FALSE	FALSE	FALSE	FALSE	TRUE	FALSE	FALSE	FALSE	Exon	6	20	NW_020874474.1	60088841	60089379	539	*	539	54	0.692022	0.846055	0.100186	3.79225e-34	CpGisland
64	cg00049527	-2.91085	0.00409956	California sea lion_Blood	ROBO1	ROBO1_Exon	NW_020884868.1	30556566	30556615	50	-	30556566	30556567	CGGGACTGAAAAATCAAAACAAAATATAAACCAGTTATTAAGCTGAAGAG	Exon (XM_027585195.1/ROBO1, exon 18 of 29)	360	30508096	30822250	314155	2	XM_027585195.1	265635	XM_027585195.1;XM_027585191.1;XM_027585192.1;XM_027585194.1;XM_027585190.1;XM_027585187.1;XM_027585188.1;XM_027585189.1;XM_027585193.1	ROBO1;ROBO1;ROBO1;ROBO1;ROBO1;ROBO1;ROBO1;ROBO1;ROBO1	0;0;0;0;0;0;0;0;0	TRUE	FALSE	FALSE	FALSE	FALSE	TRUE	TRUE	FALSE	FALSE	Exon	2	8	NA	NA	NA	NA	NA	NA	NA	NA	NA	NA	NA	NA
65	cg00049667	2.2216	0.0278065	California sea lion_Blood	ADRB2	ADRB2_Exon	NW_020874474.1	40547617	40547666	50	-	40547665	40547666	ATCGTGTTTGGCAATGTGCTGGTCATCACAGCCATTGCCAAGTTCGAGCG	Promoter (<=1kb)	22	40547235	40593862	46628	1	XM_027605149.1	382	XM_027605149.1;XM_027605150.1;XM_027605153.1;XM_027605155.1;XM_027605154.1;XM_027605156.1;XR_003521995.1;XM_027605151.1	ADRB2;ADRB2;ADRB2;ADRB2;ADRB2;ADRB2;ADRB2;ADRB2	0;0;0;0;0;0;0;0	TRUE	FALSE	TRUE	FALSE	FALSE	TRUE	FALSE	FALSE	FALSE	Exon	3	3	NA	NA	NA	NA	NA	NA	NA	NA	NA	NA	NA	NA
66	cg00049718	0.43298	0.666274	California sea lion_Blood	CSDE1	CSDE1_fiveUTR	NW_020874458.1	91697524	91697573	50	-	91697572	91697573	ATTCCTACGTACCGGGCCGTGCTGCTTATGGCGGCGCTGGAGAGGGGGCG	Promoter (<=1kb)	10	91697467	91737237	39771	1	XM_027599285.1	57	XM_027599285.1;XM_027599270.1;XM_027599294.1	CSDE1;CSDE1;CSDE1	0;0;0	TRUE	FALSE	TRUE	TRUE	FALSE	TRUE	FALSE	FALSE	FALSE	fiveUTR	4	12	NW_020874458.1	91697398	91697601	204	*	204	22	0.651961	1.01954	0.107843	5.35837e-15	CpGisland
67	cg00050268	0.025775	0.979513	California sea lion_Blood	PTPRD	PTPRD_Intron	NW_020874788.1	33302985	33303034	50	+	33302985	33302986	CGAAGGTCCACTCAACGTCGATTCAATCTCTTGCTAAGTTGCACAGACAG	Intron (XM_027615469.1/PTPRD, intron 6 of 29)	91	33107594	33635109	527516	2	XM_027615469.1	332075	XM_027615469.1;XM_027615463.1;XM_027615464.1;XM_027615465.1;XM_027615466.1;XM_027615468.1;XM_027615461.1;XM_027615462.1;XM_027615474.1;XM_027615475.1;XM_027615454.1;XM_027615473.1;XM_027615476.1;XM_027615441.1;XM_027615447.1;XM_027615448.1;XM_027615449.1;XM_027615451.1;XM_027615452.1;XM_027615453.1;XM_027615455.1;XM_027615457.1;XM_027615458.1;XM_027615459.1;XM_027615460.1;XM_027615470.1;XM_027615…	PTPRD;PTPRD;PTPRD;PTPRD;PTPRD;PTPRD;PTPRD;PTPRD;PTPRD;PTPRD;PTPRD;PTPRD;PTPRD;PTPRD;PTPRD;PTPRD;PTPRD;PTPRD;PTPRD;PTPRD;PTPRD;PTPRD;PTPRD;PTPRD;PTPRD;PTPRD;PTPRD;PTPRD;PTPRD;PTPRD;PTPRD;PTPRD;PTPRD;PTPRD;PTPRD;PTPRD;PTPRD;PTPRD	0;0;0;0;0;0;0;0;0;0;0;0;0;0;0;0;0;0;0;0;0;0;0;0;0;0;0;0;0;0;0;0;0;0;0;0;0;0	TRUE	FALSE	FALSE	FALSE	FALSE	FALSE	TRUE	FALSE	FALSE	Intron	10	31	NA	NA	NA	NA	NA	NA	NA	NA	NA	NA	NA	NA
68	cg00051709	-0.236307	0.81389	California sea lion_Blood	BCL11A	BCL11A_Intron	NW_020875357.1	60607821	60607870	50	+	60607869	60607870	TGGGGTCCATCTGTGAGATCCAGGGGCTTTTTATTTGTGTGTGTCGAGCG	Intron (XM_027621647.1/BCL11A, intron 2 of 2)	146	60588290	60685839	97550	1	XM_027621647.1	19531	XM_027621647.1;XM_027621648.1;XM_027621645.1;XM_027621646.1;XM_027621649.1;XM_027621650.1	BCL11A;BCL11A;BCL11A;BCL11A;BCL11A;BCL11A	0;0;0;0;0;0	TRUE	FALSE	FALSE	FALSE	FALSE	FALSE	TRUE	FALSE	FALSE	Intron	28	129	NA	NA	NA	NA	NA	NA	NA	NA	NA	NA	NA	NA
69	cg00054169	0.43523	0.664646	California sea lion_Blood	HOXA5	HOXA5_Exon	NW_020876465.1	48117403	48117452	50	+	48117451	48117452	TAATTCATCATAAATTGTGCAAGGGTGCTATAGACGCACAAACGACCGCG	Exon (XM_027573121.1/HOXA5, exon 1 of 2)	205	48115593	48120038	4446	1	XM_027573121.1	1810	XM_027573116.1;XM_027573118.1;XM_027573121.1;XM_027573127.1	HOXA3;HOXA3;HOXA5;HOXA6	0;0;0;0	TRUE	FALSE	FALSE	FALSE	FALSE	TRUE	FALSE	FALSE	FALSE	Exon	25	33	NA	NA	NA	NA	NA	NA	NA	NA	NA	NA	NA	NA
70	cg00054831	0.287166	0.774826	California sea lion_Blood	USP27X	USP27X_Exon	NW_020874514.1	42104433	42104482	50	-	42104481	42104482	CAGCTTCATCCGGCACCACAAGGACCAGTGGTTCAAGTGTGATGATGCCG	Exon (XM_027607588.1/USP27X, exon 2 of 2)	36	42101459	42105503	4045	1	XM_027607588.1	2974	XM_027607588.1	USP27X	0	TRUE	FALSE	FALSE	FALSE	FALSE	TRUE	FALSE	FALSE	FALSE	Exon	3	6	NA	NA	NA	NA	NA	NA	NA	NA	NA	NA	NA	NA
71	cg00055211	-2.7897	0.00590179	California sea lion_Blood	LOC113917265	LOC113917265_Intron	NW_020884868.1	195314133	195314182	50	+	195314181	195314182	TGTTTCTCTTGGCTTCTGGGCAGGATTGCGGGGTGCAGGTAAGGGGTACG	Intron (XR_003518181.1/LOC113917265, intron 16 of 35)	360	195301594	195330268	28675	1	XR_003518181.1	12539	XR_003518181.1;XR_003518182.1;XM_027584969.1	LOC113917265;LOC113917265;LOC113917265	0;0;0	TRUE	FALSE	FALSE	FALSE	FALSE	FALSE	TRUE	FALSE	FALSE	Intron	1	3	NA	NA	NA	NA	NA	NA	NA	NA	NA	NA	NA	NA
72	cg00055619	3.17132	0.00179987	California sea lion_Blood	ZIC3	ZIC3_Exon	NW_020874514.1	109988069	109988118	50	+	109988069	109988070	CGCTTTGCCAACAGCAGCGACCGTAAGAAGCACATGCATGTGCATACCTC	Exon (XM_027608320.1/ZIC3, exon 4 of 5)	36	109912176	109990862	78687	1	XM_027608320.1	75893	XM_027608320.1;XM_027608321.1;XM_027608318.1;XM_027608319.1	ZIC3;ZIC3;ZIC3;ZIC3	0;0;0;0	TRUE	FALSE	FALSE	FALSE	FALSE	TRUE	FALSE	FALSE	FALSE	Exon	7	15	NW_020874514.1	109987778	109988178	401	*	401	34	0.630923	0.88521	0.084788	2.85276e-19	CpGisland
73	cg00056413	2.03227	0.0439586	California sea lion_Blood	RSPO3	RSPO3_Exon	NW_020874467.1	36451901	36451950	50	-	36451901	36451902	CGTTTTGGCTGCCGATGTATTCCATAAAGTTCAAAATGATAAAAAGCCAA	Promoter (<=1kb)	17	36361729	36452473	90745	2	XM_027600857.1	523	XM_027600859.1;XM_027600857.1;XM_027600860.1;XM_027600858.1	RSPO3;RSPO3;RSPO3;RSPO3	-330;0;0;0	TRUE	FALSE	TRUE	FALSE	FALSE	TRUE	FALSE	FALSE	FALSE	Exon	1	2	NW_020874467.1	36451604	36451914	311	*	311	31	0.639871	0.98478	0.0996785	8.18031e-20	CpGisland
74	cg00056578	5.04449	1.06355e-06	California sea lion_Blood	KSR2	KSR2_Exon	NW_020878390.1	13435752	13435801	50	+	13435800	13435801	GTTCGCACTGCTGTAAGGCTTTTTGCAAACTCAGAGGCTGCTGCTCCTCG	Promoter (<=1kb)	269	13027546	13436527	408982	2	XM_027576788.1	726	XM_027576788.1;XM_027576790.1;XM_027576789.1;XR_003516954.1	KSR2;KSR2;KSR2;LOC113912768	0;0;0;33695	TRUE	FALSE	TRUE	FALSE	FALSE	TRUE	FALSE	FALSE	FALSE	Exon	3	3	NA	NA	NA	NA	NA	NA	NA	NA	NA	NA	NA	NA
75	cg00056596	1.7124	0.089152	California sea lion_Blood	LOC113926550	LOC113926550_Intergenic_downstream	NW_020874458.1	112039503	112039552	50	-	112039551	112039552	TACCTTAATGAGATAACACCTTTCCTTCCCTCAACCTACTCATTATCACG	Distal Intergenic	10	112057352	112058084	733	2	LOC113926550	18581	NA	NA	NA	FALSE	TRUE	FALSE	FALSE	FALSE	FALSE	FALSE	FALSE	TRUE	Intergenic_downstream	2	4	NA	NA	NA	NA	NA	NA	NA	NA	NA	NA	NA	NA
76	cg00057767	-0.430176	0.668305	California sea lion_Blood	ZNF521	ZNF521_Intron	NW_020878390.1	45365311	45365360	50	+	45365359	45365360	CTTTTCACCCTACTCTTTTAACACATCATGTATGCACTGAGCAATCTTCG	Intron (XM_027577284.1/ZNF521, intron 4 of 6)	269	45255246	45500066	244821	2	XM_027577284.1	134706	XM_027577284.1;XM_027577279.1;XM_027577278.1;XM_027577283.1;XM_027577280.1;XM_027577282.1;XM_027577281.1	ZNF521;ZNF521;ZNF521;ZNF521;ZNF521;ZNF521;ZNF521	0;0;0;0;0;0;0	TRUE	FALSE	FALSE	FALSE	FALSE	FALSE	TRUE	FALSE	FALSE	Intron	64	78	NA	NA	NA	NA	NA	NA	NA	NA	NA	NA	NA	NA
77	cg00058449	0.283243	0.777821	California sea lion_Blood	ZBTB12	ZBTB12_Exon	NW_020874467.1	109117627	109117676	50	-	109117675	109117676	CAGATGCCGCACGAGTGTGACTTGACACCACGATGCACGTTCATGTGGCG	Exon (XM_027603834.1/ZBTB12, exon 2 of 2)	17	109116523	109119684	3162	2	XM_027603834.1	2008	XM_027603812.1;XM_027603780.1;XM_027603776.1;XM_027603777.1;XM_027603778.1;XM_027603779.1;XR_003521725.1;XM_027603834.1;XM_027603833.1;XM_027603835.1;XM_027603837.1	C2;EHMT2;EHMT2;EHMT2;EHMT2;EHMT2;EHMT2;ZBTB12;ZBTB12;ZBTB12;ZBTB12	-1192;0;0;0;0;0;0;0;0;0;0	TRUE	FALSE	FALSE	FALSE	FALSE	TRUE	FALSE	FALSE	FALSE	Exon	3	3	NW_020874467.1	109117409	109117676	268	*	268	28	0.645522	1.01269	0.104478	1.52522e-18	CpGisland
78	cg00059117	-2.01638	0.0456209	California sea lion_Blood	MED24	MED24_Exon	NW_020875730.1	21768264	21768313	50	+	21768312	21768313	TCCCCATAAGCATTGCACACATCCCAGGGACTTGGGCAGGGTGGCACCCG	Exon (XM_027624711.1/MED24, exon 9 of 29)	168	21743824	21781164	37341	1	XM_027624711.1	24440	XR_003525129.1;XM_027624711.1;XM_027624712.1;XM_027624710.1;XM_027624707.1;XM_027624715.1;XM_027624714.1;XM_027624708.1;XM_027624709.1;XM_027624713.1	LOC113939143;MED24;MED24;MED24;MED24;MED24;MED24;MED24;MED24;MED24	9326;0;0;0;0;0;0;0;0;0	TRUE	FALSE	FALSE	FALSE	FALSE	TRUE	TRUE	FALSE	FALSE	Exon	1	1	NA	NA	NA	NA	NA	NA	NA	NA	NA	NA	NA	NA
79	cg00059486	9.41158	1.00613e-17	California sea lion_Blood	PRDM13	PRDM13_Promoter	NW_020874467.1	60157281	60157330	50	-	60157281	60157282	CGTGAACGACACGCGAACAATTTTATCAATAGGACCATGTAAAGGCCGAC	Promoter (2-3kb)	17	60146654	60154838	8185	2	XM_027601786.1	-2492	XM_027601786.1	PRDM13	0	FALSE	TRUE	TRUE	FALSE	FALSE	FALSE	FALSE	FALSE	FALSE	Promoter	20	23	NW_020874467.1	60157210	60157295	86	*	86	11	0.674419	1.14667	0.127907	1.55592e-08	CpGisland
80	cg00059897	0.777387	0.438982	California sea lion_Blood	FAF1	FAF1_Intron	NW_020874458.1	147594471	147594520	50	-	147594519	147594520	CTTTGAGTGGCAGTTACATATCAAACCTCACGGGGGTTTGACAGGCAACG	Intron (XM_027624861.1/FAF1, intron 8 of 19)	10	147289386	147773180	483795	1	XM_027624861.1	305085	XM_027624861.1;XM_027624896.1;XM_027624850.1;XM_027624879.1;XM_027624870.1;XM_027624906.1;XM_027624887.1	FAF1;FAF1;FAF1;FAF1;FAF1;FAF1;FAF1	0;0;0;0;0;0;0	TRUE	FALSE	FALSE	FALSE	FALSE	FALSE	TRUE	FALSE	FALSE	Intron	25	26	NA	NA	NA	NA	NA	NA	NA	NA	NA	NA	NA	NA
81	cg00060304	-0.617177	0.538826	California sea lion_Blood	PAX6	PAX6_Intron	NW_020879070.1	28625615	28625664	50	-	28625615	28625616	CGCATTGAGCCCCTTAGTGCCTTGATTAACAGGCAGATTAACTCTTACTG	Intron (XM_027579142.1/PAX6, intron 1 of 13)	277	28623315	28651704	28390	1	XM_027579142.1	2300	XM_027579142.1;XM_027579141.1;XM_027579144.1;XM_027579139.1;XM_027579140.1	PAX6;PAX6;PAX6;PAX6;PAX6	0;0;0;0;0	TRUE	FALSE	FALSE	FALSE	FALSE	FALSE	TRUE	FALSE	FALSE	Intron	36	77	NA	NA	NA	NA	NA	NA	NA	NA	NA	NA	NA	NA
82	cg00060633	0.643084	0.521938	California sea lion_Blood	TAOK1	TAOK1_Exon	NW_020875730.1	42770477	42770526	50	+	42770525	42770526	CAAAGAATAAAACATCCCAACAGTATAGAATACAAAGGCTGTTATTTACG	Exon (XM_027568207.1/TAOK1, exon 4 of 20)	168	42684149	42835290	151142	1	XM_027568207.1	86328	XM_027568207.1	TAOK1	0	TRUE	FALSE	FALSE	FALSE	FALSE	TRUE	FALSE	FALSE	FALSE	Exon	6	10	NA	NA	NA	NA	NA	NA	NA	NA	NA	NA	NA	NA
83	cg00061684	-1.91687	0.0572833	California sea lion_Blood	KITLG	KITLG_Intron	NW_020884870.1	106167431	106167480	50	-	106167479	106167480	AATGGAATTATTCCATGTAATCCGATTTACACAGCCATTTAATCAAAGCG	Intron (XM_027593463.1/KITLG, intron 1 of 9)	362	106087686	106169770	82085	2	XM_027593463.1	2290	XM_027593463.1;XM_027593464.1;XM_027593462.1;XM_027593465.1	KITLG;KITLG;KITLG;KITLG	0;0;0;0	TRUE	FALSE	FALSE	FALSE	FALSE	FALSE	TRUE	FALSE	FALSE	Intron	1	1	NA	NA	NA	NA	NA	NA	NA	NA	NA	NA	NA	NA
84	cg00065957	11.6233	1.714e-24	California sea lion_Blood	SHISAL2A	SHISAL2A_Exon	NW_020874458.1	145757841	145757890	50	-	145757841	145757842	CGGTACCTGAGCCACCACATGTAGCTGTGCTCGTAGGGGAAGAAGCTGTG	Promoter (<=1kb)	10	145740594	145758186	17593	2	XM_027576970.1	296	XM_027576988.1;XM_027576981.1;XM_027576970.1;XM_027576977.1	LOC113913042;SHISAL2A;SHISAL2A;SHISAL2A	-227;-4423;0;0	TRUE	FALSE	TRUE	FALSE	FALSE	TRUE	TRUE	FALSE	FALSE	Exon	1	1	NW_020874458.1	145757712	145758124	413	*	413	49	0.694915	0.999358	0.118644	6.74014e-35	CpGisland
85	cg00065997	0.462685	0.644913	California sea lion_Blood	BRS3	BRS3_Exon	NW_020874514.1	109099554	109099603	50	+	109099602	109099603	CTTTACAAAAGCACCCTGAACATACCTACTGAGGAACAAAGCCATGCCCG	Exon (XM_027608742.1/BRS3, exon 2 of 3)	36	109097156	109102845	5690	1	XM_027608742.1	2398	XM_027608742.1	BRS3	0	TRUE	FALSE	FALSE	FALSE	FALSE	TRUE	FALSE	FALSE	FALSE	Exon	2	2	NA	NA	NA	NA	NA	NA	NA	NA	NA	NA	NA	NA
86	cg00066554	-1.60658	0.110595	California sea lion_Blood	VANGL2	VANGL2_Exon	NW_020874544.1	104131340	104131389	50	+	104131388	104131389	AGCTGCGGGAGTGGCCCGACTTGTAGGAATAGCCCGAGTACTGGGACTCG	Exon (XM_027609717.1/VANGL2, exon 2 of 9)	45	104119598	104145595	25998	2	XM_027609717.1	14206	XM_027609717.1;XM_027609716.1	VANGL2;VANGL2	0;0	TRUE	FALSE	FALSE	FALSE	FALSE	TRUE	FALSE	FALSE	FALSE	Exon	5	6	NW_020874544.1	104131336	104131424	89	*	89	10	0.640449	1.12374	0.11236	3.26814e-07	CpGisland
87	cg00067370	-2.37151	0.0189497	California sea lion_Blood	LOC113920129	LOC113920129_Intergenic_downstream	NW_020884869.1	83627938	83627987	50	-	83627986	83627987	AAGCTGCTCTACCTTGCAATAACAGAATTCATATCTGATTCAGGTTAACG	Distal Intergenic	361	83697838	83698234	397	2	LOC113920129	70296	NA	NA	NA	FALSE	TRUE	FALSE	FALSE	FALSE	FALSE	FALSE	FALSE	TRUE	Intergenic_downstream	9	9	NA	NA	NA	NA	NA	NA	NA	NA	NA	NA	NA	NA
88	cg00067520	-0.0111441	0.991142	California sea lion_Blood	BRPF3	BRPF3_Exon	NW_020874467.1	113034927	113034976	50	+	113034975	113034976	GATTACCTGGAATTCATATCCAAGCCAATGGATTTTTCTACTATGAGGCG	Exon (XM_027601843.1/BRPF3, exon 6 of 13)	17	113021145	113056255	35111	1	XM_027601843.1	13782	XM_027601843.1;XM_027601847.1;XM_027601842.1;XM_027601849.1;XR_003521379.1;XM_027601848.1;XM_027601845.1;XM_027601846.1;XM_027601844.1	BRPF3;BRPF3;BRPF3;BRPF3;BRPF3;BRPF3;BRPF3;BRPF3;BRPF3	0;0;0;0;0;0;0;0;0	TRUE	FALSE	FALSE	FALSE	FALSE	TRUE	FALSE	FALSE	FALSE	Exon	5	7	NA	NA	NA	NA	NA	NA	NA	NA	NA	NA	NA	NA
89	cg00067701	-1.73083	0.0857889	California sea lion_Blood	ZNF423	ZNF423_threeUTR	NW_020874921.1	25725337	25725386	50	+	25725385	25725386	TTTTAATCTCTGCCATTAATATTCATTTCCAGCTGCTTATAATAGCAGCG	3' UTR	108	25724857	25884526	159670	2	XM_027620150.1	159140	XR_003524201.1;XM_027620150.1;XM_027620151.1;XM_027620148.1;XM_027620149.1	LOC113936120;ZNF423;ZNF423;ZNF423;ZNF423	0;0;0;0;0	TRUE	FALSE	FALSE	FALSE	TRUE	TRUE	FALSE	FALSE	FALSE	threeUTR	6	57	NA	NA	NA	NA	NA	NA	NA	NA	NA	NA	NA	NA
90	cg00068760	-1.49979	0.136206	California sea lion_Blood	UBE2G1	UBE2G1_Intron	NW_020875730.1	59391102	59391151	50	+	59391102	59391103	CGTTTGCGGCTTCCAGGTTGACTTTTTAGGGGGTTGGCTCCTACTCTGCT	Intron (XM_027625409.1/UBE2G1, intron 1 of 6)	168	59389892	59490639	100748	1	XM_027625409.1	1210	XM_027625409.1;XM_027625410.1;XM_027625408.1;XM_027625406.1	UBE2G1;UBE2G1;UBE2G1;UBE2G1	0;0;-4356;0	TRUE	FALSE	FALSE	FALSE	FALSE	FALSE	TRUE	FALSE	FALSE	Intron	2	4	NW_020875730.1	59389655	59391109	1455	*	1455	235	0.839175	0.923977	0.161512	1.3241e-201	CpGisland
91	cg00069876	4.73582	4.30456e-06	California sea lion_Blood	ISL1	ISL1_Exon	NW_020874474.1	36950021	36950070	50	-	36950069	36950070	ATTTATTTTCATTTCAGAAAAACGTCTGATTTCCCTATGTGTTGGTTGCG	Exon (XM_027606516.1/ISL1, exon 2 of 6)	22	36948942	36960010	11069	1	XM_027606516.1	1079	XM_027606516.1	ISL1	0	TRUE	FALSE	FALSE	FALSE	FALSE	TRUE	TRUE	FALSE	FALSE	Exon	7	12	NA	NA	NA	NA	NA	NA	NA	NA	NA	NA	NA	NA
92	cg00071267	-0.796314	0.427938	California sea lion_Blood	LOC113931045	LOC113931045_Promoter	NW_020874514.1	34369786	34369835	50	+	34369786	34369787	CGAACACAAGATGGCAGCCTTAAATAAATGCAACCCTGCGCAGCTTTTAA	Promoter (3-4kb)	36	34373597	34374853	1257	1	XM_027608790.1	-3762	XM_027608790.1;XM_027608789.1	LOC113931045;LOC113931045	-3762;0	FALSE	TRUE	TRUE	FALSE	FALSE	FALSE	FALSE	FALSE	FALSE	Promoter	19	42	NW_020874514.1	34369614	34369787	174	*	174	14	0.689655	0.704861	0.0804598	5.50409e-08	CpGisland
93	cg00071297	-0.951984	0.343447	California sea lion_Blood	RSRC1	RSRC1_Intron	NW_020884868.1	102499638	102499687	50	+	102499638	102499639	CGGTACTTGCTTTTAGGCAAAATGAGATATTTTGAAACATCAGTGTCCAT	Intron (XM_027585584.1/RSRC1, intron 5 of 7)	360	102381951	102682496	300546	2	XM_027585584.1	182809	XM_027585584.1	RSRC1	0	TRUE	FALSE	FALSE	FALSE	FALSE	FALSE	TRUE	FALSE	FALSE	Intron	24	54	NA	NA	NA	NA	NA	NA	NA	NA	NA	NA	NA	NA
94	cg00072253	4.37702	2.01361e-05	California sea lion_Blood	LOC113927895	LOC113927895_Promoter	NW_020874467.1	60949054	60949103	50	+	60949102	60949103	AGGCAGCATCAAGGGGTTGACACGGCCTTGATGCACTCAGGCACAGCACG	Promoter (6-7kb)	17	60886592	60942274	55683	2	LOC113927895	-6780	NA	NA	NA	FALSE	TRUE	TRUE	FALSE	FALSE	FALSE	FALSE	FALSE	FALSE	Promoter	1	61	NA	NA	NA	NA	NA	NA	NA	NA	NA	NA	NA	NA
95	cg00072466	0.157116	0.875619	California sea lion_Blood	YTHDC1	YTHDC1_Intron	NW_020874464.1	146038869	146038918	50	-	146038917	146038918	AAACTAGTCCATGCAGCTTGATTTGAGGATTTTCTCTTTCTTCTTTACCG	Intron (XM_027598373.1/YTHDC1, intron 10 of 15)	14	146029610	146055333	25724	2	XM_027598373.1	16415	XM_027598373.1;XM_027598375.1;XM_027598376.1;XM_027598377.1;XM_027598374.1	YTHDC1;YTHDC1;YTHDC1;YTHDC1;YTHDC1	0;0;0;0;0	TRUE	FALSE	FALSE	FALSE	FALSE	FALSE	TRUE	FALSE	FALSE	Intron	7	17	NA	NA	NA	NA	NA	NA	NA	NA	NA	NA	NA	NA
96	cg00072485	9.12307	6.9399e-17	California sea lion_Blood	TLX3	TLX3_Exon	NW_020874474.1	60089290	60089339	50	-	60089290	60089291	CGGCTCATGCTGCAGCTGCAACACGACGCCTTCCAAAAGAGCCTCAACGA	Exon (XM_027607122.1/TLX3, exon 3 of 3)	22	60087246	60089454	2209	1	XM_027607122.1	2044	XM_027607122.1	TLX3	0	TRUE	FALSE	FALSE	FALSE	FALSE	TRUE	FALSE	FALSE	FALSE	Exon	6	20	NW_020874474.1	60088841	60089379	539	*	539	54	0.692022	0.846055	0.100186	3.79225e-34	CpGisland
97	cg00075117	-1.34687	0.180619	California sea lion_Blood	LOC113917476	LOC113917476_Intergenic_downstream	NW_020874458.1	114312549	114312598	50	+	114312549	114312550	CGAGACAGGAAGGGTCTAAATTACTACACCTGTTTCACTTGGGAGCTACT	Distal Intergenic	10	114233696	114233789	94	1	LOC113917476	78853	NA	NA	NA	FALSE	TRUE	FALSE	FALSE	FALSE	FALSE	FALSE	FALSE	TRUE	Intergenic_downstream	17	22	NA	NA	NA	NA	NA	NA	NA	NA	NA	NA	NA	NA
98	cg00075753	0.630488	0.530114	California sea lion_Blood	PTCH1	PTCH1_Promoter	NW_020874788.1	28688844	28688893	50	-	28688892	28688893	CTGTTTCTATTAAGCAGTTCCATGGCCCTCGGCGTGGGTGGTCTGCCGCG	Promoter (<=1kb)	91	28618288	28688645	70358	2	XM_027615607.1	-248	XM_027615607.1	PTCH1	0	FALSE	TRUE	TRUE	FALSE	FALSE	FALSE	FALSE	FALSE	FALSE	Promoter	4	34	NA	NA	NA	NA	NA	NA	NA	NA	NA	NA	NA	NA
99	cg00077617	0.58682	0.558961	California sea lion_Blood	LRBA	LRBA_Exon	NW_020874464.1	75722201	75722250	50	-	75722201	75722202	CGTCGTCCACGAAGTTGAAGACGCCCATCTGGTTTAGGTAGAGCACCACC	Exon (XM_027597849.1/MAB21L2, exon 1 of 1)	14	75269036	76003238	734203	1	XM_027597846.1	453165	XM_027597846.1;XM_027597848.1;XM_027597847.1;XM_027597849.1	LRBA;LRBA;LRBA;MAB21L2	0;0;0;0	TRUE	FALSE	FALSE	FALSE	FALSE	TRUE	TRUE	FALSE	FALSE	Exon	17	46	NW_020874464.1	75721923	75722420	498	*	498	43	0.606426	0.942518	0.0863454	1.61906e-24	CpGisland
100	cg00077667	0.344946	0.731139	California sea lion_Blood	LOC113936582	LOC113936582_Intergenic_upstream	NW_020874921.1	27038874	27038923	50	-	27038922	27038923	TAGCAACTCCATTTGATGTGATAGTTTGCTAATAAAACATGAGCATTACG	Distal Intergenic	108	27185139	27205416	20278	1	XR_003524294.1	-146265	NA	NA	NA	FALSE	TRUE	FALSE	FALSE	FALSE	FALSE	FALSE	FALSE	TRUE	Intergenic_upstream	12	19	NA	NA	NA	NA	NA	NA	NA	NA	NA	NA	NA	NA
101	cg00078463	0.621128	0.536233	California sea lion_Blood	HPSE2	HPSE2_threeUTR	NW_020874462.1	30430774	30430823	50	+	30430774	30430775	CGGACATTGGTCATCCCTCCAGTCACCATGGGCTTTTATGTGGTCAAGAA	3' UTR	13	29768138	30430790	662653	1	XM_027589165.1	662636	XM_027589165.1;XM_027589152.1;XR_003519076.1;XR_003519082.1;XR_003519083.1	HPSE2;HPSE2;HPSE2;LOC113919682;LOC113919682	0;0;0;0;12435	TRUE	FALSE	FALSE	FALSE	TRUE	TRUE	TRUE	FALSE	FALSE	threeUTR	2	6	NA	NA	NA	NA	NA	NA	NA	NA	NA	NA	NA	NA
102	cg00079224	0.227991	0.820325	California sea lion_Blood	TAOK2	TAOK2_Intron	NW_020874544.1	17224409	17224458	50	-	17224409	17224410	CGGAACTGTGCCTTTGGCCCAGGCTGCCTCTGTCTGCTTTGTCCTGCCGC	Intron (XM_027613923.1/TAOK2, intron 16 of 18)	45	17209520	17228626	19107	1	XM_027613923.1	14889	XM_027613924.1;XM_027613925.1;XM_027613919.1;XM_027613920.1;XM_027613923.1;XM_027613922.1	HIRIP3;HIRIP3;TAOK2;TAOK2;TAOK2;TAOK2	7527;7527;0;0;0;0	TRUE	FALSE	FALSE	FALSE	FALSE	FALSE	TRUE	TRUE	FALSE	Intron	3	11	NA	NA	NA	NA	NA	NA	NA	NA	NA	NA	NA	NA
103	cg00080164	-1.56962	0.118987	California sea lion_Blood	GRID2	GRID2_Intron	NW_020874464.1	124663204	124663253	50	-	124663252	124663253	TTCTTTTTTCTTTTGTAGAACTTGGTTCTTTTGATGTGTTTCAGGGCACG	Intron (XM_027599851.1/GRID2, intron 15 of 15)	14	124655298	126076251	1420954	2	XM_027599851.1	1412998	XM_027599851.1;XM_027599852.1	GRID2;GRID2	0;0	TRUE	FALSE	FALSE	FALSE	FALSE	FALSE	TRUE	FALSE	FALSE	Intron	3	10	NA	NA	NA	NA	NA	NA	NA	NA	NA	NA	NA	NA
104	cg00080475	0.425627	0.671605	California sea lion_Blood	LOC113929312	LOC113929312_Intergenic_downstream	NW_020874474.1	82860893	82860942	50	+	82860941	82860942	ATGAACATACTTAAGGATATATCAATACGCTCATAAATCATCTGCAGGCG	Distal Intergenic	22	82877434	82879347	1914	2	LOC113929312	18405	NA	NA	NA	FALSE	TRUE	FALSE	FALSE	FALSE	FALSE	FALSE	FALSE	TRUE	Intergenic_downstream	4	8	NA	NA	NA	NA	NA	NA	NA	NA	NA	NA	NA	NA
105	cg00082691	-0.742449	0.459798	California sea lion_Blood	HOXA3	HOXA3_Intron	NW_020876465.1	48127176	48127225	50	+	48127176	48127177	CGCAAAGTCCAAGGCCGAGGTGAACTTCAGGTCAGTGCGTCTAACAAATA	Intron (XM_027573116.1/HOXA3, intron 1 of 4)	205	48120912	48153775	32864	1	XM_027573116.1	6264	XM_027573116.1;XM_027573118.1;XM_027573123.1	HOXA3;HOXA3;HOXA4	0;0;0	TRUE	FALSE	FALSE	FALSE	FALSE	FALSE	TRUE	FALSE	FALSE	Intron	34	47	NA	NA	NA	NA	NA	NA	NA	NA	NA	NA	NA	NA
106	cg00083068	-1.07459	0.285043	California sea lion_Blood	LOC113926883	LOC113926883_Promoter	NW_020874458.1	158354321	158354370	50	+	158354321	158354322	CGGAGGCATATGGTCTCGTACACAAGAAATAATGTTCATGTTAAATCAGA	Promoter (7-8kb)	10	158282755	158347193	64439	2	XM_027602273.1	-7128	XM_027568740.1	POU3F1	0	FALSE	TRUE	TRUE	FALSE	FALSE	FALSE	FALSE	FALSE	FALSE	Promoter	3	15	NA	NA	NA	NA	NA	NA	NA	NA	NA	NA	NA	NA
107	cg00083847	3.67223	0.000318166	California sea lion_Blood	RARB	RARB_Intergenic_upstream	NW_020884868.1	136572506	136572555	50	+	136572554	136572555	GTTTCCTGTTTCCGTCTATTGTACCTTTATTGCCATATATGGACCAATCG	Distal Intergenic	360	136807623	136973582	165960	1	XM_027587268.1	-235068	NA	NA	NA	FALSE	TRUE	FALSE	FALSE	FALSE	FALSE	FALSE	FALSE	TRUE	Intergenic_upstream	6	20	NA	NA	NA	NA	NA	NA	NA	NA	NA	NA	NA	NA
108	cg00084577	-0.65019	0.517354	California sea lion_Blood	SRCAP	SRCAP_Exon	NW_020874544.1	16686017	16686066	50	-	16686065	16686066	GGGTTGAAAGTCCCCATCTATAGCAGGAGAACAAGGTCACAAAGTCCACG	Exon (XM_027613488.1/SRCAP, exon 8 of 34)	45	16661478	16694489	33012	2	XM_027613488.1	8423	XR_003523492.1;XM_027613488.1;XM_027613490.1;XM_027613489.1;XM_027613487.1	LOC113933785;SRCAP;SRCAP;SRCAP;SRCAP	-683;0;0;0;0	TRUE	FALSE	FALSE	FALSE	FALSE	TRUE	TRUE	FALSE	FALSE	Exon	7	9	NA	NA	NA	NA	NA	NA	NA	NA	NA	NA	NA	NA
109	cg00087116	-2.74321	0.00676633	California sea lion_Blood	FOSB	FOSB_fiveUTR	NW_020874921.1	9882508	9882557	50	-	9882556	9882557	AACATTTCCCTGGGCACAGGGGGGCCCCTGTGACCACGCTGAGGTCGCCG	Promoter (<=1kb)	108	9876178	9883048	6871	2	XM_027617157.1	491	XM_027617156.1;XM_027617157.1	FOSB;FOSB	0;0	TRUE	FALSE	TRUE	TRUE	FALSE	TRUE	FALSE	FALSE	FALSE	fiveUTR	2	13	NW_020874921.1	9882544	9882667	124	*	124	15	0.685484	1.08392	0.120968	3.83083e-11	CpGisland
110	cg00087778	0.686469	0.494282	California sea lion_Blood	BICDL1	BICDL1_Exon	NW_020878390.1	15123729	15123778	50	+	15123777	15123778	CTCTGCAGGATGACATGCACAGGGTCATTGACCGGCAGCTGATGGACACG	Exon (XR_003517017.1/BICDL1, exon 12 of 12)	269	15030522	15123872	93351	1	XR_003517017.1	93207	XR_003517017.1;XM_027576676.1;XM_027576677.1;XM_027576678.1;XM_027576679.1;XM_027576795.1;XM_027576796.1;XM_027576797.1	BICDL1;BICDL1;BICDL1;BICDL1;BICDL1;RAB35;RAB35;RAB35	0;0;0;0;0;0;0;0	TRUE	FALSE	FALSE	FALSE	FALSE	TRUE	TRUE	FALSE	FALSE	Exon	2	2	NW_020878390.1	15123412	15123870	459	*	459	51	0.736383	0.820332	0.111111	1.022e-34	CpGisland
111	cg00090184	9.53525	4.36108e-18	California sea lion_Blood	UNCX	UNCX_Intergenic_downstream	NW_020874544.1	896012	896061	50	+	896012	896013	CGCTCAGTGACTCTGATATTTGCTCTCTAGGAGACCGAGCTTATAGGAAA	Distal Intergenic	45	890549	894774	4226	1	XM_027609746.1	5463	XM_027609746.1	UNCX	0	FALSE	TRUE	FALSE	FALSE	FALSE	FALSE	FALSE	FALSE	TRUE	Intergenic_downstream	64	93	NA	NA	NA	NA	NA	NA	NA	NA	NA	NA	NA	NA
112	cg00090384	-1.33649	0.183987	California sea lion_Blood	LOC113919179	LOC113919179_Intergenic_downstream	NW_020884869.1	164487023	164487072	50	+	164487023	164487024	CGCAATTACCAGCAAGGTCAGAGAGTCAGCTAATTTAGAAATATCAGTCC	Distal Intergenic	361	164435049	164463129	28081	1	XR_003518876.1	51974	NA	NA	NA	FALSE	TRUE	FALSE	FALSE	FALSE	FALSE	FALSE	FALSE	TRUE	Intergenic_downstream	2	6	NA	NA	NA	NA	NA	NA	NA	NA	NA	NA	NA	NA
113	cg00090461	-0.662252	0.509621	California sea lion_Blood	CASR	CASR_Exon	NW_020884868.1	64990266	64990315	50	+	64990314	64990315	CTCCTTCATTCCAGCCTATGCCAGCACCTATGGCAAGTTTGTCTCTGCCG	Exon (XM_027581840.1/CASR, exon 7 of 7)	360	64912467	64992431	79965	1	XM_027581840.1	77799	XM_027581840.1;XM_027581842.1;XM_027581843.1	CASR;CASR;CASR	0;0;0	TRUE	FALSE	FALSE	FALSE	FALSE	TRUE	FALSE	FALSE	FALSE	Exon	2	2	NA	NA	NA	NA	NA	NA	NA	NA	NA	NA	NA	NA
114	cg00091093	0.885467	0.378147	California sea lion_Blood	AXIN2	AXIN2_Intergenic_downstream	NW_020875730.1	12218603	12218652	50	-	12218603	12218604	CGCTGAATGGCTGGGAAACTGTTTTTAATAAACAAGAGTTCAAACGCTGA	Distal Intergenic	168	12230021	12256352	26332	2	XM_027567917.1	37749	NA	NA	NA	FALSE	TRUE	FALSE	FALSE	FALSE	FALSE	FALSE	FALSE	TRUE	Intergenic_downstream	2	3	NA	NA	NA	NA	NA	NA	NA	NA	NA	NA	NA	NA
115	cg00091964	1.69103	0.0931875	California sea lion_Blood	CTNNA2	CTNNA2_Exon	NW_020875357.1	44036115	44036164	50	-	44036163	44036164	ATTTCCTGCTGCTCGGTCTCTGTCTATACTGGCTGCTGAGGAGGCCCTCG	Exon (XM_027622209.1/LRRTM1, exon 2 of 2)	146	43681723	44631477	949755	2	XM_027622205.1	595313	XM_027622205.1;XM_027622200.1;XM_027622199.1;XM_027622203.1;XM_027622202.1;XM_027622208.1;XM_027622206.1;XM_027622201.1;XM_027622207.1;XM_027622209.1;XM_027622211.1;XM_027622210.1	CTNNA2;CTNNA2;CTNNA2;CTNNA2;CTNNA2;CTNNA2;CTNNA2;CTNNA2;CTNNA2;LRRTM1;LRRTM1;LRRTM1	0;0;0;0;0;0;0;0;0;0;0;0	TRUE	FALSE	FALSE	FALSE	FALSE	TRUE	TRUE	FALSE	FALSE	Exon	16	25	NA	NA	NA	NA	NA	NA	NA	NA	NA	NA	NA	NA
116	cg00092013	-0.355467	0.723273	California sea lion_Blood	MACF1	MACF1_Exon	NW_020874458.1	157227641	157227690	50	+	157227641	157227642	CGGTCTTGAATTTCACTGTATCGGGCCTGCAATGAGTCTATCTTTTCTGA	Exon (XM_027623274.1/MACF1, exon 63 of 103)	10	157180273	157400257	219985	2	XM_027623274.1	172567	XM_027623274.1;XM_027623118.1;XM_027623195.1;XM_027623676.1;XM_027623755.1;XM_027621886.1;XM_027622156.1;XM_027622240.1;XM_027622414.1;XM_027622814.1;XM_027622967.1;XM_027623976.1;XM_027624063.1;XM_027621664.1;XM_027621712.1;XM_027621798.1;XM_027621977.1;XM_027622068.1;XM_027622734.1;XM_027623351.1;XM_027622580.1;XM_027623827.1;XM_027623855.1;XM_027622332.1;XM_027622502.1;XM_027623053.1;XM_027623…	MACF1;MACF1;MACF1;MACF1;MACF1;MACF1;MACF1;MACF1;MACF1;MACF1;MACF1;MACF1;MACF1;MACF1;MACF1;MACF1;MACF1;MACF1;MACF1;MACF1;MACF1;MACF1;MACF1;MACF1;MACF1;MACF1;MACF1;MACF1;MACF1;MACF1;MACF1;MACF1	0;0;0;0;0;0;0;0;0;0;0;0;0;0;0;0;0;0;0;0;0;0;0;0;0;0;0;0;0;0;0;0	TRUE	FALSE	FALSE	FALSE	FALSE	TRUE	TRUE	FALSE	FALSE	Exon	8	18	NA	NA	NA	NA	NA	NA	NA	NA	NA	NA	NA	NA
117	cg00092621	-0.11763	0.906709	California sea lion_Blood	UBE2D2	UBE2D2_Exon	NW_020874474.1	120444705	120444754	50	-	120444753	120444754	TTACTATCATCTCCAACAGGACCTGCTGAACACTGTGCTGGAGGGTCCCG	Exon (XM_027605266.1/UBE2D2, exon 2 of 7)	22	120429263	120487683	58421	2	XM_027605266.1	42929	XM_027605266.1	UBE2D2	0	TRUE	FALSE	FALSE	FALSE	FALSE	TRUE	TRUE	FALSE	FALSE	Exon	1	1	NA	NA	NA	NA	NA	NA	NA	NA	NA	NA	NA	NA
118	cg00092936	0.189134	0.850546	California sea lion_Blood	MVB12B	MVB12B_Intron	NW_020874788.1	83858692	83858741	50	-	83858692	83858693	CGTTTTAAAATTAAATGACGATAAAAACGCTCTGCTGTTCTGTGTTCACC	Intron (XM_027615789.1/MVB12B, intron 7 of 9)	91	83712994	83894874	181881	1	XM_027615789.1	145698	XM_027615789.1;XM_027615790.1;XM_027615791.1	MVB12B;MVB12B;MVB12B	0;0;0	TRUE	FALSE	FALSE	FALSE	FALSE	FALSE	TRUE	FALSE	FALSE	Intron	18	33	NA	NA	NA	NA	NA	NA	NA	NA	NA	NA	NA	NA
119	cg00095474	-0.0247156	0.980355	California sea lion_Blood	LOC113921154	LOC113921154_Intergenic_upstream	NW_020884869.1	163785743	163785792	50	-	163785791	163785792	AATTAAAAATTCAAACCTTGTGTATATTTGAAAGCATGAATCTTAGCTCG	Distal Intergenic	361	163904187	163904289	103	1	XR_003519554.1	-118444	NA	NA	NA	FALSE	TRUE	FALSE	FALSE	FALSE	FALSE	FALSE	FALSE	TRUE	Intergenic_upstream	12	14	NA	NA	NA	NA	NA	NA	NA	NA	NA	NA	NA	NA
120	cg00096766	-10.6138	2.4585e-21	California sea lion_Blood	MEIS1	MEIS1_Intron	NW_020875357.1	55416274	55416323	50	-	55416322	55416323	CTTCATTTTGGAGGCAATTAAAGTGTTGATTTCATTCATGCCCCTAAGCG	Intron (XM_027623849.1/MEIS1, intron 6 of 12)	146	55291080	55425973	134894	2	XM_027623849.1	9650	XM_027623849.1	MEIS1	0	TRUE	FALSE	FALSE	FALSE	FALSE	FALSE	TRUE	FALSE	FALSE	Intron	24	67	NA	NA	NA	NA	NA	NA	NA	NA	NA	NA	NA	NA
121	cg00096813	0.028082	0.97768	California sea lion_Blood	FOXD2	FOXD2_Intergenic_downstream	NW_020874458.1	150392541	150392590	50	+	150392541	150392542	CGGGGTGAAGTTGGGTGTCAGGGTAAAACAGGGGATAATAAAATCACTGG	Distal Intergenic	10	150456111	150458428	2318	2	XM_027625139.1	65838	NA	NA	NA	FALSE	TRUE	FALSE	FALSE	FALSE	FALSE	FALSE	FALSE	TRUE	Intergenic_downstream	5	6	NA	NA	NA	NA	NA	NA	NA	NA	NA	NA	NA	NA
122	cg00096922	2.11172	0.0364029	California sea lion_Blood	DLX5	DLX5_Promoter	NW_020876465.1	66521583	66521632	50	-	66521583	66521584	CGCGCAATTAAGGATTTAACCAAGGCTGTGCTGCGCCTCAGCCAGCAGTC	Promoter (<=1kb)	205	66521725	66526003	4279	1	XM_027574458.1	-142	XM_027574458.1	DLX5	0	FALSE	TRUE	TRUE	FALSE	FALSE	FALSE	FALSE	FALSE	FALSE	Promoter	2	6	NW_020876465.1	66521513	66521692	180	*	180	17	0.661111	0.892128	0.0944444	1.03051e-10	CpGisland
123	cg00098422	-0.573241	0.568085	California sea lion_Blood	WDR26	WDR26_threeUTR	NW_020874544.1	41527700	41527749	50	+	41527748	41527749	CAAATCCCAAGCCATTAAAATACGACTAATTTTAAGTTAAACAGAAGTCG	3' UTR	45	41523508	41562272	38765	2	XM_027611534.1	34523	XM_027611534.1;XM_027611536.1;XM_027611538.1;XM_027611535.1;XM_027611537.1	WDR26;WDR26;WDR26;WDR26;WDR26	0;0;0;0;0	TRUE	FALSE	FALSE	FALSE	TRUE	TRUE	TRUE	FALSE	FALSE	threeUTR	5	8	NA	NA	NA	NA	NA	NA	NA	NA	NA	NA	NA	NA
124	cg00100281	-0.0870981	0.930852	California sea lion_Blood	LOC113913353	LOC113913353_Intergenic_downstream	NW_020878390.1	19941720	19941769	50	-	19941720	19941721	CGGCAAAGCGGAACCCACTCAATTGCCTATTACCTCACTTAGCAGACACC	Distal Intergenic	269	19835019	19855987	20969	1	XR_003517169.1	106750	NA	NA	NA	FALSE	TRUE	FALSE	FALSE	FALSE	FALSE	FALSE	FALSE	TRUE	Intergenic_downstream	5	5	NW_020878390.1	19941570	19941729	160	*	160	14	0.7125	0.689443	0.0875	1.83474e-08	CpGisland
125	cg00101175	1.31412	0.191404	California sea lion_Blood	NFAT5	NFAT5_Exon	NW_020874921.1	42812348	42812397	50	-	42812348	42812349	CGACAGTGCCAAAGCACCTCACTATGTGCTTTCTCAGCTTACCACGGACA	Exon (XM_027617071.1/NFAT5, exon 4 of 15)	108	42744767	42865100	120334	1	XM_027617071.1	67581	XM_027617071.1;XM_027617072.1;XM_027617073.1;XM_027617074.1;XM_027617075.1;XM_027617076.1;XM_027617077.1;XM_027617078.1	NFAT5;NFAT5;NFAT5;NFAT5;NFAT5;NFAT5;NFAT5;NFAT5	0;0;0;0;0;0;0;0	TRUE	FALSE	FALSE	FALSE	FALSE	TRUE	TRUE	FALSE	FALSE	Exon	7	19	NA	NA	NA	NA	NA	NA	NA	NA	NA	NA	NA	NA
126	cg00101279	0.524498	0.601415	California sea lion_Blood	APC	APC_Exon	NW_020874474.1	65303291	65303340	50	+	65303339	65303340	AATATCCCACCTCCACTTTCAATAATGGCTAAAGTGTTTGTCTGGCTCCG	Exon (XM_027604725.1/APC, exon 16 of 17)	22	65293511	65423418	129908	2	XM_027604725.1	120078	XM_027604725.1;XM_027604727.1;XM_027604728.1;XM_027604729.1;XM_027604730.1;XM_027604726.1	APC;APC;APC;APC;APC;APC	0;0;0;0;0;0	TRUE	FALSE	FALSE	FALSE	FALSE	TRUE	FALSE	FALSE	FALSE	Exon	8	8	NA	NA	NA	NA	NA	NA	NA	NA	NA	NA	NA	NA
127	cg00101491	-0.949364	0.344774	California sea lion_Blood	SPATA8	SPATA8_Intergenic_upstream	NW_020876041.1	29588062	29588111	50	+	29588062	29588063	CGGCAAGGTAAATACTTTTGGAAAATAAGTGGAAATTTGCTGCAAATCAG	Distal Intergenic	182	29682029	29695710	13682	1	XM_027571477.1	-93918	NA	NA	NA	FALSE	TRUE	FALSE	FALSE	FALSE	FALSE	FALSE	FALSE	TRUE	Intergenic_upstream	15	21	NA	NA	NA	NA	NA	NA	NA	NA	NA	NA	NA	NA
128	cg00101675	-6.98715	4.17759e-11	California sea lion_Blood	PPP2R5E	PPP2R5E_Exon	NW_020876041.1	107172469	107172518	50	-	107172469	107172470	CGTGTCCATGAAGTCAAAAATGACACAGCACTGCTGAAGTTTCTTTAGGA	Exon (XM_027570005.1/PPP2R5E, exon 3 of 14)	182	107100896	107249184	148289	2	XM_027570005.1	76666	XM_027570005.1;XM_027570007.1	PPP2R5E;PPP2R5E	0;0	TRUE	FALSE	FALSE	FALSE	FALSE	TRUE	FALSE	FALSE	FALSE	Exon	6	9	NA	NA	NA	NA	NA	NA	NA	NA	NA	NA	NA	NA
129	cg00102584	0.909378	0.365431	California sea lion_Blood	EBF3	EBF3_Promoter	NW_020874462.1	3012795	3012844	50	+	3012795	3012796	CGCCTGGTCTTTGGGGACATCAAGTCTCAAATCGCAGAGTTAGACTAACA	Promoter (<=1kb)	13	3011917	3138925	127009	1	XM_027596731.1	878	XM_027596731.1	EBF3	0	TRUE	FALSE	TRUE	FALSE	FALSE	FALSE	TRUE	FALSE	FALSE	Promoter	1	87	NA	NA	NA	NA	NA	NA	NA	NA	NA	NA	NA	NA
130	cg00103439	0.308975	0.758243	California sea lion_Blood	CCDC92B	CCDC92B_Exon	NW_020875730.1	45864433	45864482	50	-	45864481	45864482	GGAAGCTGATGTGGCGTTGCACGCTCTGGATCTGATGCTCCAGGGACACG	Exon (XM_027626397.1/CCDC92B, exon 2 of 4)	168	45854518	45873599	19082	2	XM_027626397.1	9117	XM_027626397.1	CCDC92B	0	TRUE	FALSE	FALSE	FALSE	FALSE	TRUE	FALSE	FALSE	FALSE	Exon	4	4	NA	NA	NA	NA	NA	NA	NA	NA	NA	NA	NA	NA
131	cg00103598	4.51607	1.11934e-05	California sea lion_Blood	LOC113916824	LOC113916824_Intron	NW_020884868.1	82059476	82059525	50	+	82059476	82059477	CGTTTGACGTTATTAAATAATAAAGCGATTGTGATTTACATTGTTGTTCA	Intron (XM_027583874.1/LOC113916824, intron 2 of 2)	360	82042239	82084592	42354	2	XM_027583874.1	25067	XM_027583874.1;XR_003518047.1;XR_003518048.1	LOC113916824;LOC113916824;LOC113916824	0;0;0	TRUE	FALSE	FALSE	FALSE	FALSE	FALSE	TRUE	FALSE	FALSE	Intron	52	78	NA	NA	NA	NA	NA	NA	NA	NA	NA	NA	NA	NA
132	cg00103762	4.05782	7.35524e-05	California sea lion_Blood	NPAS3	NPAS3_Intron	NW_020876041.1	81623861	81623910	50	-	81623909	81623910	AATAACACATGAGGACAGTCAGACAAAATGAAGACAAATGCTGCTTGTCG	Intron (XM_027571866.1/NPAS3, intron 5 of 12)	182	81168633	82005766	837134	1	XM_027571866.1	455228	XM_027571866.1;XM_027571867.1;XM_027571869.1;XM_027571870.1;XM_027571868.1	NPAS3;NPAS3;NPAS3;NPAS3;NPAS3	0;0;0;0;0	TRUE	FALSE	FALSE	FALSE	FALSE	FALSE	TRUE	FALSE	FALSE	Intron	90	109	NA	NA	NA	NA	NA	NA	NA	NA	NA	NA	NA	NA
133	cg00104779	-3.55345	0.000488364	California sea lion_Blood	DAB1	DAB1_Intergenic_upstream	NW_020874458.1	140793354	140793403	50	-	140793354	140793355	CGTGTGAGTAGGCCGAAAGACCTTTAAGAAAAGACCAATATTTGCATATC	Distal Intergenic	10	140883342	142025697	1142356	1	XM_027568673.1	-89988	NA	NA	NA	FALSE	TRUE	FALSE	FALSE	FALSE	FALSE	FALSE	FALSE	TRUE	Intergenic_upstream	1	12	NA	NA	NA	NA	NA	NA	NA	NA	NA	NA	NA	NA
134	cg00106809	-5.32324	2.85039e-07	California sea lion_Blood	UBR5	UBR5_Intron	NW_020874458.1	39195466	39195515	50	+	39195514	39195515	AAGAGGAAATTACATCATCCTTGAATTCTTCCATATTGTCAGAAAATACG	Intron (XM_027595270.1/UBR5, intron 22 of 57)	10	39110081	39238699	128619	1	XM_027595270.1	85385	XM_027595270.1;XM_027595410.1;XM_027595489.1;XM_027595568.1;XM_027595344.1;XM_027595648.1	UBR5;UBR5;UBR5;UBR5;UBR5;UBR5	0;0;0;0;0;0	TRUE	FALSE	FALSE	FALSE	FALSE	FALSE	TRUE	FALSE	FALSE	Intron	3	9	NA	NA	NA	NA	NA	NA	NA	NA	NA	NA	NA	NA
135	cg00106940	8.23355	2.22349e-14	California sea lion_Blood	LOC113916824	LOC113916824_Exon	NW_020884868.1	82071304	82071353	50	-	82071352	82071353	AGCGTGTACTTATCCTTCTTCATGAGCGTCTTGGTTTTCCGCCGGGGCCG	Exon (XM_027583871.1/SOX2, exon 1 of 1)	360	82042239	82084592	42354	2	XM_027583874.1	13239	XM_027583874.1;XR_003518047.1;XR_003518048.1;XM_027583871.1	LOC113916824;LOC113916824;LOC113916824;SOX2	0;0;0;0	TRUE	FALSE	FALSE	FALSE	FALSE	TRUE	TRUE	FALSE	FALSE	Exon	10	78	NW_020884868.1	82071179	82071478	300	*	300	37	0.656667	1.16279	0.123333	3.52005e-27	CpGisland
136	cg00107682	2.4268	0.0163743	California sea lion_Blood	NR2F2	NR2F2_Intergenic_downstream	NW_020876041.1	29245775	29245824	50	+	29245823	29245824	TGTTAGAAAATTGTGCCATCTACCCGCTATGCTGAGTACTGTCACACTCG	Distal Intergenic	182	29231554	29238520	6967	1	XM_027570440.1	14221	NA	NA	NA	FALSE	TRUE	FALSE	FALSE	FALSE	FALSE	FALSE	FALSE	TRUE	Intergenic_downstream	18	42	NW_020876041.1	29245799	29246354	556	*	556	55	0.692446	0.841173	0.0989209	1.88742e-34	CpGisland
137	cg00109076	-0.160394	0.873046	California sea lion_Blood	SLITRK5	SLITRK5_Exon	NW_020884869.1	171318019	171318068	50	-	171318019	171318020	CGTTGAGCCGGACTACCTCGAAGTGCTGGAAAAACAGACCACGTTTAGCC	Exon (XM_027591223.1/SLITRK5, exon 2 of 2)	361	171311909	171321378	9470	1	XM_027591223.1	6110	XM_027591223.1;XM_027591224.1	SLITRK5;SLITRK5	0;0	TRUE	FALSE	FALSE	FALSE	FALSE	TRUE	FALSE	FALSE	FALSE	Exon	10	10	NA	NA	NA	NA	NA	NA	NA	NA	NA	NA	NA	NA
138	cg00109300	0.210762	0.833695	California sea lion_Blood	HIVEP2	HIVEP2_Intron	NW_020874467.1	22625218	22625267	50	-	22625266	22625267	GGGGAACTGGGTCTGCGCCTTTATGTCTGTTCCCTGAAGTGGGTGGAACG	Intron (XM_027601253.1/HIVEP2, intron 1 of 9)	17	22623893	22827220	203328	1	XM_027601253.1	1325	XM_027601253.1;XM_027601254.1;XM_027601256.1;XM_027601252.1	HIVEP2;HIVEP2;HIVEP2;HIVEP2	0;0;0;0	TRUE	FALSE	FALSE	FALSE	FALSE	FALSE	TRUE	FALSE	FALSE	Intron	6	9	NW_020874467.1	22625266	22625373	108	*	108	10	0.638889	0.931034	0.0925926	2.10342e-06	CpGisland
139	cg00109303	0.216769	0.829027	California sea lion_Blood	FTO	FTO_Intron	NW_020874921.1	29640279	29640328	50	+	29640327	29640328	TGTGACCAGGAGTCTGTTTAGCAGACCATATTGTGAGTGAAGGGCCAGCG	Intron (XM_027618868.1/FTO, intron 8 of 8)	108	29394286	29766387	372102	1	XM_027618868.1	245993	XM_027618868.1	FTO	0	TRUE	FALSE	FALSE	FALSE	FALSE	FALSE	TRUE	FALSE	FALSE	Intron	25	28	NA	NA	NA	NA	NA	NA	NA	NA	NA	NA	NA	NA
140	cg00109643	-0.696429	0.488047	California sea lion_Blood	LOC113914294	LOC113914294_fiveUTR	NW_020879070.1	66410705	66410754	50	-	66410753	66410754	AGGCAGCTGCAGGAAAATGGCGGCGCCAGGCTCCTCCTCGGAGCTTTCCG	5' UTR	277	66407437	66428607	21171	1	XR_003517434.1	3268	XR_003517434.1;XM_027579401.1;XM_027579389.1;XM_027579391.1;XM_027579392.1;XM_027579393.1;XM_027579394.1;XM_027579395.1;XM_027579396.1;XM_027579398.1;XM_027579400.1;XM_027579403.1;XM_027579387.1;XM_027579390.1;XM_027579397.1;XM_027579382.1;XM_027579385.1;XM_027579384.1;XM_027579383.1;XM_027579399.1;XM_027579388.1	LOC113914294;PICALM;PICALM;PICALM;PICALM;PICALM;PICALM;PICALM;PICALM;PICALM;PICALM;PICALM;PICALM;PICALM;PICALM;PICALM;PICALM;PICALM;PICALM;PICALM;PICALM	0;0;0;0;0;0;0;0;0;0;0;0;0;0;0;0;0;0;0;0;0	TRUE	FALSE	FALSE	TRUE	FALSE	TRUE	TRUE	FALSE	FALSE	fiveUTR	2	2	NW_020879070.1	66410725	66411203	479	*	479	53	0.716075	0.864032	0.110647	5.99516e-36	CpGisland
141	cg00109797	0.345732	0.73055	California sea lion_Blood	LOC113925375	LOC113925375_Promoter	NW_020874464.1	15836249	15836298	50	-	15836297	15836298	GGACATTTTCGTATAGGATAATAGGCTACAAATTGAGCCTCTTCCCCCCG	Promoter (<=1kb)	14	15829355	15836841	7487	2	LOC113925375	543	XM_027597416.1;XM_027597417.1;LOC113925375	HELT;HELT;LOC113925375	-885;-885;0	TRUE	FALSE	TRUE	FALSE	FALSE	FALSE	TRUE	FALSE	FALSE	Promoter	11	22	NW_020874464.1	15836297	15836566	270	*	270	23	0.633333	0.896104	0.0851852	2.71182e-13	CpGisland
142	cg00110098	-0.193036	0.847501	California sea lion_Blood	ST18	ST18_Intron	NW_020874458.1	81442490	81442539	50	-	81442490	81442491	CGCCTCTCTGGTGATCTGCACTTAATAGGAATATTTTAAACTATGTAGCT	Intron (XM_027570346.1/ST18, intron 6 of 22)	10	81395388	81507226	111839	1	XM_027570346.1	47102	XM_027570346.1;XM_027570353.1;XM_027570347.1;XM_027570355.1;XM_027570345.1;XM_027570351.1;XM_027570358.1	ST18;ST18;ST18;ST18;ST18;ST18;ST18	0;0;0;0;0;0;0	TRUE	FALSE	FALSE	FALSE	FALSE	FALSE	TRUE	FALSE	FALSE	Intron	3	21	NA	NA	NA	NA	NA	NA	NA	NA	NA	NA	NA	NA
143	cg00110825	0.577929	0.564927	California sea lion_Blood	KHDRBS1	KHDRBS1_Intron	NW_020874458.1	163414874	163414923	50	+	163414922	163414923	TTTGGTTTTTTGCGATGCATGTTAGCTTTACACATCCTGATTCTCTTGCG	Intron (XR_003522668.1/KHDRBS1, intron 9 of 10)	10	163401854	163441122	39269	2	XR_003522668.1	26199	XR_003522668.1;XR_003522669.1;XM_027608811.1	KHDRBS1;KHDRBS1;KHDRBS1	0;0;0	TRUE	FALSE	FALSE	FALSE	FALSE	FALSE	TRUE	FALSE	FALSE	Intron	1	3	NA	NA	NA	NA	NA	NA	NA	NA	NA	NA	NA	NA
144	cg00111333	-0.428918	0.669217	California sea lion_Blood	LOC113931831	LOC113931831_Intergenic_downstream	NW_020874544.1	78187360	78187409	50	-	78187408	78187409	ACAATCAACGGTCGATGGTTTTGATTTTAATTCCAAACTCACCGACAGCG	Distal Intergenic	45	78213625	78260313	46689	2	XR_003522880.1	72953	NA	NA	NA	FALSE	TRUE	FALSE	FALSE	FALSE	FALSE	FALSE	FALSE	TRUE	Intergenic_downstream	5	5	NA	NA	NA	NA	NA	NA	NA	NA	NA	NA	NA	NA
145	cg00112642	-2.53175	0.0123248	California sea lion_Blood	ATP2B2	ATP2B2_Exon	NW_020884868.1	161711072	161711121	50	+	161711072	161711073	CGACTTTTACTCCAAAAACCAAAGAAATGAGTCGAGCCATGGGGGCGAGT	Exon (XM_027582250.1/ATP2B2, exon 4 of 25)	360	161460413	161828905	368493	1	XM_027582250.1	250659	XM_027582250.1;XM_027582251.1;XM_027582262.1;XM_027582259.1;XM_027582256.1;XM_027582255.1;XM_027582249.1;XM_027582254.1;XM_027582252.1;XM_027582261.1;XM_027582257.1;XM_027582258.1;XM_027582253.1	ATP2B2;ATP2B2;ATP2B2;ATP2B2;ATP2B2;ATP2B2;ATP2B2;ATP2B2;ATP2B2;ATP2B2;ATP2B2;ATP2B2;ATP2B2	0;0;0;0;0;0;0;0;0;0;0;0;0	TRUE	FALSE	FALSE	FALSE	FALSE	TRUE	FALSE	FALSE	FALSE	Exon	5	8	NA	NA	NA	NA	NA	NA	NA	NA	NA	NA	NA	NA
146	cg00114412	-2.86989	0.00464317	California sea lion_Blood	RGS6	RGS6_Exon	NW_020876041.1	114947227	114947276	50	-	114947275	114947276	TCCTAAAAACACAATTGCCTAGTGCTGCTGGCGCAGAGTCAGAATGGCCG	Exon (XM_027569200.1/RGS6, exon 17 of 18)	182	114401544	114955848	554305	1	XM_027569201.1	545683	XM_027569201.1;XM_027569199.1;XM_027569200.1;XM_027569202.1;XM_027569203.1;XM_027569207.1;XM_027569204.1	RGS6;RGS6;RGS6;RGS6;RGS6;RGS6;RGS6	0;0;0;0;0;0;0	TRUE	FALSE	FALSE	FALSE	FALSE	TRUE	TRUE	FALSE	FALSE	Exon	5	5	NA	NA	NA	NA	NA	NA	NA	NA	NA	NA	NA	NA
147	cg00114602	-0.0215384	0.98288	California sea lion_Blood	TCF7L2	TCF7L2_threeUTR	NW_020874462.1	17557272	17557321	50	-	17557320	17557321	CCATCTGAAGAGGGTGGGCTGAGGCAGCTGCCTTCACCTTGTATGTAGCG	3' UTR	13	17555193	17750709	195517	2	XM_027595512.1	193388	XM_027595512.1;XM_027595549.1;XM_027595649.1;XM_027595737.1;XM_027595569.1;XM_027595593.1;XM_027595625.1;XM_027595633.1;XM_027595520.1;XM_027595527.1;XM_027595534.1;XM_027595543.1;XM_027595559.1;XM_027595576.1;XM_027595583.1;XM_027595601.1;XM_027595607.1;XM_027595617.1;XM_027595640.1;XM_027595785.1;XM_027595692.1;XM_027595718.1;XM_027595724.1;XM_027595728.1;XM_027595754.1;XM_027595760.1;XM_027595…	TCF7L2;TCF7L2;TCF7L2;TCF7L2;TCF7L2;TCF7L2;TCF7L2;TCF7L2;TCF7L2;TCF7L2;TCF7L2;TCF7L2;TCF7L2;TCF7L2;TCF7L2;TCF7L2;TCF7L2;TCF7L2;TCF7L2;TCF7L2;TCF7L2;TCF7L2;TCF7L2;TCF7L2;TCF7L2;TCF7L2;TCF7L2;TCF7L2;TCF7L2;TCF7L2;TCF7L2;TCF7L2;TCF7L2;TCF7L2;TCF7L2	0;0;0;0;0;0;0;0;0;0;0;0;0;0;0;0;0;0;0;0;0;0;0;0;0;0;0;0;0;0;0;0;0;0;0	TRUE	FALSE	FALSE	FALSE	TRUE	TRUE	FALSE	FALSE	FALSE	threeUTR	9	84	NA	NA	NA	NA	NA	NA	NA	NA	NA	NA	NA	NA
148	cg00115173	-1.14631	0.254209	California sea lion_Blood	KLHL32	KLHL32_Exon	NW_020874467.1	62444957	62445006	50	-	62445005	62445006	TTTTTCATGGGTGCTATCTCTGCCCAGGAATTACTGCGGGGGTCATAGCG	Exon (XM_027602066.1/KLHL32, exon 2 of 6)	17	62370480	62447272	76793	2	XM_027602066.1	2266	XM_027602066.1;XM_027602072.1;XM_027602068.1;XM_027602063.1;XM_027602069.1;XM_027602071.1;XM_027602059.1;XM_027602062.1;XM_027602064.1;XM_027602058.1;XM_027602060.1;XR_003521410.1;XM_027602065.1;XR_003521411.1;XM_027602070.1	KLHL32;KLHL32;KLHL32;KLHL32;KLHL32;KLHL32;KLHL32;KLHL32;KLHL32;KLHL32;KLHL32;KLHL32;KLHL32;KLHL32;KLHL32	0;0;0;0;0;0;0;0;0;0;0;0;0;0;0	TRUE	FALSE	FALSE	FALSE	FALSE	TRUE	TRUE	FALSE	FALSE	Exon	3	10	NA	NA	NA	NA	NA	NA	NA	NA	NA	NA	NA	NA
149	cg00115203	3.10352	0.00224154	California sea lion_Blood	EPC2	EPC2_Exon	NW_020884869.1	80297561	80297610	50	+	80297609	80297610	GTTATCAAAGCCTCTGCTTTAGGCTTCTTTGGGTACTTCTTCTTTTGACG	Exon (XM_027589979.1/EPC2, exon 7 of 14)	361	80277817	80399598	121782	2	XM_027589979.1	101988	XM_027589979.1;XM_027589980.1	EPC2;EPC2	0;0	TRUE	FALSE	FALSE	FALSE	FALSE	TRUE	FALSE	FALSE	FALSE	Exon	10	15	NA	NA	NA	NA	NA	NA	NA	NA	NA	NA	NA	NA
150	cg00115348	-10.3234	1.90135e-20	California sea lion_Blood	LOC113929249	LOC113929249_Intergenic_upstream	NW_020874474.1	94592779	94592828	50	-	94592779	94592780	CGCGGAAGCACCTGTCTGCATTGACGGCACAGAGCACTTCTTATTAGCGT	Distal Intergenic	22	94676691	94677262	572	1	LOC113929249	-83912	NA	NA	NA	FALSE	TRUE	FALSE	FALSE	FALSE	FALSE	FALSE	FALSE	TRUE	Intergenic_upstream	30	73	NA	NA	NA	NA	NA	NA	NA	NA	NA	NA	NA	NA
151	cg00116110	-2.87103	0.00462718	California sea lion_Blood	FKBP5	FKBP5_Intron	NW_020874467.1	112467149	112467198	50	+	112467197	112467198	TTGAAGAGCACAGAACACCCTGTTCTGAATGTGGCTGGCACATGAACTCG	Intron (XM_027603956.1/FKBP5, intron 6 of 11)	17	112441275	112557352	116078	2	XM_027603956.1	90154	XM_027603956.1;XM_027603957.1;XM_027603959.1;XM_027603955.1;XM_027603963.1;XM_027603962.1;XM_027603953.1;XM_027603958.1	FKBP5;FKBP5;FKBP5;FKBP5;FKBP5;FKBP5;FKBP5;FKBP5	0;0;0;0;0;0;0;0	TRUE	FALSE	FALSE	FALSE	FALSE	FALSE	TRUE	FALSE	FALSE	Intron	3	3	NA	NA	NA	NA	NA	NA	NA	NA	NA	NA	NA	NA
152	cg00116234	1.09685	0.27521	California sea lion_Blood	ADAMTSL1	ADAMTSL1_fiveUTR	NW_020874788.1	42926346	42926395	50	+	42926394	42926395	TCAGTGTCCGATTCTGATTCCGGCAAGGATCCAAGCATGGAATGCTGCCG	Promoter (<=1kb)	91	42926099	43332557	406459	1	XM_027616409.1	247	XM_027616409.1	ADAMTSL1	0	TRUE	FALSE	TRUE	TRUE	FALSE	TRUE	FALSE	FALSE	FALSE	fiveUTR	1	9	NA	NA	NA	NA	NA	NA	NA	NA	NA	NA	NA	NA
153	cg00116289	-7.86828	2.17447e-13	California sea lion_Blood	ZFR	ZFR_Exon	NW_020874474.1	25486470	25486519	50	+	25486470	25486471	CGTCCGGTGGGTCTTTCACCATACCCGAGGTTACATCTAAAATGGATTGA	Exon (XM_027605044.1/ZFR, exon 17 of 21)	22	25462095	25543219	81125	2	XM_027605044.1	56700	XM_027605044.1;XM_027605045.1;XR_003521987.1	ZFR;ZFR;ZFR	0;0;0	TRUE	FALSE	FALSE	FALSE	FALSE	TRUE	TRUE	FALSE	FALSE	Exon	11	12	NA	NA	NA	NA	NA	NA	NA	NA	NA	NA	NA	NA
154	cg00116653	2.96107	0.00351261	California sea lion_Blood	LOC113936193	LOC113936193_Promoter	NW_020874921.1	11620753	11620802	50	+	11620753	11620754	CGATTTAGGTTTTAATTCCGGGGCTTTTGGAGCCTGTCAGCCCTGATGTA	Promoter (7-8kb)	108	11596400	11612876	16477	2	XM_027619246.1	-7877	NA	NA	NA	FALSE	TRUE	TRUE	FALSE	FALSE	FALSE	FALSE	FALSE	FALSE	Promoter	29	35	NW_020874921.1	11620672	11620781	110	*	110	11	0.627273	1.2004	0.1	2.35839e-07	CpGisland
155	cg00117744	0.27683	0.782722	California sea lion_Blood	CDH23	CDH23_Intron	NW_020874462.1	55405606	55405655	50	+	55405606	55405607	CGACAAGTGAATTGCAGGGCCTTTCACCCTGATAAAATGGATAATTACAT	Intron (XM_027587690.1/CDH23, intron 6 of 67)	13	55121279	55529100	407822	2	XM_027587690.1	123445	XM_027587690.1	CDH23	0	TRUE	FALSE	FALSE	FALSE	FALSE	FALSE	TRUE	FALSE	FALSE	Intron	16	17	NA	NA	NA	NA	NA	NA	NA	NA	NA	NA	NA	NA
156	cg00117839	-1.26842	0.207239	California sea lion_Blood	ROBO1	ROBO1_Intron	NW_020884868.1	30661915	30661964	50	+	30661963	30661964	TTCAGCATCTGTGTGTACATGTTGCATAAATGCCAATTAAAATGTGTCCG	Intron (XM_027585195.1/ROBO1, intron 1 of 28)	360	30508096	30822250	314155	2	XM_027585195.1	160286	XM_027585195.1;XM_027585191.1;XM_027585192.1;XM_027585194.1;XM_027585190.1;XM_027585187.1;XM_027585188.1;XM_027585189.1;XM_027585193.1	ROBO1;ROBO1;ROBO1;ROBO1;ROBO1;ROBO1;ROBO1;ROBO1;ROBO1	0;0;0;0;0;0;0;0;0	TRUE	FALSE	FALSE	FALSE	FALSE	FALSE	TRUE	FALSE	FALSE	Intron	4	8	NA	NA	NA	NA	NA	NA	NA	NA	NA	NA	NA	NA
157	cg00117955	-3.92195	0.000124806	California sea lion_Blood	APBB2	APBB2_Exon	NW_020874464.1	167416106	167416155	50	-	167416154	167416155	AATGTAAAACGAGGGGTCTTATCCCTCATTGACACTTTGAAACAGAAACG	Exon (XM_027599383.1/APBB2, exon 19 of 19)	14	167063991	167419886	355896	1	XM_027599383.1	352115	XM_027599383.1;XM_027599378.1;XM_027599379.1;XM_027599380.1;XM_027599381.1;XM_027599385.1;XM_027599386.1;XM_027599387.1;XM_027599388.1;XM_027599390.1;XM_027599392.1;XM_027599393.1;XM_027599394.1;XM_027599395.1;XM_027599396.1;XM_027599397.1;XM_027599398.1;XM_027599384.1;XM_027599382.1;XM_027599391.1;XM_027599399.1;XM_027599400.1;XM_027599401.1;XM_027599402.1	APBB2;APBB2;APBB2;APBB2;APBB2;APBB2;APBB2;APBB2;APBB2;APBB2;APBB2;APBB2;APBB2;APBB2;APBB2;APBB2;APBB2;APBB2;APBB2;APBB2;APBB2;APBB2;NSUN7;NSUN7	0;0;0;0;0;0;0;0;0;0;0;0;0;0;0;0;0;0;0;0;0;0;63286;63286	TRUE	FALSE	FALSE	FALSE	FALSE	TRUE	FALSE	FALSE	FALSE	Exon	1	1	NA	NA	NA	NA	NA	NA	NA	NA	NA	NA	NA	NA
158	cg00119476	-4.27566	3.06267e-05	California sea lion_Blood	LMO4	LMO4_Intergenic_upstream	NW_020874458.1	115098477	115098526	50	-	115098477	115098478	CGTACTCTGGGCAAACGGAGCCAGGATTAATTAATAGAGATGAAAGGGAA	Distal Intergenic	10	115065681	115082627	16947	2	XM_027608474.1	-15899	NA	NA	NA	FALSE	TRUE	FALSE	FALSE	FALSE	FALSE	FALSE	FALSE	TRUE	Intergenic_upstream	6	45	NA	NA	NA	NA	NA	NA	NA	NA	NA	NA	NA	NA
159	cg00120227	-0.400039	0.690283	California sea lion_Blood	LOC113924172	LOC113924172_Intron	NW_020874464.1	37917730	37917779	50	-	37917730	37917731	CGCTGACGTGACGGGAGACAGGTGTTAAACTACTTAATCACTTTAAAATT	Intron (XR_003520564.1/LOC113924172, intron 3 of 3)	14	37916246	37918542	2297	1	XR_003520564.1	1484	XR_003520564.1	LOC113924172	0	TRUE	FALSE	FALSE	FALSE	FALSE	FALSE	TRUE	FALSE	FALSE	Intron	4	5	NA	NA	NA	NA	NA	NA	NA	NA	NA	NA	NA	NA
160	cg00122272	2.20484	0.0289908	California sea lion_Blood	KANK4	KANK4_Exon	NW_020874458.1	137206641	137206690	50	-	137206689	137206690	GGACCAAAAAGAACCTTCAGTTTGTTGGGGTTAACGGTGGGTAAGCATCG	Exon (XM_027584413.1/KANK4, exon 4 of 10)	10	137162984	137229602	66619	1	XM_027584413.1	43657	XM_027584413.1	KANK4	0	TRUE	FALSE	FALSE	FALSE	FALSE	TRUE	TRUE	FALSE	FALSE	Exon	3	3	NA	NA	NA	NA	NA	NA	NA	NA	NA	NA	NA	NA
161	cg00124810	-8.07207	6.13487e-14	California sea lion_Blood	MBNL1	MBNL1_Exon	NW_020884868.1	107532229	107532278	50	-	107532229	107532230	CGGTGGCACCGTTGGTTTTTTCAAGAGCAGGCCTCTTTGGTAATGGGGGA	Exon (XM_027584018.1/MBNL1, exon 8 of 12)	360	107513885	107659939	146055	2	XM_027584018.1	127661	XM_027584018.1;XM_027584006.1;XM_027584008.1;XM_027584004.1;XM_027584009.1;XM_027584010.1;XM_027584011.1;XM_027584012.1;XM_027584013.1;XM_027584014.1;XM_027584015.1;XM_027584019.1;XM_027584020.1;XM_027584021.1;XM_027584016.1;XM_027584017.1;XM_027584005.1;XM_027584022.1	MBNL1;MBNL1;MBNL1;MBNL1;MBNL1;MBNL1;MBNL1;MBNL1;MBNL1;MBNL1;MBNL1;MBNL1;MBNL1;MBNL1;MBNL1;MBNL1;MBNL1;MBNL1	0;0;0;0;0;0;0;0;0;0;0;0;0;0;0;0;0;0	TRUE	FALSE	FALSE	FALSE	FALSE	TRUE	FALSE	FALSE	FALSE	Exon	11	39	NA	NA	NA	NA	NA	NA	NA	NA	NA	NA	NA	NA
162	cg00126993	-5.71887	4.04121e-08	California sea lion_Blood	DGKB	DGKB_Intron	NW_020876465.1	59381136	59381185	50	+	59381136	59381137	CGTGTAATACTTAAATATGTATTAAGAAGTGACTGACATAAATTAGGCAG	Intron (XM_027574755.1/DGKB, intron 22 of 25)	205	58851765	59559007	707243	1	XM_027574755.1	529371	XM_027574755.1;XM_027574758.1;XM_027574759.1;XM_027574760.1;XM_027574762.1;XM_027574763.1;XM_027574764.1;XM_027574756.1;XM_027574757.1	DGKB;DGKB;DGKB;DGKB;DGKB;DGKB;DGKB;DGKB;DGKB	0;0;0;0;0;0;0;0;0	TRUE	FALSE	FALSE	FALSE	FALSE	FALSE	TRUE	FALSE	FALSE	Intron	5	5	NA	NA	NA	NA	NA	NA	NA	NA	NA	NA	NA	NA
163	cg00127523	-2.17102	0.0315159	California sea lion_Blood	ARID5A	ARID5A_fiveUTR	NW_020875357.1	35005466	35005515	50	+	35005466	35005467	CGTGTGTCGCTCCTTCATGAACTTGTAGAGGCTGACCAGGAAGGCCTGCT	5' UTR	146	35001945	35014426	12482	2	XM_027623065.1	8911	XM_027623065.1;XM_027623064.1;XM_027623062.1;XM_027623063.1	ARID5A;ARID5A;ARID5A;ARID5A	0;0;0;0	TRUE	FALSE	FALSE	TRUE	FALSE	TRUE	TRUE	FALSE	FALSE	fiveUTR	3	3	NA	NA	NA	NA	NA	NA	NA	NA	NA	NA	NA	NA
164	cg00128439	0.435479	0.664466	California sea lion_Blood	DHX40	DHX40_Exon	NW_020875730.1	33808518	33808567	50	-	33808566	33808567	AGTGATTTCCCAAAAGAGACCTTTGAAGGCCCTAAACATGAAGTACTACG	Exon (XM_027568037.1/DHX40, exon 15 of 18)	168	33761275	33815508	54234	1	XM_027568037.1	47243	XM_027568037.1;XM_027568036.1	DHX40;DHX40	0;0	TRUE	FALSE	FALSE	FALSE	FALSE	TRUE	FALSE	FALSE	FALSE	Exon	1	1	NA	NA	NA	NA	NA	NA	NA	NA	NA	NA	NA	NA
165	cg00130134	0.927203	0.356128	California sea lion_Blood	EGLN1	EGLN1_Exon	NW_020874462.1	70562951	70563000	50	-	70562951	70562952	CGACGGTCAGACCAGAAAAACAGCAGTCTATCAAATTTGGGTTCAATGTC	Exon (XM_027588363.1/EGLN1, exon 3 of 4)	13	70556530	70615596	59067	2	XM_027588363.1	52596	XM_027588363.1;XM_027588372.1	EGLN1;EGLN1	0;0	TRUE	FALSE	FALSE	FALSE	FALSE	TRUE	FALSE	FALSE	FALSE	Exon	2	2	NA	NA	NA	NA	NA	NA	NA	NA	NA	NA	NA	NA
166	cg00130771	0.0952217	0.924421	California sea lion_Blood	TAOK3	TAOK3_Exon	NW_020878390.1	13593940	13593989	50	+	13593988	13593989	GCCTTCAGCTTGTTCTCCAGGGCGATCAGCTGCTTCTGGTGCTGGCGCCG	Exon (XM_027576561.1/TAOK3, exon 10 of 16)	269	13569750	13653597	83848	2	XM_027576561.1	59608	XM_027576561.1;XM_027576560.1	TAOK3;TAOK3	0;0	TRUE	FALSE	FALSE	FALSE	FALSE	TRUE	FALSE	FALSE	FALSE	Exon	18	21	NA	NA	NA	NA	NA	NA	NA	NA	NA	NA	NA	NA
167	cg00131490	0.616438	0.539312	California sea lion_Blood	RBM39	RBM39_fiveUTR	NW_020875357.1	106552548	106552597	50	+	106552596	106552597	CTATTTCTGCCTAAGCCCCAAGTGGCCATGCTAGCAGCCAGCCACTATCG	5' UTR	146	106525631	106554737	29107	2	XM_027620624.1	2140	XM_027620624.1;XM_027620626.1;XM_027620627.1;XM_027620628.1;XM_027620629.1;XM_027620625.1	RBM39;RBM39;RBM39;RBM39;RBM39;RBM39	0;0;0;0;0;0	TRUE	FALSE	FALSE	TRUE	FALSE	TRUE	TRUE	FALSE	FALSE	fiveUTR	12	13	NA	NA	NA	NA	NA	NA	NA	NA	NA	NA	NA	NA
168	cg00133606	-2.57728	0.0108651	California sea lion_Blood	AREL1	AREL1_Exon	NW_020876041.1	116777944	116777993	50	+	116777992	116777993	TTCCAATCCCAGGAGACTTTGCAAGACCGGGGATCCAGGTAATTTCCCCG	Exon (XM_027570102.1/AREL1, exon 5 of 21)	182	116757802	116799593	41792	2	XM_027570102.1	21600	XM_027570102.1;XM_027570101.1;XM_027570103.1;XM_027570100.1;XM_027570104.1;XM_027570107.1;XM_027570105.1;XM_027570106.1	AREL1;AREL1;AREL1;AREL1;AREL1;AREL1;AREL1;AREL1	0;0;0;0;0;0;0;0	TRUE	FALSE	FALSE	FALSE	FALSE	TRUE	TRUE	FALSE	FALSE	Exon	4	4	NA	NA	NA	NA	NA	NA	NA	NA	NA	NA	NA	NA
169	cg00134217	-2.59836	0.0102434	California sea lion_Blood	AGBL5	AGBL5_fiveUTR	NW_020875357.1	21867128	21867177	50	+	21867128	21867129	CGCTGTGGGGGATTGCTGTTCAGTTCTCGCTTTGATTCAGGGAATCTAGC	5' UTR	146	21863917	21883182	19266	1	XM_027620401.1	3211	XM_027620401.1;XM_027620407.1;XM_027620399.1;XM_027620406.1;XM_027620404.1;XM_027620403.1;XM_027620400.1;XM_027620402.1;XM_027620408.1;XM_027620410.1;XM_027620405.1;rna-TRNAA-AGC-19;rna-TRNAY-GUA-6	AGBL5;AGBL5;AGBL5;AGBL5;AGBL5;AGBL5;AGBL5;AGBL5;AGBL5;AGBL5;AGBL5;TRNAA-AGC;TRNAY-GUA	0;0;0;0;0;0;0;0;0;0;0;1776;2204	TRUE	FALSE	FALSE	TRUE	FALSE	TRUE	TRUE	FALSE	FALSE	fiveUTR	3	5	NA	NA	NA	NA	NA	NA	NA	NA	NA	NA	NA	NA
170	cg00138195	9.99128	1.91957e-19	California sea lion_Blood	DMBX1	DMBX1_Intergenic_upstream	NW_020874458.1	151077530	151077579	50	+	151077530	151077531	CGATTCTCTCGCTGTCACTTAGGGAGGCTCAGCGCGATTTGCGGCCTAAT	Distal Intergenic	10	151036508	151042394	5887	2	XM_027576749.1	-35136	NA	NA	NA	FALSE	TRUE	FALSE	FALSE	FALSE	FALSE	FALSE	FALSE	TRUE	Intergenic_upstream	24	41	NW_020874458.1	151077226	151077617	392	*	392	55	0.727041	1.09408	0.140306	1.25526e-43	CpGisland
171	cg00139115	0.903233	0.368673	California sea lion_Blood	MAP3K5	MAP3K5_Exon	NW_020874467.1	28034220	28034269	50	+	28034220	28034221	CGGGACTTGAGCAACCAAGTCAGAATTGCTATTAAGGAAATCCCAGAGAG	Exon (XM_027602930.1/MAP3K5, exon 15 of 30)	17	27891694	28085540	193847	1	XM_027602930.1	142526	XM_027602930.1;XM_027602932.1;XM_027602933.1;XR_003521544.1;XM_027602931.1	MAP3K5;MAP3K5;MAP3K5;MAP3K5;MAP3K5	0;0;0;0;0	TRUE	FALSE	FALSE	FALSE	FALSE	TRUE	FALSE	FALSE	FALSE	Exon	1	1	NA	NA	NA	NA	NA	NA	NA	NA	NA	NA	NA	NA
172	cg00140840	-1.02869	0.30606	California sea lion_Blood	THAP2	THAP2_Exon	NW_020884870.1	92160131	92160180	50	+	92160131	92160132	CGGGCTGTGCCACTACCTACAACAAGCACATTAACATCAGCTTCCACAGG	Promoter (<=1kb)	362	92160043	92170284	10242	1	XM_027593066.1	88	XR_003519821.1;XM_027593066.1;XM_027593063.1	LOC113921809;THAP2;ZFC3H1	14496;0;0	TRUE	FALSE	TRUE	FALSE	FALSE	TRUE	TRUE	FALSE	FALSE	Exon	1	1	NW_020884870.1	92159767	92160132	366	*	366	25	0.590164	0.785543	0.068306	3.83265e-12	CpGisland
173	cg00141625	-2.03575	0.0436024	California sea lion_Blood	GRIA2	GRIA2_Exon	NW_020874464.1	69429259	69429308	50	-	69429307	69429308	ATGGGTTAATATTCTGTGCATTCTTTGCCACCTTCATTCGTTTCGCCTCG	Exon (XM_027598312.1/GRIA2, exon 15 of 16)	14	69426157	69575447	149291	2	XM_027598312.1	146139	XM_027598312.1;XM_027598313.1;XM_027598314.1	GRIA2;GRIA2;GRIA2	0;0;0	TRUE	FALSE	FALSE	FALSE	FALSE	TRUE	FALSE	FALSE	FALSE	Exon	14	20	NA	NA	NA	NA	NA	NA	NA	NA	NA	NA	NA	NA
174	cg00143077	-1.83988	0.0679364	California sea lion_Blood	TFAP2A	TFAP2A_Intron	NW_020874467.1	128764120	128764169	50	+	128764168	128764169	CAGGACGCAGGTCAAAGATTCCCAAATTAATTCAGGAAGTAATGGTCACG	Intron (XM_027602682.1/TFAP2A, intron 5 of 6)	17	128760016	128774547	14532	2	XM_027602682.1	10378	XM_027602682.1;XM_027602681.1	TFAP2A;TFAP2A	0;0	TRUE	FALSE	FALSE	FALSE	FALSE	FALSE	TRUE	FALSE	FALSE	Intron	9	55	NA	NA	NA	NA	NA	NA	NA	NA	NA	NA	NA	NA
175	cg00143530	0.706186	0.48198	California sea lion_Blood	LOC113937085	LOC113937085_Intergenic_upstream	NW_020875357.1	109825536	109825585	50	+	109825584	109825585	AATTATTATTTATTACTATTGAACAATACTATCTGCTGTGCACCAATCCG	Distal Intergenic	146	110190772	110210458	19687	1	XR_003524486.1	-365187	NA	NA	NA	FALSE	TRUE	FALSE	FALSE	FALSE	FALSE	FALSE	FALSE	TRUE	Intergenic_upstream	4	7	NA	NA	NA	NA	NA	NA	NA	NA	NA	NA	NA	NA
176	cg00143792	-1.9745	0.0502576	California sea lion_Blood	ZC3H7B	ZC3H7B_Exon	NW_020884870.1	129600998	129601047	50	+	129601046	129601047	CTGTAAGTACGGGGATAACTGCACCTTCGCCTACCATCAGGAGGAGATCG	Exon (XM_027593109.1/ZC3H7B, exon 14 of 23)	362	129557898	129614683	56786	1	XM_027593109.1	43100	XM_027593109.1;XM_027593111.1;XM_027593110.1	ZC3H7B;ZC3H7B;ZC3H7B	0;0;0	TRUE	FALSE	FALSE	FALSE	FALSE	TRUE	FALSE	FALSE	FALSE	Exon	4	5	NW_020884870.1	129601007	129601137	131	*	131	12	0.648855	0.870432	0.0916031	1.51065e-07	CpGisland
177	cg00145315	2.7483	0.00666625	California sea lion_Blood	ATOH8	ATOH8_fiveUTR	NW_020875357.1	39691933	39691982	50	+	39691933	39691934	CGCCCGCTGCGCTCCATCTGTGTTTGTTTAGCCTCAGTTTACACAGAAGC	Promoter (<=1kb)	146	39660853	39692393	31541	2	XM_027622901.1	411	XM_027622901.1;XM_027622902.1;XM_027622904.1;XM_027622906.1;XM_027622907.1;XM_027622903.1	ATOH8;ATOH8;ATOH8;ATOH8;ATOH8;ATOH8	0;0;0;0;0;0	TRUE	FALSE	TRUE	TRUE	FALSE	TRUE	FALSE	FALSE	FALSE	fiveUTR	4	7	NW_020875357.1	39690844	39691943	1100	*	1100	152	0.730909	1.03494	0.138182	3.13896e-118	CpGisland
178	cg00146111	0.0982383	0.922035	California sea lion_Blood	LOC113913337	LOC113913337_Intergenic_downstream	NW_020878390.1	65013411	65013460	50	+	65013459	65013460	CAGTTGGCGAGGCAGCCCAGCAGCAGTAATTAGGAAGTCAATCGGAATCG	Distal Intergenic	269	64940929	64967691	26763	1	XR_003517160.1	72482	NA	NA	NA	FALSE	TRUE	FALSE	FALSE	FALSE	FALSE	FALSE	FALSE	TRUE	Intergenic_downstream	14	22	NA	NA	NA	NA	NA	NA	NA	NA	NA	NA	NA	NA
179	cg00146174	-0.0380907	0.969729	California sea lion_Blood	USP34	USP34_Exon	NW_020875357.1	60004877	60004926	50	+	60004877	60004878	CGTGACCTTCCACTCAGTCCAGACACAACAGTAGTCCTACATCAGGTCTA	Exon (XM_027621741.1/USP34, exon 68 of 79)	146	59761828	60028365	266538	1	XM_027621741.1	243049	XM_027621741.1;XR_003524622.1;XM_027621745.1;XM_027621746.1;XM_027621747.1;XM_027621748.1;XM_027621742.1;XM_027621743.1;XM_027621744.1	USP34;USP34;USP34;USP34;USP34;USP34;USP34;USP34;USP34	0;0;0;0;0;0;0;0;0	TRUE	FALSE	FALSE	FALSE	FALSE	TRUE	FALSE	FALSE	FALSE	Exon	13	16	NA	NA	NA	NA	NA	NA	NA	NA	NA	NA	NA	NA
180	cg00146253	-1.46616	0.145162	California sea lion_Blood	TNR	TNR_Exon	NW_020874544.1	57805227	57805276	50	-	57805275	57805276	AATGACAGCGTAGACGCTGATGTTGTAGGTGAGACCTGGCTCCAGCTCCG	Exon (XM_027613064.1/TNR, exon 2 of 20)	45	57727138	57811588	84451	2	XM_027613064.1	6312	XM_027613064.1;XM_027613062.1;XM_027613061.1;XM_027613063.1;XR_003523289.1;XR_003523290.1	TNR;TNR;TNR;TNR;TNR;TNR	0;0;0;0;0;0	TRUE	FALSE	FALSE	FALSE	FALSE	TRUE	FALSE	FALSE	FALSE	Exon	8	13	NA	NA	NA	NA	NA	NA	NA	NA	NA	NA	NA	NA
181	cg00146676	7.5302	1.70554e-12	California sea lion_Blood	NEUROG2	NEUROG2_Promoter	NW_020874464.1	108952705	108952754	50	+	108952753	108952754	GCTGGGGATTAACATCTTAAAGTCTATGAGACTTTCTGACTCAAGGCTCG	Promoter (5-6kb)	14	108958171	108960529	2359	1	XM_027599527.1	-5417	NA	NA	NA	FALSE	TRUE	TRUE	FALSE	FALSE	FALSE	FALSE	FALSE	FALSE	Promoter	14	14	NA	NA	NA	NA	NA	NA	NA	NA	NA	NA	NA	NA
182	cg00147440	-2.03909	0.0432622	California sea lion_Blood	EBF3	EBF3_Intron	NW_020874462.1	3075245	3075294	50	+	3075245	3075246	CGCCGCTGTGCGATTTTAATATTTGGTGCATGTGACAGGATCATTTTAGT	Intron (XM_027596731.1/EBF3, intron 7 of 17)	13	3011917	3138925	127009	1	XM_027596731.1	63328	XM_027596731.1;XM_027596732.1;XM_027596737.1;XM_027596730.1;XM_027596733.1;XM_027596734.1;XM_027596741.1;XM_027596735.1;XM_027596738.1;XM_027596743.1;XM_027596739.1;XM_027596740.1;XM_027596744.1;XM_027596745.1;XM_027596742.1	EBF3;EBF3;EBF3;EBF3;EBF3;EBF3;EBF3;EBF3;EBF3;EBF3;EBF3;EBF3;EBF3;EBF3;EBF3	0;0;0;0;0;0;0;0;0;0;0;0;0;0;0	TRUE	FALSE	FALSE	FALSE	FALSE	FALSE	TRUE	FALSE	FALSE	Intron	68	87	NA	NA	NA	NA	NA	NA	NA	NA	NA	NA	NA	NA
183	cg00149071	5.84893	2.08215e-08	California sea lion_Blood	LBX1	LBX1_Intergenic_downstream	NW_020874462.1	28153512	28153561	50	-	28153560	28153561	CTGTAATTCGGAGCGCGGACCATGAAGGCCGGGACGAATGGGCCTGGGCG	Downstream (2-3kb)	13	28149636	28151190	1555	1	XM_027597080.1	3925	XM_027597080.1	LBX1	3876	FALSE	TRUE	FALSE	FALSE	FALSE	FALSE	FALSE	FALSE	FALSE	Intergenic_downstream	33	49	NW_020874462.1	28153421	28153659	239	*	239	33	0.736402	1.02695	0.138075	4.08792e-26	CpGisland
184	cg00149689	0.523771	0.601919	California sea lion_Blood	ARX	ARX_Intergenic_upstream	NW_020874514.1	20536115	20536164	50	+	20536163	20536164	CTAACTCAGATTGTGAGATAATTATGACTTATTCATAGCACTGCAGGCCG	Distal Intergenic	36	20465794	20478252	12459	2	XM_027608419.1	-57863	NA	NA	NA	FALSE	TRUE	FALSE	FALSE	FALSE	FALSE	FALSE	FALSE	TRUE	Intergenic_upstream	3	29	NA	NA	NA	NA	NA	NA	NA	NA	NA	NA	NA	NA
185	cg00152260	4.51253	1.1364e-05	California sea lion_Blood	POU4F3	POU4F3_Promoter	NW_020874474.1	114356046	114356095	50	-	114356094	114356095	CAGTAGGGAATACTGTCAACACAGGATTAAAACACATTTTCAAGCAACCG	Promoter (<=1kb)	22	114355121	114356454	1334	2	XM_027607084.1	359	XM_027607084.1	POU4F3	0	TRUE	FALSE	TRUE	FALSE	FALSE	FALSE	TRUE	FALSE	FALSE	Promoter	9	16	NA	NA	NA	NA	NA	NA	NA	NA	NA	NA	NA	NA
186	cg00152482	-1.61076	0.109678	California sea lion_Blood	RGS9	RGS9_Exon	NW_020875730.1	11997210	11997259	50	+	11997210	11997211	CGAGAAGCAGCCAACACTGTGGACATCACCCAGGTCATGAGCAAGCTGGA	Exon (XM_027625654.1/RGS9, exon 18 of 20)	168	11922013	12013057	91045	1	XM_027625654.1	75197	XM_027625654.1;XM_027625652.1;XM_027625653.1;XM_027625658.1;XM_027625656.1;XM_027625657.1	RGS9;RGS9;RGS9;RGS9;RGS9;RGS9	0;0;0;0;0;0	TRUE	FALSE	FALSE	FALSE	FALSE	TRUE	TRUE	FALSE	FALSE	Exon	2	3	NA	NA	NA	NA	NA	NA	NA	NA	NA	NA	NA	NA
187	cg00153046	-1.54215	0.125544	California sea lion_Blood	NFAT5	NFAT5_threeUTR	NW_020874921.1	42859041	42859090	50	+	42859041	42859042	CGTTCAAGTTTTGGATGGTTTATATCTAATGTGTGTTTCATTTTTTTGGA	3' UTR	108	42744767	42865100	120334	1	XM_027617071.1	114274	XM_027617071.1;XM_027617072.1;XM_027617073.1;XM_027617074.1;XM_027617075.1;XM_027617076.1;XM_027617077.1;XM_027617078.1	NFAT5;NFAT5;NFAT5;NFAT5;NFAT5;NFAT5;NFAT5;NFAT5	0;0;0;0;0;0;0;0	TRUE	FALSE	FALSE	FALSE	TRUE	TRUE	FALSE	FALSE	FALSE	threeUTR	3	19	NA	NA	NA	NA	NA	NA	NA	NA	NA	NA	NA	NA
188	cg00153387	0.929037	0.355179	California sea lion_Blood	PMFBP1	PMFBP1_Intergenic_upstream	NW_020874921.1	45044627	45044676	50	+	45044675	45044676	TGTTTTCCTGGTTTCCATTTTGTATCCTAAAATATTCACTCCAAGTTCCG	Distal Intergenic	108	45100673	45144764	44092	1	XM_027618955.1	-55997	NA	NA	NA	FALSE	TRUE	FALSE	FALSE	FALSE	FALSE	FALSE	FALSE	TRUE	Intergenic_upstream	3	4	NA	NA	NA	NA	NA	NA	NA	NA	NA	NA	NA	NA
189	cg00154486	6.3254	1.68587e-09	California sea lion_Blood	NR2F2	NR2F2_Intergenic_downstream	NW_020876041.1	29243326	29243375	50	+	29243374	29243375	GTGTTATTTCAGGAGTGTTGCGGGCCCTCCTCTTTTCAATTGCAGCCACG	Distal Intergenic	182	29231554	29238520	6967	1	XM_027570440.1	11772	XM_027570441.1;XM_027570440.1	NR2F2;NR2F2	0;0	FALSE	TRUE	FALSE	FALSE	FALSE	FALSE	FALSE	FALSE	TRUE	Intergenic_downstream	18	42	NA	NA	NA	NA	NA	NA	NA	NA	NA	NA	NA	NA
190	cg00156720	-0.537558	0.592398	California sea lion_Blood	SPATA8	SPATA8_Intergenic_upstream	NW_020876041.1	29647210	29647259	50	+	29647258	29647259	ACAATTGATGAAGATAAACTAAAGGGGCCTTCATTAGCTACCAACCACCG	Distal Intergenic	182	29682029	29695710	13682	1	XM_027571477.1	-34770	NA	NA	NA	FALSE	TRUE	FALSE	FALSE	FALSE	FALSE	FALSE	FALSE	TRUE	Intergenic_upstream	15	21	NA	NA	NA	NA	NA	NA	NA	NA	NA	NA	NA	NA
191	cg00156769	0.595639	0.553074	California sea lion_Blood	SMG7	SMG7_Exon	NW_020874544.1	65235134	65235183	50	+	65235182	65235183	CTCGAAGAGGGCTCAACTTTTCCAAGCTCTTACTCAGGTACACATGACCG	Exon (XM_027610310.1/SMG7, exon 10 of 25)	45	65211748	65296576	84829	2	XM_027610310.1	61393	XM_027610310.1;XM_027610311.1;XM_027610313.1;XM_027610314.1;XM_027610317.1;XM_027610318.1;XM_027610320.1;XM_027610321.1;XM_027610316.1;XM_027610312.1;XM_027610315.1	SMG7;SMG7;SMG7;SMG7;SMG7;SMG7;SMG7;SMG7;SMG7;SMG7;SMG7	0;0;0;0;0;0;0;0;0;0;0	TRUE	FALSE	FALSE	FALSE	FALSE	TRUE	FALSE	FALSE	FALSE	Exon	7	8	NA	NA	NA	NA	NA	NA	NA	NA	NA	NA	NA	NA
192	cg00157812	-2.34112	0.020512	California sea lion_Blood	LOC113921142	LOC113921142_Intergenic_upstream	NW_020884869.1	74501704	74501753	50	-	74501704	74501705	CGCTGATTGTTCAGGAGGTAAAGAACCAATAGCTGCATGTACAGAGGTTT	Distal Intergenic	361	74379232	74379331	100	2	LOC113921142	-122422	NA	NA	NA	FALSE	TRUE	FALSE	FALSE	FALSE	FALSE	FALSE	FALSE	TRUE	Intergenic_upstream	15	42	NA	NA	NA	NA	NA	NA	NA	NA	NA	NA	NA	NA
193	cg00159476	-3.34798	0.000998849	California sea lion_Blood	LOC113909325	LOC113909325_Intergenic_downstream	NW_020876041.1	101730516	101730565	50	+	101730516	101730517	CGGGAATGGACACAGTGGGGAGAATTGGATCACCAGATTAGGTCTTTAGG	Distal Intergenic	182	101661432	101681343	19912	1	LOC113909325	69084	NA	NA	NA	FALSE	TRUE	FALSE	FALSE	FALSE	FALSE	FALSE	FALSE	TRUE	Intergenic_downstream	22	24	NA	NA	NA	NA	NA	NA	NA	NA	NA	NA	NA	NA
194	cg00160892	7.96683	1.1818e-13	California sea lion_Blood	GRHL2	GRHL2_fiveUTR	NW_020874458.1	39805519	39805568	50	+	39805519	39805520	CGCGTGTGATCCACTTACTTGTCCGACTCTTGTGACATGTTTGATCCAAT	Promoter (<=1kb)	10	39650811	39805961	155151	2	XM_027583098.1	393	XM_027583098.1;XM_027583107.1	GRHL2;GRHL2	0;0	TRUE	FALSE	TRUE	TRUE	FALSE	TRUE	TRUE	FALSE	FALSE	fiveUTR	6	8	NA	NA	NA	NA	NA	NA	NA	NA	NA	NA	NA	NA
195	cg00162326	-0.044596	0.964562	California sea lion_Blood	BRD9	BRD9_Exon	NW_020874474.1	553322	553371	50	-	553322	553323	CGACATGCTGCGCTTCAAAGCTAACAGCCGCTCCTAGAATCAGAAAGGAC	Exon (XM_027606171.1/BRD9, exon 7 of 16)	22	534878	559207	24330	2	XM_027606171.1	5836	XM_027606171.1;XM_027606172.1;XM_027606173.1	BRD9;BRD9;BRD9	0;0;0	TRUE	FALSE	FALSE	FALSE	FALSE	TRUE	TRUE	FALSE	FALSE	Exon	2	2	NA	NA	NA	NA	NA	NA	NA	NA	NA	NA	NA	NA
196	cg00162625	-2.01136	0.0461568	California sea lion_Blood	DCDC1	DCDC1_Intron	NW_020879070.1	29390997	29391046	50	-	29391045	29391046	TTGAGAACCCGTGGATGGCTCCCAGAAGCAATCATCTCAGTATGGGGCCG	Intron (XM_027579679.1/DCDC1, intron 20 of 39)	277	29036345	29501707	465363	1	XM_027579679.1	354652	XM_027579679.1	DCDC1	0	TRUE	FALSE	FALSE	FALSE	FALSE	FALSE	TRUE	FALSE	FALSE	Intron	24	24	NA	NA	NA	NA	NA	NA	NA	NA	NA	NA	NA	NA
197	cg00164295	0.685592	0.494834	California sea lion_Blood	ZNF536	ZNF536_Intron	NW_020874921.1	20503936	20503985	50	-	20503936	20503937	CGTTTCTGGCCCTTCAGGCAAAAACAGTAAAGGCAAAGAGGAAAATTTGA	Intron (XM_027619609.1/ZNF536, intron 6 of 6)	108	20487659	20907905	420247	2	XM_027619609.1	403920	XM_027619609.1;XM_027619610.1	ZNF536;ZNF536	0;0	TRUE	FALSE	FALSE	FALSE	FALSE	FALSE	TRUE	FALSE	FALSE	Intron	82	113	NW_020874921.1	20503689	20503937	249	*	249	22	0.674699	0.776801	0.0883534	4.42579e-13	CpGisland
198	cg00166579	10.3501	1.57682e-20	California sea lion_Blood	PTCH1	PTCH1_Intron	NW_020874788.1	28681168	28681217	50	+	28681168	28681169	CGGGCAGCGGCCGCAGCAGCTCCTTGATTCAATAGATGAGATGGAAGAAG	Intron (XM_027615607.1/PTCH1, intron 1 of 23)	91	28618288	28688645	70358	2	XM_027615607.1	7428	XM_027615608.1;XM_027615609.1;XM_027615604.1;XM_027615605.1;XM_027615606.1;XM_027615607.1;XR_003523695.1;XM_027615610.1	PTCH1;PTCH1;PTCH1;PTCH1;PTCH1;PTCH1;PTCH1;PTCH1	0;0;0;0;0;0;0;0	TRUE	FALSE	FALSE	FALSE	FALSE	FALSE	TRUE	FALSE	FALSE	Intron	21	34	NW_020874788.1	28680153	28681180	1028	*	1028	150	0.773346	0.979944	0.145914	6.93545e-121	CpGisland
199	cg00166917	-0.107911	0.914386	California sea lion_Blood	TRIM33	TRIM33_Exon	NW_020874458.1	91980524	91980573	50	+	91980524	91980525	CGGTGCCCAGTATGCCGCCAAGAATGCAGACAGATAGACCTTGTGGATAA	Exon (XM_027603924.1/TRIM33, exon 2 of 20)	10	91928355	92044127	115773	1	XM_027603924.1	52169	XM_027603924.1;XM_027603931.1	TRIM33;TRIM33	0;0	TRUE	FALSE	FALSE	FALSE	FALSE	TRUE	FALSE	FALSE	FALSE	Exon	4	5	NA	NA	NA	NA	NA	NA	NA	NA	NA	NA	NA	NA
200	cg00167491	1.34816	0.180202	California sea lion_Blood	FGF10	FGF10_fiveUTR	NW_020874474.1	34741488	34741537	50	-	34741536	34741537	CTGAGGCACAATGTGTCAGTATCCATTTCCACATTGTACTGAAACTCTCG	5' UTR	22	34659288	34742580	83293	2	XM_027607113.1	1043	XM_027607113.1	FGF10	0	TRUE	FALSE	FALSE	TRUE	FALSE	TRUE	FALSE	FALSE	FALSE	fiveUTR	1	2	NA	NA	NA	NA	NA	NA	NA	NA	NA	NA	NA	NA
201	cg00167853	-1.29006	0.199626	California sea lion_Blood	NFIB	NFIB_Exon	NW_020874788.1	39370846	39370895	50	+	39370846	39370847	CGTAGTATGCCAAAAACAAATCAAGCTCCTTAACTGATACTGTGATATGA	Exon (XM_027615068.1/NFIB, exon 2 of 9)	91	39145208	39378086	232879	2	XM_027615068.1	7191	XM_027615068.1;XM_027615067.1;XM_027615062.1;XM_027615061.1;XM_027615064.1;XM_027615063.1;XM_027615065.1	NFIB;NFIB;NFIB;NFIB;NFIB;NFIB;NFIB	0;0;0;0;0;0;0	TRUE	FALSE	FALSE	FALSE	FALSE	TRUE	TRUE	FALSE	FALSE	Exon	15	59	NA	NA	NA	NA	NA	NA	NA	NA	NA	NA	NA	NA
202	cg00168721	-0.794201	0.429162	California sea lion_Blood	PRR5L	PRR5L_Exon	NW_020879070.1	24720261	24720310	50	-	24720309	24720310	AGAGTCTCAGTGAAGAAGTGGTCCCAGACTTCAGCCAGAACCTCAATGCG	Exon (XM_027578557.1/PRR5L, exon 6 of 9)	277	24701146	24755768	54623	2	XM_027578557.1	35458	XM_027578564.1;XM_027578557.1;XM_027578556.1;XM_027578559.1;XM_027578560.1;XM_027578558.1;XM_027578555.1;XM_027578563.1;XM_027578562.1	LOC113913975;PRR5L;PRR5L;PRR5L;PRR5L;PRR5L;PRR5L;PRR5L;PRR5L	10112;0;0;0;0;0;0;0;0	TRUE	FALSE	FALSE	FALSE	FALSE	TRUE	TRUE	FALSE	FALSE	Exon	1	1	NA	NA	NA	NA	NA	NA	NA	NA	NA	NA	NA	NA
203	cg00168727	4.2982	2.79179e-05	California sea lion_Blood	POU4F1	POU4F1_Intergenic_downstream	NW_020884869.1	164034237	164034286	50	+	164034237	164034238	CGCCCCTGCTCTCGCAGCAATAGATTGCAGATAAAATAAATGTCCTTACC	Distal Intergenic	361	164038536	164043276	4741	2	XM_027590385.1	8990	XM_027590385.1	POU4F1	0	FALSE	TRUE	FALSE	FALSE	FALSE	FALSE	FALSE	FALSE	TRUE	Intergenic_downstream	9	19	NA	NA	NA	NA	NA	NA	NA	NA	NA	NA	NA	NA
204	cg00169860	-0.379811	0.705186	California sea lion_Blood	LRMDA	LRMDA_Intron	NW_020874462.1	51834446	51834495	50	-	51834494	51834495	AACAATAAATTTCATAGCAAATCAAAGGATATGCTTGGACAAACAATCCG	Intron (XM_027597158.1/LRMDA, intron 2 of 6)	13	51025531	52126386	1100856	2	XM_027597158.1	291891	XM_027597158.1;XM_027597159.1;XM_027597161.1;XM_027597157.1;XM_027597160.1	LRMDA;LRMDA;LRMDA;LRMDA;LRMDA	0;0;0;0;0	TRUE	FALSE	FALSE	FALSE	FALSE	FALSE	TRUE	FALSE	FALSE	Intron	160	160	NA	NA	NA	NA	NA	NA	NA	NA	NA	NA	NA	NA
205	cg00170518	1.69816	0.0918243	California sea lion_Blood	ASS1	ASS1_Intron	NW_020874788.1	87020365	87020414	50	+	87020413	87020414	TTACTTGCTTTAACTTCATACGGTCCACAGTGAAAGAGTTCATTCAGTCG	Intron (XM_027615272.1/ASS1, intron 9 of 15)	91	86994822	87045129	50308	1	XM_027615272.1	25543	XM_027615272.1	ASS1	0	TRUE	FALSE	FALSE	FALSE	FALSE	FALSE	TRUE	FALSE	FALSE	Intron	8	9	NA	NA	NA	NA	NA	NA	NA	NA	NA	NA	NA	NA
206	cg00174373	-1.29025	0.199558	California sea lion_Blood	NOL4L	NOL4L_Intron	NW_020875357.1	103884937	103884986	50	-	103884985	103884986	TCACACAGTAATTAGATACCAGCTGTCAGTGCAGGGGGGACGGCTCCGCG	Intron (XM_027620471.1/NOL4L, intron 1 of 10)	146	103798817	103926719	127903	2	XM_027620471.1	41733	XM_027620471.1;XR_003524422.1	NOL4L;NOL4L	0;0	TRUE	FALSE	FALSE	FALSE	FALSE	FALSE	TRUE	FALSE	FALSE	Intron	9	21	NW_020875357.1	103884983	103885267	285	*	285	36	0.782456	0.837551	0.126316	7.1214e-27	CpGisland
207	cg00175324	-0.435635	0.664353	California sea lion_Blood	ATXN2L	ATXN2L_threeUTR	NW_020874544.1	17533291	17533340	50	+	17533291	17533292	CGCGACCTGAGACCTCCATGAGTGGAGGGAAGAGTGATCTATGTCTCTTC	3' UTR	45	17521172	17533742	12571	1	XM_027610757.1	12119	XM_027610757.1;XM_027610749.1;XM_027610753.1;XM_027610755.1;XM_027610760.1;XM_027610745.1;XM_027610754.1;XM_027610746.1;XM_027610752.1;XM_027610743.1;XM_027610744.1;XM_027610747.1;XM_027610748.1;XM_027610750.1;XM_027610756.1;XR_003522960.1;XR_003522961.1;XM_027610758.1;XM_027610759.1;XM_027610762.1	ATXN2L;ATXN2L;ATXN2L;ATXN2L;ATXN2L;ATXN2L;ATXN2L;ATXN2L;ATXN2L;ATXN2L;ATXN2L;ATXN2L;ATXN2L;ATXN2L;ATXN2L;ATXN2L;ATXN2L;ATXN2L;ATXN2L;TUFM	0;0;0;0;0;0;0;0;0;0;0;0;0;0;0;0;0;0;0;5739	TRUE	FALSE	FALSE	FALSE	TRUE	TRUE	TRUE	FALSE	FALSE	threeUTR	8	13	NA	NA	NA	NA	NA	NA	NA	NA	NA	NA	NA	NA
208	cg00176482	-5.03585	1.10699e-06	California sea lion_Blood	ERI3	ERI3_Exon	NW_020874458.1	153033468	153033517	50	-	153033468	153033469	CGTCAAGTCAATTTTTGTCACCTGTGGAGACTGGGACTTAAAAGTCATGT	Exon (XM_027612578.1/ERI3, exon 5 of 8)	10	152989725	153114741	125017	1	XM_027612578.1	43743	XM_027612578.1;XM_027612556.1;XM_027612586.1;XM_027612548.1;XM_027612563.1;XM_027612509.1;XR_003523184.1;XR_003523183.1;XR_003523188.1;XM_027612535.1;XM_027612501.1;XM_027612517.1;XM_027612494.1;XM_027612526.1	ERI3;ERI3;ERI3;ERI3;ERI3;ERI3;ERI3;ERI3;ERI3;ERI3;ERI3;ERI3;ERI3;ERI3	0;0;0;0;0;0;0;0;0;0;0;0;0;0	TRUE	FALSE	FALSE	FALSE	FALSE	TRUE	TRUE	FALSE	FALSE	Exon	5	95	NA	NA	NA	NA	NA	NA	NA	NA	NA	NA	NA	NA
209	cg00179574	0.636455	0.526233	California sea lion_Blood	ROCK1	ROCK1_threeUTR	NW_020878390.1	41626214	41626263	50	+	41626262	41626263	ACTTGCATTACATAGTAATAATTAATCTAATCTACCTGTAGGCAAACCCG	3' UTR	269	41624914	41772250	147337	2	XM_027575477.1	145987	XM_027575477.1;XM_027575478.1;XM_027575479.1;XM_027575480.1	ROCK1;ROCK1;ROCK1;ROCK1	0;0;0;0	TRUE	FALSE	FALSE	FALSE	TRUE	TRUE	FALSE	FALSE	FALSE	threeUTR	1	3	NA	NA	NA	NA	NA	NA	NA	NA	NA	NA	NA	NA
210	cg00179765	-0.118088	0.906348	California sea lion_Blood	TBX4	TBX4_Intergenic_downstream	NW_020875730.1	34817368	34817417	50	-	34817368	34817369	CGGCCTTTTAAGTGGGTTTTAATTTTATGTTGTAAGATAAGACACTGCGA	Distal Intergenic	168	34819290	34850326	31037	2	XR_003525309.1	32958	XM_027626077.1;XM_027626078.1;XR_003525309.1;XM_027626079.1	TBX4;TBX4;TBX4;TBX4	0;0;0;0	FALSE	TRUE	FALSE	FALSE	FALSE	FALSE	FALSE	FALSE	TRUE	Intergenic_downstream	6	14	NA	NA	NA	NA	NA	NA	NA	NA	NA	NA	NA	NA
211	cg00180385	-0.0918588	0.927083	California sea lion_Blood	LOC113921159	LOC113921159_Intergenic_downstream	NW_020884869.1	82341332	82341381	50	+	82341380	82341381	TTTAATTTCTGCAAGAGTGTTGTCTGGAAGCAGCTGGCAGTACAGGGCCG	Distal Intergenic	361	82335937	82336037	101	1	LOC113921159	5395	NA	NA	NA	FALSE	TRUE	FALSE	FALSE	FALSE	FALSE	FALSE	FALSE	TRUE	Intergenic_downstream	4	6	NA	NA	NA	NA	NA	NA	NA	NA	NA	NA	NA	NA
212	cg00180589	0.42557	0.671646	California sea lion_Blood	LOC113934088	LOC113934088_Intergenic_downstream	NW_020874788.1	20268458	20268507	50	-	20268458	20268459	CGATATGCCATTAAATTGTGACAAAAAGGACTGCCAGACCATTAAGGCCT	Distal Intergenic	91	20368781	20374570	5790	2	LOC113934088	106112	NA	NA	NA	FALSE	TRUE	FALSE	FALSE	FALSE	FALSE	FALSE	FALSE	TRUE	Intergenic_downstream	18	25	NA	NA	NA	NA	NA	NA	NA	NA	NA	NA	NA	NA
213	cg00180801	0.417291	0.677668	California sea lion_Blood	LOC113924032	LOC113924032_Intergenic_upstream	NW_020874462.1	13365427	13365476	50	+	13365475	13365476	TGACATAGGATTTCCTTGTTAACCAGCAGCAGACACGCCGGATTAAAGCG	Distal Intergenic	13	13433531	13433627	97	1	LOC113924032	-68055	NA	NA	NA	FALSE	TRUE	FALSE	FALSE	FALSE	FALSE	FALSE	FALSE	TRUE	Intergenic_upstream	5	5	NA	NA	NA	NA	NA	NA	NA	NA	NA	NA	NA	NA
214	cg00180917	-1.41006	0.161104	California sea lion_Blood	FOXC1	FOXC1_Promoter	NW_020874467.1	120207096	120207145	50	-	120207096	120207097	CGCCTGGGTGACGGATGCTCAAAAGTTCAGAAGTTTTCCCAATGCTTCCT	Promoter (<=1kb)	17	120207534	120211116	3583	1	XM_027604131.1	-438	XM_027604131.1	FOXC1	0	FALSE	TRUE	TRUE	FALSE	FALSE	FALSE	FALSE	FALSE	FALSE	Promoter	3	6	NW_020874467.1	120206643	120207108	466	*	466	46	0.693133	0.871382	0.0987124	6.91827e-29	CpGisland
215	cg00181100	3.93092	0.000120576	California sea lion_Blood	RGMA	RGMA_Intron	NW_020876041.1	26225338	26225387	50	-	26225338	26225339	CGATCTGCCAAAAACATTGTGAAAAACTATGGGGGATTCATTGGAAACAG	Intron (XM_027572769.1/RGMA, intron 2 of 3)	182	26198823	26243323	44501	2	XM_027572769.1	17936	XM_027572769.1	RGMA	0	TRUE	FALSE	FALSE	FALSE	FALSE	FALSE	TRUE	FALSE	FALSE	Intron	2	2	NA	NA	NA	NA	NA	NA	NA	NA	NA	NA	NA	NA
216	cg00181698	-2.55615	0.011522	California sea lion_Blood	TAB2	TAB2_Exon	NW_020874467.1	16958530	16958579	50	+	16958530	16958531	CGGGCTTGAAAAAGATCAATTTCTTTGGTTAAGCAGTCAATGTCAATCTG	Exon (XM_027603751.1/TAB2, exon 5 of 7)	17	16945119	16993851	48733	2	XM_027603751.1	35272	XM_027603751.1;XM_027603746.1;XM_027603753.1;XM_027603745.1;XM_027603747.1;XM_027603748.1;XM_027603749.1;XM_027603750.1	TAB2;TAB2;TAB2;TAB2;TAB2;TAB2;TAB2;TAB2	0;0;0;0;0;0;0;0	TRUE	FALSE	FALSE	FALSE	FALSE	TRUE	FALSE	FALSE	FALSE	Exon	1	2	NA	NA	NA	NA	NA	NA	NA	NA	NA	NA	NA	NA
217	cg00183899	-0.717211	0.475174	California sea lion_Blood	MEIS2	MEIS2_Intron	NW_020876041.1	65082329	65082378	50	+	65082377	65082378	AAACTTGAATACTGCCTCATAAACAAAAGATAAACAATAAACCAGCCACG	Intron (XM_027570461.1/MEIS2, intron 7 of 12)	182	65061328	65263235	201908	1	XM_027570461.1	21001	XM_027570461.1;XM_027570463.1;XM_027570456.1;XM_027570458.1;XM_027570460.1;XM_027570462.1;XM_027570464.1;XM_027570457.1;XM_027570465.1	MEIS2;MEIS2;MEIS2;MEIS2;MEIS2;MEIS2;MEIS2;MEIS2;MEIS2	0;0;0;0;0;0;0;0;0	TRUE	FALSE	FALSE	FALSE	FALSE	FALSE	TRUE	FALSE	FALSE	Intron	50	85	NA	NA	NA	NA	NA	NA	NA	NA	NA	NA	NA	NA
218	cg00184699	3.51913	0.000551623	California sea lion_Blood	POU4F1	POU4F1_Intergenic_downstream	NW_020884869.1	164034293	164034342	50	-	164034341	164034342	GAAGGTTCCTGTCTCTGTAGCCAAAAGCCAAACAAAAGCAATAAATACCG	Distal Intergenic	361	164038536	164043276	4741	2	XM_027590385.1	8983	XM_027590385.1	POU4F1	0	FALSE	TRUE	FALSE	FALSE	FALSE	FALSE	FALSE	FALSE	TRUE	Intergenic_downstream	9	19	NA	NA	NA	NA	NA	NA	NA	NA	NA	NA	NA	NA
219	cg00185982	-1.99759	0.0476538	California sea lion_Blood	CUNH2orf91	CUNH2orf91_Promoter	NW_020875357.1	34297225	34297274	50	-	34297273	34297274	GATTTCCTACGGGCAGACTTGAAAGTGACTCGGAACTCTTTGCATGCCCG	Promoter (3-4kb)	146	34292036	34294082	2047	2	XM_027623833.1	-3192	XM_027623833.1	CUNH2orf91	0	FALSE	TRUE	TRUE	FALSE	FALSE	FALSE	FALSE	FALSE	FALSE	Promoter	3	3	NA	NA	NA	NA	NA	NA	NA	NA	NA	NA	NA	NA
220	cg00187380	-0.855397	0.394525	California sea lion_Blood	HOXC4	HOXC4_Exon	NW_020884870.1	77592671	77592720	50	+	77592719	77592720	ATGACCAAACTGCACATGAGCCACGGTAAACTTTAGGACTTCATTTTGCG	Exon (XM_027591942.1/HOXC5, exon 1 of 2)	362	77554083	77614759	60677	1	XM_027591931.1	38588	XM_027591931.1;XM_027591942.1;XM_027591939.1;XM_027591938.1;XM_027591941.1;XM_027591937.1;XM_027591940.1;XM_027591936.1	HOXC4;HOXC5;HOXC6;HOXC6;HOXC6;HOXC6;HOXC6;HOXC6	0;0;0;0;0;0;0;0	TRUE	FALSE	FALSE	FALSE	FALSE	TRUE	TRUE	FALSE	FALSE	Exon	73	181	NW_020884870.1	77592609	77592815	207	*	207	15	0.555556	0.942623	0.0724638	6.79144e-08	CpGisland
221	cg00187832	-1.02487	0.307859	California sea lion_Blood	PABPC1	PABPC1_Exon	NW_020874458.1	40398104	40398153	50	+	40398104	40398105	CGGAGCGTGCTTTGGACACCATGAATTTTGATGTTATAAAGGGCAAGCCA	Exon (XM_027606049.1/PABPC1, exon 2 of 15)	10	40394105	40411318	17214	1	XM_027606049.1	3999	XM_027606049.1;XM_027606046.1;XM_027606041.1	PABPC1;PABPC1;PABPC1	0;0;0	TRUE	FALSE	FALSE	FALSE	FALSE	TRUE	FALSE	FALSE	FALSE	Exon	3	3	NA	NA	NA	NA	NA	NA	NA	NA	NA	NA	NA	NA
222	cg00189226	-1.70885	0.0898134	California sea lion_Blood	CLYBL	CLYBL_Intron	NW_020884869.1	181528814	181528863	50	-	181528814	181528815	CGACAGTAGAATTGATGCCGCTCTAATCCCTGGAAGTTTGGAACTAATGA	Intron (XM_027590127.1/CLYBL, intron 2 of 7)	361	181318808	181563316	244509	1	XM_027590127.1	210006	XM_027590127.1;XM_027590128.1;XM_027590123.1;XM_027590129.1;XM_027590126.1;XM_027590124.1	CLYBL;CLYBL;CLYBL;CLYBL;CLYBL;CLYBL	0;0;0;0;0;0	TRUE	FALSE	FALSE	FALSE	FALSE	FALSE	TRUE	FALSE	FALSE	Intron	14	14	NA	NA	NA	NA	NA	NA	NA	NA	NA	NA	NA	NA
223	cg00190744	0.0225559	0.982072	California sea lion_Blood	CUNH5orf24	CUNH5orf24_Exon	NW_020874474.1	124679228	124679277	50	-	124679276	124679277	TTAAATCCAGCTGCTTTGGTGGTTCCCAGGGGTCTGCCTGTGCTGGTCCG	Exon (XM_027606032.1/CUNH5orf24, exon 2 of 2)	22	124675115	124685748	10634	2	XM_027606032.1	6471	XM_027606032.1	CUNH5orf24	0	TRUE	FALSE	FALSE	FALSE	FALSE	TRUE	FALSE	FALSE	FALSE	Exon	1	3	NA	NA	NA	NA	NA	NA	NA	NA	NA	NA	NA	NA
224	cg00190912	0.491694	0.624334	California sea lion_Blood	TLN2	TLN2_Exon	NW_020876041.1	938474	938523	50	+	938522	938523	CTACAGGTAATGGTCACTGATGCTGGTGGGAAAATACTCCTGTTGGAGCG	Exon (XM_027570960.1/TLN2, exon 57 of 59)	182	514932	944253	429322	1	XM_027570960.1	423542	XM_027570960.1;XM_027570962.1;XM_027570963.1;XM_027570964.1;XM_027570966.1;XM_027570967.1;XM_027570969.1;XM_027570970.1;XM_027570965.1;XM_027570968.1	TLN2;TLN2;TLN2;TLN2;TLN2;TLN2;TLN2;TLN2;TLN2;TLN2	0;0;0;0;0;0;0;0;0;0	TRUE	FALSE	FALSE	FALSE	FALSE	TRUE	TRUE	FALSE	FALSE	Exon	5	5	NA	NA	NA	NA	NA	NA	NA	NA	NA	NA	NA	NA
225	cg00191058	0.455896	0.64977	California sea lion_Blood	ZBTB20	ZBTB20_Intron	NW_020884868.1	58089811	58089860	50	-	58089811	58089812	CGTCTTGATACATTTACAATACTCCTCTGGGGATATTTCATCAGTTATAC	Intron (XM_027582759.1/ZBTB20, intron 1 of 5)	360	58006611	58123365	116755	2	XM_027582759.1	33505	XM_027582759.1;XM_027582764.1;XM_027582738.1;XM_027582755.1;XM_027582756.1;XM_027582758.1;XM_027582754.1;XM_027582752.1;XM_027582753.1;XM_027582757.1;XM_027582748.1;XM_027582742.1;XM_027582747.1;XM_027582735.1;XM_027582746.1;XM_027582737.1;XM_027582732.1;XM_027582733.1;XM_027582734.1;XM_027582736.1;XM_027582739.1;XM_027582741.1;XM_027582743.1;XM_027582744.1;XM_027582745.1;XM_027582749.1;XM_027582…	ZBTB20;ZBTB20;ZBTB20;ZBTB20;ZBTB20;ZBTB20;ZBTB20;ZBTB20;ZBTB20;ZBTB20;ZBTB20;ZBTB20;ZBTB20;ZBTB20;ZBTB20;ZBTB20;ZBTB20;ZBTB20;ZBTB20;ZBTB20;ZBTB20;ZBTB20;ZBTB20;ZBTB20;ZBTB20;ZBTB20;ZBTB20;ZBTB20;ZBTB20;ZBTB20;ZBTB20;ZBTB20;ZBTB20;ZBTB20	0;0;0;0;0;0;0;0;0;0;0;0;0;0;0;0;0;0;0;0;0;0;0;0;0;0;0;0;0;0;0;0;0;0	TRUE	FALSE	FALSE	FALSE	FALSE	FALSE	TRUE	FALSE	FALSE	Intron	63	95	NA	NA	NA	NA	NA	NA	NA	NA	NA	NA	NA	NA
226	cg00192066	-4.86274	2.44153e-06	California sea lion_Blood	SMAD1	SMAD1_Intron	NW_020874464.1	80371072	80371121	50	-	80371120	80371121	AAACATCTTTACAAGTTATATCCTTTTACAAACCAACATATGGTCTCACG	Intron (XM_027598114.1/SMAD1, intron 1 of 6)	14	80316091	80377931	61841	2	XM_027598114.1	6810	XM_027598114.1;XM_027598113.1;XM_027598111.1;XM_027598112.1;XM_027598110.1;XM_027598115.1	SMAD1;SMAD1;SMAD1;SMAD1;SMAD1;SMAD1	0;0;0;0;0;0	TRUE	FALSE	FALSE	FALSE	FALSE	FALSE	TRUE	FALSE	FALSE	Intron	1	1	NA	NA	NA	NA	NA	NA	NA	NA	NA	NA	NA	NA
227	cg00192998	3.08651	0.00236711	California sea lion_Blood	LOC113925807	LOC113925807_Intergenic_upstream	NW_020874464.1	137824810	137824859	50	-	137824810	137824811	CGGCAATGGTCTGGCACTTGAACCACACCATATTTACAGATCTAAACACA	Distal Intergenic	14	137557114	137727041	169928	2	XR_003521063.1	-97818	NA	NA	NA	FALSE	TRUE	FALSE	FALSE	FALSE	FALSE	FALSE	FALSE	TRUE	Intergenic_upstream	6	12	NA	NA	NA	NA	NA	NA	NA	NA	NA	NA	NA	NA
228	cg00193075	0.0536737	0.957355	California sea lion_Blood	XRN2	XRN2_Exon	NW_020875357.1	133687079	133687128	50	-	133687127	133687128	GAATTCATGGACAATCTTGCTAAATGCCTTCGCTATTACATAGCTGATCG	Exon (XM_027621621.1/XRN2, exon 6 of 29)	146	133658682	133743559	84878	1	XM_027621621.1	28397	XM_027621621.1;XM_027621623.1;XR_003524611.1	XRN2;XRN2;XRN2	0;0;0	TRUE	FALSE	FALSE	FALSE	FALSE	TRUE	FALSE	FALSE	FALSE	Exon	3	3	NA	NA	NA	NA	NA	NA	NA	NA	NA	NA	NA	NA
229	cg00193158	-2.55118	0.0116818	California sea lion_Blood	INPP4A	INPP4A_Exon	NW_020875357.1	84268843	84268892	50	-	84268843	84268844	CGGGAGGTAGTCACCCAGAAGAACTTGAGCGGCCTGGTGCCCATCCGAGA	Exon (XM_027621111.1/INPP4A, exon 26 of 26)	146	84145516	84273796	128281	1	XM_027621111.1	123327	XM_027621111.1;XM_027621116.1;XM_027621117.1;XM_027621121.1;XM_027621122.1;XM_027621123.1;XM_027621118.1;XM_027621119.1;XM_027621120.1;XM_027621124.1;XM_027621125.1;XM_027621126.1;XM_027621129.1;XM_027621130.1;XM_027621113.1;XM_027621112.1;XM_027621115.1;XM_027621114.1	INPP4A;INPP4A;INPP4A;INPP4A;INPP4A;INPP4A;INPP4A;INPP4A;INPP4A;INPP4A;INPP4A;INPP4A;INPP4A;INPP4A;INPP4A;INPP4A;INPP4A;INPP4A	0;0;0;0;0;0;0;0;0;0;0;0;0;0;0;0;0;0	TRUE	FALSE	FALSE	FALSE	FALSE	TRUE	TRUE	FALSE	FALSE	Exon	7	9	NA	NA	NA	NA	NA	NA	NA	NA	NA	NA	NA	NA
230	cg00193345	5.93138	1.36044e-08	California sea lion_Blood	LOC113920999	LOC113920999_Intron	NW_020884869.1	191389556	191389605	50	-	191389604	191389605	TCACAAAGCTGATTACAAGCTTCAGCGCATTCCTGAAGGAGCCAAAAGCG	Intron (XR_003519467.1/LOC113920999, intron 2 of 4)	361	191341379	191395862	54484	1	XR_003519467.1	48177	XR_003519467.1	LOC113920999	0	TRUE	FALSE	FALSE	FALSE	FALSE	FALSE	TRUE	FALSE	FALSE	Intron	14	17	NA	NA	NA	NA	NA	NA	NA	NA	NA	NA	NA	NA
231	cg00194126	-1.89118	0.0606708	California sea lion_Blood	NR4A2	NR4A2_Exon	NW_020884869.1	73906016	73906065	50	+	73906016	73906017	CGCCCACCACCCCGGGCTTCCAGGTGCAGCACAGCCCCATGTGGGACGAC	Exon (XR_003519368.1/NR4A2, exon 4 of 9)	361	73893300	73909841	16542	1	XR_003519368.1	12716	XR_003519368.1;XM_027591127.1;XM_027591128.1;XM_027591130.1;XM_027591133.1;XM_027591129.1;XM_027591131.1;XM_027591132.1	NR4A2;NR4A2;NR4A2;NR4A2;NR4A2;NR4A2;NR4A2;NR4A2	0;0;0;0;0;0;0;0	TRUE	FALSE	FALSE	FALSE	FALSE	TRUE	FALSE	FALSE	FALSE	Exon	11	25	NW_020884869.1	73905960	73906029	70	*	70	8	0.685714	1.06262	0.114286	6.95492e-06	CpGisland
232	cg00194417	0.557672	0.578634	California sea lion_Blood	LOC113936804	LOC113936804_Intergenic_upstream	NW_020874921.1	19635136	19635185	50	-	19635136	19635137	CGCCAATAAGCATGGACATCAATTATTTTTTAATTGTATAGGAGTACAGT	Distal Intergenic	108	19527887	19528039	153	2	LOC113936804	-107146	NA	NA	NA	FALSE	TRUE	FALSE	FALSE	FALSE	FALSE	FALSE	FALSE	TRUE	Intergenic_upstream	9	16	NA	NA	NA	NA	NA	NA	NA	NA	NA	NA	NA	NA
233	cg00194857	6.54844	4.97492e-10	California sea lion_Blood	NKX2-2	NKX2-2_Intron	NW_020875357.1	133863704	133863753	50	+	133863704	133863705	CGCTCTCTTTCAATGTGTCCTAACTGTTTGGAATAAATCTAAGGTTGTTC	Intron (XM_027624319.1/NKX2-2, intron 1 of 2)	146	133858813	133869454	10642	2	XM_027624319.1	5701	XM_027624319.1;XM_027624318.1	NKX2-2;NKX2-2	0;0	TRUE	FALSE	FALSE	FALSE	FALSE	FALSE	TRUE	FALSE	FALSE	Intron	17	30	NW_020875357.1	133863503	133863718	216	*	216	18	0.532407	1.17604	0.0833333	2.28743e-10	CpGisland
234	cg00195533	-0.524236	0.601597	California sea lion_Blood	FLNC	FLNC_Intron	NW_020876465.1	23021236	23021285	50	+	23021284	23021285	GCCCTCAGCCTTGTCCTTCTGGAAAGCTCAGAGACATCTGCTGTGTCACG	Intron (XM_027574644.1/FLNC, intron 1 of 46)	205	22995937	23023212	27276	2	XM_027574644.1	1927	XM_027574644.1;XM_027574643.1	FLNC;FLNC	0;0	TRUE	FALSE	FALSE	FALSE	FALSE	FALSE	TRUE	FALSE	FALSE	Intron	1	2	NA	NA	NA	NA	NA	NA	NA	NA	NA	NA	NA	NA
235	cg00195577	1.2344	0.219638	California sea lion_Blood	TLE3	TLE3_fiveUTR	NW_020876041.1	7310924	7310973	50	+	7310972	7310973	CAATTACTCACCGGATGTCTGCCCTGCGGATACATGGCAGGGAGGGGTCG	Promoter (<=1kb)	182	7264298	7311065	46768	2	XM_027569247.1	92	XM_027569256.1;XM_027569254.1;XM_027569247.1;XM_027569248.1;XM_027569249.1;XM_027569250.1;XM_027569251.1;XM_027569252.1;XM_027569253.1;XM_027569255.1;XM_027569257.1	TLE3;TLE3;TLE3;TLE3;TLE3;TLE3;TLE3;TLE3;TLE3;TLE3;TLE3	0;0;0;0;0;0;0;0;0;0;0	TRUE	FALSE	TRUE	TRUE	FALSE	TRUE	TRUE	FALSE	FALSE	fiveUTR	1	24	NW_020876041.1	7310917	7311619	703	*	703	95	0.761024	0.941881	0.135135	4.23285e-73	CpGisland
236	cg00196544	0.55213	0.582411	California sea lion_Blood	CNOT1	CNOT1_Exon	NW_020874921.1	33391675	33391724	50	-	33391723	33391724	TTTCTTGGTTAAATTGTCCACCAGGTAGCTGATTTGAGACAAGGCCAGCG	Exon (XM_027618764.1/CNOT1, exon 2 of 49)	108	33309479	33422711	113233	2	XM_027618764.1	30987	XM_027618764.1;XM_027618768.1;XM_027618769.1;XM_027618770.1;XM_027618771.1;XM_027618772.1	CNOT1;CNOT1;CNOT1;CNOT1;CNOT1;CNOT1	0;0;0;0;0;0	TRUE	FALSE	FALSE	FALSE	FALSE	TRUE	FALSE	FALSE	FALSE	Exon	23	28	NA	NA	NA	NA	NA	NA	NA	NA	NA	NA	NA	NA
237	cg00197024	-5.52068	1.08842e-07	California sea lion_Blood	ERBB4	ERBB4_Intron	NW_020884869.1	24627667	24627716	50	+	24627667	24627668	CGGATAAGTAAACTAAGCTGCCAGAGGGCGACAAGATGTTGAGTGAATTG	Intron (XM_027590424.1/ERBB4, intron 1 of 27)	361	24625153	25721536	1096384	1	XM_027590424.1	2514	XM_027590424.1;XM_027590426.1;XM_027590427.1;XM_027590428.1;XM_027590421.1;XM_027590425.1;XM_027590423.1	ERBB4;ERBB4;ERBB4;ERBB4;ERBB4;ERBB4;ERBB4	0;0;0;0;0;0;0	TRUE	FALSE	FALSE	FALSE	FALSE	FALSE	TRUE	FALSE	FALSE	Intron	11	15	NA	NA	NA	NA	NA	NA	NA	NA	NA	NA	NA	NA
238	cg00197058	-0.916749	0.361566	California sea lion_Blood	TBX4	TBX4_Intron	NW_020875730.1	34826495	34826544	50	-	34826495	34826496	CGGTAGCAGCTGCATCATGTGCCATTAAAATGTATTTTTTATCGTTGACA	Intron (XM_027626077.1/TBX4, intron 5 of 8)	168	34819290	34850326	31037	2	XM_027626077.1	23782	XM_027626077.1;XM_027626078.1;XR_003525309.1;XM_027626079.1	TBX4;TBX4;TBX4;TBX4	0;0;0;0	TRUE	FALSE	FALSE	FALSE	FALSE	FALSE	TRUE	FALSE	FALSE	Intron	4	14	NA	NA	NA	NA	NA	NA	NA	NA	NA	NA	NA	NA
239	cg00197325	0.746267	0.457497	California sea lion_Blood	LOC113921154	LOC113921154_Intergenic_downstream	NW_020884869.1	163964257	163964306	50	-	163964305	163964306	TATGAGTTGCCATTTCTGCATAGTAGCAGATTAAATTTATTCACCTTACG	Distal Intergenic	361	163904187	163904289	103	1	XR_003519554.1	60119	NA	NA	NA	FALSE	TRUE	FALSE	FALSE	FALSE	FALSE	FALSE	FALSE	TRUE	Intergenic_downstream	1	14	NA	NA	NA	NA	NA	NA	NA	NA	NA	NA	NA	NA
240	cg00197456	-0.800783	0.425353	California sea lion_Blood	BICRAL	BICRAL_fiveUTR	NW_020874467.1	107012337	107012386	50	+	107012385	107012386	CTTGAAATTTTTATCACAAAATTATAATACACTCAAAGGGAAACTCACCG	Promoter (<=1kb)	17	106940140	107012436	72297	2	XM_027600848.1	50	XM_027600847.1;XM_027600848.1	BICRAL;BICRAL	0;0	TRUE	FALSE	TRUE	TRUE	FALSE	TRUE	TRUE	FALSE	FALSE	fiveUTR	4	5	NW_020874467.1	107012385	107012666	282	*	282	52	0.783688	1.20295	0.184397	7.34802e-49	CpGisland
241	cg00199899	0.245401	0.806867	California sea lion_Blood	SGPL1	SGPL1_Exon	NW_020874462.1	55998486	55998535	50	+	55998486	55998487	CGAGCAGTTTTGATGATCTGTTTGGTAGCTTCAACATAGCCGTTCTCACC	Exon (XM_027596258.1/SGPL1, exon 11 of 14)	13	55993066	56048168	55103	2	XM_027596258.1	49633	XM_027596258.1;XM_027596261.1;XM_027596259.1	SGPL1;SGPL1;SGPL1	0;0;0	TRUE	FALSE	FALSE	FALSE	FALSE	TRUE	FALSE	FALSE	FALSE	Exon	2	2	NA	NA	NA	NA	NA	NA	NA	NA	NA	NA	NA	NA
242	cg00200794	0.462506	0.645042	California sea lion_Blood	GTPBP2	GTPBP2_Exon	NW_020874467.1	106323469	106323518	50	+	106323469	106323470	CGCCACCTGCATGAGATTCAGTCTGGCCGAACCTCCAGCATCAGCTTCGA	Exon (XM_027601001.1/GTPBP2, exon 5 of 12)	17	106320276	106327935	7660	1	XM_027601001.1	3193	XM_027601001.1;XM_027601002.1;XM_027601004.1;XM_027601003.1;XM_027601005.1	GTPBP2;GTPBP2;GTPBP2;GTPBP2;GTPBP2	0;0;0;0;0	TRUE	FALSE	FALSE	FALSE	FALSE	TRUE	TRUE	FALSE	FALSE	Exon	7	7	NA	NA	NA	NA	NA	NA	NA	NA	NA	NA	NA	NA
243	cg00200899	3.51041	0.00056887	California sea lion_Blood	NOL4	NOL4_Exon	NW_020878390.1	53288518	53288567	50	-	53288566	53288567	CAGCTGGAAGCCCTTCGATTTGACCCAGAATTTAAATTTGGCGTTGTCCG	Promoter (<=1kb)	269	52882883	53288728	405846	2	XR_003517122.1	161	XR_003517122.1;XM_027577292.1;XM_027577285.1;XM_027577286.1;XM_027577287.1;XR_003517123.1;XM_027577289.1;XM_027577288.1	NOL4;NOL4;NOL4;NOL4;NOL4;NOL4;NOL4;NOL4	0;0;0;0;0;0;0;0	TRUE	FALSE	TRUE	FALSE	FALSE	TRUE	FALSE	FALSE	FALSE	Exon	14	21	NW_020878390.1	53288398	53288841	444	*	444	46	0.637387	1.02571	0.103604	6.80715e-30	CpGisland
244	cg00202143	4.42635	1.63752e-05	California sea lion_Blood	LOC113916860	LOC113916860_Intron	NW_020874458.1	74792605	74792654	50	-	74792653	74792654	TAGACTGCACTACTTTGATCTTTCCTATATTCTGTGGTTTGATTGGATCG	Intron (XR_003518061.1/LOC113916860, intron 2 of 2)	10	74790276	74808361	18086	2	XR_003518061.1	15707	XR_003518061.1	LOC113916860	0	TRUE	FALSE	FALSE	FALSE	FALSE	FALSE	TRUE	FALSE	FALSE	Intron	1	1	NA	NA	NA	NA	NA	NA	NA	NA	NA	NA	NA	NA
245	cg00202194	-1.76947	0.0790687	California sea lion_Blood	ADGRB3	ADGRB3_Exon	NW_020874467.1	86810726	86810775	50	-	86810726	86810727	CGATCCATAAATGACTCCCTTCACCAAAGTTGAACACCAGAAGTCTTGGG	Exon (XM_027603097.1/ADGRB3, exon 3 of 31)	17	86095191	86814241	719051	2	XM_027603097.1	3466	XM_027603097.1;XM_027603095.1;XM_027603096.1;XM_027603098.1	ADGRB3;ADGRB3;ADGRB3;ADGRB3	0;0;0;0	TRUE	FALSE	FALSE	FALSE	FALSE	TRUE	FALSE	FALSE	FALSE	Exon	18	26	NA	NA	NA	NA	NA	NA	NA	NA	NA	NA	NA	NA
246	cg00203745	-1.91861	0.0570594	California sea lion_Blood	EBF1	EBF1_Intron	NW_020874474.1	49213017	49213066	50	-	49213065	49213066	GCAAACCAATCAACAGCTCCTTCTTAATTAGGTTTTCTTTATTAAAGCCG	Intron (XM_027605972.1/EBF1, intron 6 of 15)	22	48943820	49335568	391749	2	XM_027605972.1	122502	XM_027605972.1;XM_027605968.1;XM_027605970.1;XM_027605971.1;XM_027605969.1	EBF1;EBF1;EBF1;EBF1;EBF1	0;0;0;0;0	TRUE	FALSE	FALSE	FALSE	FALSE	FALSE	TRUE	FALSE	FALSE	Intron	65	81	NA	NA	NA	NA	NA	NA	NA	NA	NA	NA	NA	NA
247	cg00204390	3.18226	0.00173662	California sea lion_Blood	PAX5	PAX5_fiveUTR	NW_020874788.1	58082899	58082948	50	+	58082947	58082948	CCGCTCCCCCGCCGAGCTGGGGTAGCTGATCACTGAGCTGAAACTAAACG	Promoter (<=1kb)	91	57893592	58083323	189732	2	XM_027616736.1	375	XM_027616736.1;XM_027616734.1;XM_027616737.1;XM_027616738.1;XM_027616739.1;XM_027616740.1	PAX5;PAX5;PAX5;PAX5;PAX5;PAX5	0;0;0;0;0;0	TRUE	FALSE	TRUE	TRUE	FALSE	TRUE	FALSE	FALSE	FALSE	fiveUTR	10	46	NA	NA	NA	NA	NA	NA	NA	NA	NA	NA	NA	NA
248	cg00204462	-0.532909	0.595601	California sea lion_Blood	EP300	EP300_Exon	NW_020884870.1	129405860	129405909	50	+	129405908	129405909	TCCAAGGGGAGAGCGTTTCTTTGGGGGATGACCCTTCCCAGCCTCAAACG	Exon (XM_027592665.1/EP300, exon 19 of 30)	362	129337887	129422808	84922	1	XM_027592665.1	67973	XM_027592665.1;XM_027592664.1;XR_003519765.1;XR_003519764.1	EP300;EP300;LOC113921698;LOC113921698	0;0;0;0	TRUE	FALSE	FALSE	FALSE	FALSE	TRUE	TRUE	FALSE	FALSE	Exon	2	7	NA	NA	NA	NA	NA	NA	NA	NA	NA	NA	NA	NA
249	cg00205229	-0.749689	0.455439	California sea lion_Blood	ICOS	ICOS_Intergenic_downstream	NW_020884869.1	31831320	31831369	50	+	31831368	31831369	ACCAAAAGATGACAAATGAGGTTTTCACTCCTGTTGATGAGCACATCACG	Distal Intergenic	361	31989257	32012159	22903	2	XM_027588009.1	180790	NA	NA	NA	FALSE	TRUE	FALSE	FALSE	FALSE	FALSE	FALSE	FALSE	TRUE	Intergenic_downstream	4	4	NA	NA	NA	NA	NA	NA	NA	NA	NA	NA	NA	NA
250	cg00205619	0.565146	0.573558	California sea lion_Blood	CDKAL1	CDKAL1_Intron	NW_020874467.1	138123166	138123215	50	-	138123214	138123215	TAATTTAAACACATCTGTTCAAATATGCATTTCAGATCAACTTGGTGCCG	Intron (XM_027603152.1/CDKAL1, intron 11 of 13)	17	137668427	138208604	540178	1	XM_027603152.1	454739	XM_027603152.1;XM_027603149.1;XM_027603150.1;XM_027603153.1	CDKAL1;CDKAL1;CDKAL1;CDKAL1	0;0;0;0	TRUE	FALSE	FALSE	FALSE	FALSE	FALSE	TRUE	FALSE	FALSE	Intron	5	5	NA	NA	NA	NA	NA	NA	NA	NA	NA	NA	NA	NA
251	cg00206304	0.0730651	0.941971	California sea lion_Blood	DNMT3A	DNMT3A_Exon	NW_020875357.1	20337421	20337470	50	-	20337421	20337422	CGGACGTCCCCGACGTACATGATCTTCCCCTGGTGCCGCACCATGCCCAC	Exon (XM_027621207.1/DNMT3A, exon 12 of 21)	146	20325932	20373619	47688	2	XM_027621207.1	36149	XM_027621207.1;XM_027621204.1;XR_003524557.1;XM_027621205.1	DNMT3A;DNMT3A;DNMT3A;DNMT3A	0;0;0;0	TRUE	FALSE	FALSE	FALSE	FALSE	TRUE	FALSE	FALSE	FALSE	Exon	7	8	NW_020875357.1	20337379	20337509	131	*	131	13	0.618321	1.05123	0.0992366	1.41613e-08	CpGisland
252	cg00207040	-1.55616	0.122166	California sea lion_Blood	IQSEC2	IQSEC2_Exon	NW_020874514.1	44358113	44358162	50	+	44358113	44358114	CGCCCCCGCTTCCCTGCACCCACAAGCAAGGAGCCCAGCGTCAGAGCAGC	Exon (XM_027608814.1/IQSEC2, exon 13 of 14)	36	44355194	44387927	32734	2	XM_027608814.1	29765	XM_027608814.1;XM_027608813.1;XM_027608812.1;XM_027608815.1	IQSEC2;IQSEC2;IQSEC2;IQSEC2	0;0;0;0	TRUE	FALSE	FALSE	FALSE	FALSE	TRUE	TRUE	FALSE	FALSE	Exon	13	16	NA	NA	NA	NA	NA	NA	NA	NA	NA	NA	NA	NA
253	cg00207813	1.99733	0.047683	California sea lion_Blood	LRMDA	LRMDA_Intron	NW_020874462.1	51447908	51447957	50	+	51447956	51447957	CTGGAAACAATATACTTTTTCTTACTAGGCCTGACAAGTCTGACAGGCCG	Intron (XM_027597158.1/LRMDA, intron 5 of 6)	13	51025531	52126386	1100856	2	XM_027597158.1	678429	XM_027597158.1;XM_027597159.1;XM_027597161.1;XM_027597157.1	LRMDA;LRMDA;LRMDA;LRMDA	0;0;0;0	TRUE	FALSE	FALSE	FALSE	FALSE	FALSE	TRUE	FALSE	FALSE	Intron	160	160	NA	NA	NA	NA	NA	NA	NA	NA	NA	NA	NA	NA
254	cg00207962	7.5859	1.21897e-12	California sea lion_Blood	NR2E1	NR2E1_Intergenic_upstream	NW_020874467.1	52646447	52646496	50	+	52646447	52646448	CGAATCGGTTCTTACAGGCACAGAATGGGCAATCCCTTGATCCCCGTCAA	Distal Intergenic	17	52587634	52608905	21272	2	XM_027602802.1	-37542	NA	NA	NA	FALSE	TRUE	FALSE	FALSE	FALSE	FALSE	FALSE	FALSE	TRUE	Intergenic_upstream	17	31	NA	NA	NA	NA	NA	NA	NA	NA	NA	NA	NA	NA
255	cg00208586	-0.00558481	0.995561	California sea lion_Blood	LOC113923778	LOC113923778_Intergenic_upstream	NW_020874462.1	49072523	49072572	50	+	49072571	49072572	TTAAATCTCCTAAAAGCCTTTTTTTATTTACATTTTAAATACAGTTCACG	Distal Intergenic	13	49003200	49004974	1775	2	XR_003520413.1	-67549	NA	NA	NA	FALSE	TRUE	FALSE	FALSE	FALSE	FALSE	FALSE	FALSE	TRUE	Intergenic_upstream	7	8	NA	NA	NA	NA	NA	NA	NA	NA	NA	NA	NA	NA
256	cg00209445	0.179824	0.857822	California sea lion_Blood	PHF20L1	PHF20L1_Exon	NW_020874458.1	13843800	13843849	50	-	13843848	13843849	TTGTTAATTGCTTCAATCTTGGCAGGGTAATAGCGACAGTCTGTCCAACG	Promoter (<=1kb)	10	13790742	13844183	53442	2	XM_027585898.1	334	XM_027585898.1;XM_027585968.1;XM_027586032.1;XM_027585244.1;XM_027585323.1;XM_027585390.1;XM_027585463.1;XM_027585534.1;XM_027585759.1;XM_027585836.1;XM_027585601.1;XM_027585679.1	PHF20L1;PHF20L1;PHF20L1;PHF20L1;PHF20L1;PHF20L1;PHF20L1;PHF20L1;PHF20L1;PHF20L1;PHF20L1;PHF20L1	0;0;0;0;0;0;0;0;0;0;0;0	TRUE	FALSE	TRUE	FALSE	FALSE	TRUE	FALSE	FALSE	FALSE	Exon	5	5	NA	NA	NA	NA	NA	NA	NA	NA	NA	NA	NA	NA
257	cg00211337	0.526083	0.600318	California sea lion_Blood	TRIP12	TRIP12_Exon	NW_020884869.1	9978433	9978482	50	+	9978481	9978482	GCAGCCCATCAGGTCGGTGAGGATGAGATAAGCTTGTCCACTCTGGGACG	Exon (XM_027589292.1/TRIP12, exon 18 of 42)	361	9878832	10017242	138411	1	XM_027589292.1	99601	XM_027589292.1;XM_027589309.1;XM_027589307.1;XM_027589308.1;XM_027589289.1;XM_027589293.1;XM_027589294.1;XM_027589295.1;XM_027589297.1;XM_027589298.1;XM_027589299.1;XM_027589301.1;XM_027589302.1;XM_027589303.1;XM_027589304.1;XM_027589305.1;XM_027589306.1;XM_027589310.1;XM_027589290.1;XM_027589291.1;XM_027589300.1	TRIP12;TRIP12;TRIP12;TRIP12;TRIP12;TRIP12;TRIP12;TRIP12;TRIP12;TRIP12;TRIP12;TRIP12;TRIP12;TRIP12;TRIP12;TRIP12;TRIP12;TRIP12;TRIP12;TRIP12;TRIP12	0;0;0;0;0;0;0;0;0;0;0;0;0;0;0;0;0;0;0;0;0	TRUE	FALSE	FALSE	FALSE	FALSE	TRUE	TRUE	FALSE	FALSE	Exon	7	11	NA	NA	NA	NA	NA	NA	NA	NA	NA	NA	NA	NA
258	cg00211372	-3.94153	0.000115749	California sea lion_Blood	RBMX	RBMX_Intron	NW_020874514.1	109409127	109409176	50	-	109409127	109409128	CGTGAGTTACCTGCAGGGTCAATGGTCAGGTAATATGGCAACACTATAAA	Intron (XM_027608417.1/RBMX, intron 8 of 9)	36	109404895	109413915	9021	2	XM_027608417.1	4739	XR_003522821.1;XM_027608417.1	LOC113931669;RBMX	3284;0	TRUE	FALSE	FALSE	FALSE	FALSE	FALSE	TRUE	FALSE	FALSE	Intron	5	6	NA	NA	NA	NA	NA	NA	NA	NA	NA	NA	NA	NA
259	cg00211423	0.831566	0.407806	California sea lion_Blood	MAP2K5	MAP2K5_Intron	NW_020876041.1	5294380	5294429	50	+	5294428	5294429	AAATCCTTGAAGACATCAGACTTGATCTGATGTTTATACAACCGCCAGCG	Intron (XM_027571020.1/MAP2K5, intron 18 of 23)	182	5127262	5373411	246150	1	XM_027571020.1	167118	XM_027571020.1;XM_027571022.1;XM_027571023.1;XM_027571024.1;XM_027571025.1;XM_027571026.1;XM_027571027.1;XM_027571028.1;XM_027571029.1;XM_027571030.1;XM_027571031.1;XM_027571033.1	MAP2K5;MAP2K5;MAP2K5;MAP2K5;MAP2K5;MAP2K5;MAP2K5;MAP2K5;MAP2K5;MAP2K5;MAP2K5;MAP2K5	0;0;0;0;0;0;0;0;0;0;0;0	TRUE	FALSE	FALSE	FALSE	FALSE	FALSE	TRUE	FALSE	FALSE	Intron	36	39	NA	NA	NA	NA	NA	NA	NA	NA	NA	NA	NA	NA
260	cg00213533	0.305122	0.761165	California sea lion_Blood	LOC113931361	LOC113931361_Intergenic_upstream	NW_020874514.1	16512218	16512267	50	-	16512266	16512267	CTTTCCTAAATACAGTCTCTGAGTGGGAGGTTCTCAATGTAGTACTGACG	Distal Intergenic	36	16669448	16669672	225	1	LOC113931361	-157230	NA	NA	NA	FALSE	TRUE	FALSE	FALSE	FALSE	FALSE	FALSE	FALSE	TRUE	Intergenic_upstream	1	1	NA	NA	NA	NA	NA	NA	NA	NA	NA	NA	NA	NA
261	cg00214262	-1.17799	0.24136	California sea lion_Blood	LOC113914421	LOC113914421_Exon	NW_020879070.1	5841529	5841578	50	+	5841529	5841530	CGCTCTGGTCTCCCATCCCGGGCGCAGTCCTAAGCCGGCTGGTGGACAAC	Exon (XM_027579623.1/LOC113914421, exon 3 of 4)	277	5832607	5862313	29707	2	XM_027579628.1	20735	XM_027579628.1;XM_027579623.1;XM_027579624.1;XM_027579629.1;XM_027579621.1;XM_027579622.1;XM_027579625.1;XM_027579627.1;XM_027579631.1;XM_027579619.1;XM_027579630.1;XM_027579632.1	LOC113914421;LOC113914421;LOC113914421;LOC113914421;LOC113914421;LOC113914421;LOC113914421;LOC113914421;LOC113914421;LOC113914421;LOC113914421;LOC113914421	0;0;0;0;0;0;0;0;0;0;0;0	TRUE	FALSE	FALSE	FALSE	FALSE	TRUE	TRUE	FALSE	FALSE	Exon	41	44	NW_020879070.1	5841277	5841613	337	*	337	27	0.563798	1.01733	0.0801187	8.41132e-15	CpGisland
262	cg00215378	-1.5231	0.130256	California sea lion_Blood	LOC113936804	LOC113936804_Intergenic_upstream	NW_020874921.1	19677866	19677915	50	+	19677866	19677867	CGGTGATTCATATGACAAATAAGGAGAAAAAATTAACAGCTGTCATGTTG	Distal Intergenic	108	19527887	19528039	153	2	LOC113936804	-149827	NA	NA	NA	FALSE	TRUE	FALSE	FALSE	FALSE	FALSE	FALSE	FALSE	TRUE	Intergenic_upstream	9	16	NA	NA	NA	NA	NA	NA	NA	NA	NA	NA	NA	NA
263	cg00216013	0.334571	0.738924	California sea lion_Blood	SF1	SF1_Exon	NW_020879070.1	7464458	7464507	50	+	7464458	7464459	CGCCATGGCAACAGCAGCAGGCGGCTGCCGCAGCTTCTCCAGGAGCCCCT	Exon (XM_027578445.1/SF1, exon 13 of 13)	277	7451923	7465121	13199	1	XM_027578451.1	12535	XM_027578451.1;XM_027578445.1;XM_027578446.1;XM_027578447.1;XM_027578448.1;XM_027578449.1;XM_027578450.1;XM_027578452.1;XM_027578444.1;rna-TRNAE-CUC-13	SF1;SF1;SF1;SF1;SF1;SF1;SF1;SF1;SF1;TRNAE-CUC	0;0;0;0;0;0;0;0;0;-3440	TRUE	FALSE	FALSE	FALSE	FALSE	TRUE	TRUE	FALSE	FALSE	Exon	11	27	NA	NA	NA	NA	NA	NA	NA	NA	NA	NA	NA	NA
264	cg00216659	-1.82105	0.0707794	California sea lion_Blood	SLC39A10	SLC39A10_fiveUTR	NW_020884869.1	39419279	39419328	50	-	39419327	39419328	GGGAATGTAAACAAATCGGGGTTTTATAGTTACCTCACACTCGAGTGCCG	Promoter (<=1kb)	361	39342970	39420031	77062	2	XR_003519001.1	703	XR_003519001.1;XR_003519000.1;XR_003518999.1;XR_003519002.1;XM_027588503.1;XM_027588501.1	SLC39A10;SLC39A10;SLC39A10;SLC39A10;SLC39A10;SLC39A10	0;0;0;0;0;0	TRUE	FALSE	TRUE	TRUE	FALSE	TRUE	TRUE	FALSE	FALSE	fiveUTR	3	4	NW_020884869.1	39419021	39419812	792	*	792	89	0.650253	1.072	0.112374	1.59325e-60	CpGisland
265	cg00217702	0.420268	0.6755	California sea lion_Blood	TRPM7	TRPM7_Exon	NW_020876041.1	53009526	53009575	50	-	53009526	53009527	CGTTTGCTAGATTTTCTAGCTGTAAATCAACAGGCAGGACCTTATGTAAT	Exon (XR_003515514.1/TRPM7, exon 21 of 35)	182	52933193	53038100	104908	1	XR_003515514.1	76333	XR_003515514.1;XM_027568726.1;XM_027568727.1	TRPM7;TRPM7;TRPM7	0;0;0	TRUE	FALSE	FALSE	FALSE	FALSE	TRUE	FALSE	FALSE	FALSE	Exon	3	4	NA	NA	NA	NA	NA	NA	NA	NA	NA	NA	NA	NA
266	cg00218407	-0.657551	0.512627	California sea lion_Blood	EIF4E2	EIF4E2_threeUTR	NW_020884869.1	7931438	7931487	50	+	7931438	7931439	CGTCCGATCAGCGGCCGCTGCTGTTCACCAGGCCATGAAACTCCTCCCAG	3' UTR	361	7922808	7953818	31011	2	XM_027589541.1	22331	XM_027589541.1;XM_027589540.1;XM_027589539.1;XM_027589542.1;XM_027589543.1	EIF4E2;EIF4E2;EIF4E2;EIF4E2;EIF4E2	0;0;0;0;0	TRUE	FALSE	FALSE	FALSE	TRUE	TRUE	TRUE	FALSE	FALSE	threeUTR	2	5	NA	NA	NA	NA	NA	NA	NA	NA	NA	NA	NA	NA
267	cg00218447	3.45599	0.000688531	California sea lion_Blood	HOXC4	HOXC4_Exon	NW_020884870.1	77593572	77593621	50	+	77593572	77593573	CGCCAACAACTTGTGTCTCAATGAGAGACAGATCAAGATCTGGTTCCAGA	Exon (XM_027591942.1/HOXC5, exon 2 of 2)	362	77554083	77614759	60677	1	XM_027591931.1	39489	XM_027591931.1;XM_027591942.1;XM_027591939.1;XM_027591938.1;XM_027591941.1;XM_027591937.1;XM_027591940.1;XM_027591936.1	HOXC4;HOXC5;HOXC6;HOXC6;HOXC6;HOXC6;HOXC6;HOXC6	0;0;0;0;0;0;0;0	TRUE	FALSE	FALSE	FALSE	FALSE	TRUE	TRUE	FALSE	FALSE	Exon	73	181	NA	NA	NA	NA	NA	NA	NA	NA	NA	NA	NA	NA
268	cg00220188	0.495135	0.621913	California sea lion_Blood	CELF4	CELF4_Intergenic_upstream	NW_020878390.1	56552580	56552629	50	+	56552628	56552629	TAATAAAATGCATTCACTGCAAGCCTCTAGGCGTATGTACAGAAATAACG	Distal Intergenic	269	55822806	56115493	292688	2	XM_027576190.1	-437087	NA	NA	NA	FALSE	TRUE	FALSE	FALSE	FALSE	FALSE	FALSE	FALSE	TRUE	Intergenic_upstream	22	87	NA	NA	NA	NA	NA	NA	NA	NA	NA	NA	NA	NA
269	cg00220722	-0.464383	0.643701	California sea lion_Blood	NCDN	NCDN_threeUTR	NW_020874458.1	160381014	160381063	50	-	160381062	160381063	CCAATGAACATTTATTGAGTGTCCACATGTGCACAGCTTTGAACTTGGCG	3' UTR	10	160381008	160389273	8266	2	XM_027597850.1	8210	XM_027597850.1;XM_027597875.1;XM_027597867.1;XM_027597857.1	NCDN;NCDN;NCDN;NCDN	0;0;0;0	TRUE	FALSE	FALSE	FALSE	TRUE	TRUE	FALSE	FALSE	FALSE	threeUTR	2	6	NA	NA	NA	NA	NA	NA	NA	NA	NA	NA	NA	NA
270	cg00220825	0.371821	0.711105	California sea lion_Blood	FOXP2	FOXP2_Intron	NW_020876465.1	34744931	34744980	50	-	34744931	34744932	CGTCAAGTTTGGCTGGTTACAATGACATTAACCTTCAGTTCAGGCCTAAA	Intron (XM_027574472.1/FOXP2, intron 4 of 20)	205	34476184	35027615	551432	2	XM_027574472.1	282635	XM_027574472.1	FOXP2	0	TRUE	FALSE	FALSE	FALSE	FALSE	FALSE	TRUE	FALSE	FALSE	Intron	47	64	NA	NA	NA	NA	NA	NA	NA	NA	NA	NA	NA	NA
271	cg00222071	5.55641	9.12008e-08	California sea lion_Blood	EVX2	EVX2_Promoter	NW_020884869.1	56421061	56421110	50	+	56421061	56421062	CGCGGCGCGCTCTATTAATCAGACTGTCAATTTCACCCCCGAGGCCAAAC	Promoter (<=1kb)	361	56421542	56425232	3691	1	XM_027591571.1	-432	XM_027591571.1	EVX2	-432	FALSE	TRUE	TRUE	FALSE	FALSE	FALSE	FALSE	FALSE	FALSE	Promoter	10	35	NW_020884869.1	56421061	56421244	184	*	184	14	0.586957	0.93775	0.076087	1.12697e-07	CpGisland
272	cg00222474	2.14825	0.0333211	California sea lion_Blood	HOXA6	HOXA6_Exon	NW_020876465.1	48113552	48113601	50	+	48113552	48113553	CGGGGCCTCGTGTTTCTATTCTGATAAGGACCTCAGTGGCGCCTCGCCCT	Exon (XM_027573127.1/HOXA6, exon 1 of 2)	205	48110353	48115462	5110	1	XM_027573127.1	3199	XM_027573121.1;XM_027573127.1;XR_003516347.1	HOXA5;HOXA6;LOC113911002	0;0;-3413	TRUE	FALSE	FALSE	FALSE	FALSE	TRUE	FALSE	FALSE	FALSE	Exon	3	12	NW_020876465.1	48113518	48113771	254	*	254	21	0.637795	0.814973	0.0826772	6.28285e-12	CpGisland
273	cg00223609	-4.69597	5.13189e-06	California sea lion_Blood	PTCH1	PTCH1_Intron	NW_020874788.1	28634142	28634191	50	+	28634142	28634143	CGTTGTGTGTTCCAGACCCTCTGGGGTCATTCAGTTGACTTGCTAAACAT	Intron (XM_027615608.1/PTCH1, intron 17 of 23)	91	28618288	28679112	60825	2	XM_027615608.1	44921	XM_027615608.1;XM_027615609.1;XM_027615604.1;XM_027615605.1;XM_027615606.1;XM_027615607.1;XR_003523695.1;XM_027615610.1	PTCH1;PTCH1;PTCH1;PTCH1;PTCH1;PTCH1;PTCH1;PTCH1	0;0;0;0;0;0;0;0	TRUE	FALSE	FALSE	FALSE	FALSE	FALSE	TRUE	FALSE	FALSE	Intron	21	34	NA	NA	NA	NA	NA	NA	NA	NA	NA	NA	NA	NA
274	cg00227334	-6.22521	2.89087e-09	California sea lion_Blood	HIF1AN	HIF1AN_threeUTR	NW_020874462.1	28736802	28736851	50	+	28736850	28736851	CTGTGTCTAATCACCAGTGACAGAAACCATTACGCAAATGAGAGCAGACG	3' UTR	13	28669334	28748608	79275	2	XM_027594319.1	11757	XM_027594319.1;XM_027594359.1;XM_027594349.1;XR_003519946.1;XM_027594314.1;XR_003519948.1;XR_003519945.1;XR_003519947.1;XM_027594326.1;XM_027594343.1	HIF1AN;HIF1AN;HIF1AN;HIF1AN;HIF1AN;HIF1AN;HIF1AN;HIF1AN;HIF1AN;HIF1AN	0;0;0;0;0;0;0;0;0;0	TRUE	FALSE	FALSE	FALSE	TRUE	TRUE	TRUE	FALSE	FALSE	threeUTR	2	28	NA	NA	NA	NA	NA	NA	NA	NA	NA	NA	NA	NA
275	cg00232174	-2.48954	0.0138317	California sea lion_Blood	FOSB	FOSB_Promoter	NW_020874921.1	9883376	9883425	50	-	9883424	9883425	AGTGTTTGTTTGGTATCCTAGCAATGACGTCAGAGGGAATCCCTCGCTCG	Promoter (<=1kb)	108	9876178	9883048	6871	2	XM_027617157.1	-377	XM_027617156.1;XM_027617157.1	FOSB;FOSB	0;0	FALSE	TRUE	TRUE	FALSE	FALSE	FALSE	FALSE	FALSE	FALSE	Promoter	2	13	NW_020874921.1	9883403	9883489	87	*	87	18	0.804598	1.34884	0.206897	3.00633e-18	CpGisland
276	cg00234132	-1.47187	0.143611	California sea lion_Blood	LMO1	LMO1_Intergenic_upstream	NW_020879070.1	48915047	48915096	50	+	48915095	48915096	TCTTTCATGTCTCTTCAGGCTAAGTGGGAGCTGTCACGTCCGGAGGGCCG	Distal Intergenic	277	48932194	48972996	40803	1	XM_027579028.1	-17098	NA	NA	NA	FALSE	TRUE	FALSE	FALSE	FALSE	FALSE	FALSE	FALSE	TRUE	Intergenic_upstream	38	61	NA	NA	NA	NA	NA	NA	NA	NA	NA	NA	NA	NA
277	cg00234378	-1.07206	0.286172	California sea lion_Blood	PHF21A	PHF21A_Promoter	NW_020879070.1	16632341	16632390	50	+	16632389	16632390	GGCATAAAATACTTTCACTAATAAAATATGACAAACCGCCGGATTATACG	Promoter (1-2kb)	277	16633547	16825505	191959	1	XM_027578104.1	-1157	XM_027577877.1;XM_027578104.1;XM_027578105.1;XM_027578111.1;XM_027578112.1;XM_027578113.1;XM_027578115.1;XM_027578116.1;XM_027578110.1;XM_027578108.1;XM_027578109.1;XM_027578106.1;XM_027578107.1	LOC113913588;PHF21A;PHF21A;PHF21A;PHF21A;PHF21A;PHF21A;PHF21A;PHF21A;PHF21A;PHF21A;PHF21A;PHF21A	0;0;0;0;0;0;0;0;0;0;0;0;0	FALSE	TRUE	TRUE	FALSE	FALSE	FALSE	FALSE	FALSE	FALSE	Promoter	4	17	NA	NA	NA	NA	NA	NA	NA	NA	NA	NA	NA	NA
278	cg00235789	1.04048	0.300567	California sea lion_Blood	NFIA	NFIA_Exon	NW_020874458.1	137962002	137962051	50	+	137962050	137962051	AATGGCTCCTCACCAGGACTGTCCATTTCATCCTCCACAGACTTGAGGCG	Exon (XM_027597928.1/NFIA, exon 6 of 11)	10	137863899	138219351	355453	2	XM_027597928.1	257300	XM_027597928.1;XM_027597945.1;XM_027597911.1;XM_027597919.1;XM_027597934.1	NFIA;NFIA;NFIA;NFIA;NFIA	0;0;0;0;0	TRUE	FALSE	FALSE	FALSE	FALSE	TRUE	FALSE	FALSE	FALSE	Exon	12	50	NA	NA	NA	NA	NA	NA	NA	NA	NA	NA	NA	NA
279	cg00236075	0.657693	0.512537	California sea lion_Blood	TNIK	TNIK_Exon	NW_020884868.1	91463480	91463529	50	+	91463480	91463481	CGGATAACTAAGGATGTGGTGCTCCAATGGGGAGAAATGCCCACGTCTGT	Exon (XM_027583486.1/TNIK, exon 31 of 33)	360	91089383	91468921	379539	1	XM_027583486.1	374097	XM_027583486.1;XM_027583487.1;XM_027583490.1;XM_027583491.1;XM_027583489.1;XM_027583493.1;XM_027583488.1;XM_027583494.1	TNIK;TNIK;TNIK;TNIK;TNIK;TNIK;TNIK;TNIK	0;0;0;0;0;0;0;0	TRUE	FALSE	FALSE	FALSE	FALSE	TRUE	FALSE	FALSE	FALSE	Exon	8	16	NA	NA	NA	NA	NA	NA	NA	NA	NA	NA	NA	NA
280	cg00236396	1.55245	0.123053	California sea lion_Blood	TENM2	TENM2_Intron	NW_020874474.1	57065381	57065430	50	-	57065429	57065430	TGTTACAAAGCATATTTATTTATGCAGACGCTCTTTTTATCCTTTTCTCG	Intron (XM_027606095.1/TENM2, intron 6 of 31)	22	55862223	57395575	1533353	1	XM_027606095.1	1203158	XM_027606095.1;XM_027606096.1;XM_027606097.1;XM_027606098.1	TENM2;TENM2;TENM2;TENM2	0;0;0;0	TRUE	FALSE	FALSE	FALSE	FALSE	FALSE	TRUE	FALSE	FALSE	Intron	57	86	NA	NA	NA	NA	NA	NA	NA	NA	NA	NA	NA	NA
281	cg00238638	-1.11826	0.265976	California sea lion_Blood	LOC113915453	LOC113915453_Intergenic_upstream	NW_020879070.1	98850967	98851016	50	+	98850967	98850968	CGACAAGTGGCAGTTCATTAAAAAGTGGGAGCAGATGGGGAATGGATTGT	Distal Intergenic	277	98745826	98755924	10099	2	XR_003517663.1	-95043	NA	NA	NA	FALSE	TRUE	FALSE	FALSE	FALSE	FALSE	FALSE	FALSE	TRUE	Intergenic_upstream	9	9	NA	NA	NA	NA	NA	NA	NA	NA	NA	NA	NA	NA
282	cg00239815	1.46184	0.146344	California sea lion_Blood	LOC113908607	LOC113908607_Intron	NW_020876041.1	134072256	134072305	50	+	134072256	134072257	CGTTGTGCGGGCCTGCATATTGTCAGCACAGGTTATAAGTCATTATTAAA	Intron (XR_003515543.1/LOC113908607, intron 4 of 5)	182	134059049	134074327	15279	1	XR_003515543.1	13207	XR_003515543.1	LOC113908607	0	TRUE	FALSE	FALSE	FALSE	FALSE	FALSE	TRUE	FALSE	FALSE	Intron	3	3	NA	NA	NA	NA	NA	NA	NA	NA	NA	NA	NA	NA
283	cg00240737	-1.17617	0.242084	California sea lion_Blood	GRIK2	GRIK2_Exon	NW_020874467.1	58355429	58355478	50	-	58355429	58355430	CGGCTGAGTGAAGAGAAGTCTGGGTAGAGACTGACATAGAAGGAATCTTT	Exon (XM_027602790.1/GRIK2, exon 3 of 17)	17	57929593	58605917	676325	2	XM_027602790.1	250439	XM_027602790.1;XM_027602788.1;XM_027602791.1;XM_027602789.1;XM_027602792.1	GRIK2;GRIK2;GRIK2;GRIK2;GRIK2	0;0;0;0;0	TRUE	FALSE	FALSE	FALSE	FALSE	TRUE	FALSE	FALSE	FALSE	Exon	9	12	NA	NA	NA	NA	NA	NA	NA	NA	NA	NA	NA	NA
284	cg00244134	-0.252028	0.80176	California sea lion_Blood	LOC113917476	LOC113917476_Intergenic_upstream	NW_020874458.1	114174197	114174246	50	+	114174197	114174198	CGATTGAAATGCCAAATCCTTGACGGAGTAATGAGTTATGGCCAATACCA	Distal Intergenic	10	114233696	114233789	94	1	LOC113917476	-59450	NA	NA	NA	FALSE	TRUE	FALSE	FALSE	FALSE	FALSE	FALSE	FALSE	TRUE	Intergenic_upstream	4	22	NA	NA	NA	NA	NA	NA	NA	NA	NA	NA	NA	NA
285	cg00244213	0.573423	0.567962	California sea lion_Blood	HNRNPD	HNRNPD_Intron	NW_020874464.1	134980364	134980413	50	+	134980364	134980365	CGCTGACTTCACGATTCTCACAGGCCCGCTCAATGCGGACAGGGTACGAG	Intron (XM_027597555.1/HNRNPD, intron 7 of 7)	14	134963873	134981540	17668	1	XM_027597555.1	16491	XM_027597555.1;XM_027597557.1;XM_027597554.1;XM_027597556.1	HNRNPD;HNRNPD;HNRNPD;HNRNPD	0;0;0;0	TRUE	FALSE	FALSE	FALSE	FALSE	FALSE	TRUE	FALSE	FALSE	Intron	5	9	NW_020874464.1	134980330	134980438	109	*	109	11	0.614679	1.07437	0.100917	2.14004e-07	CpGisland
286	cg00246701	0.400127	0.690219	California sea lion_Blood	LOC113931021	LOC113931021_Promoter	NW_020874514.1	109879510	109879559	50	-	109879558	109879559	AGGGCATCTGTTTCCGTCTGTAATTGTCACCAGGCTTCATTTGAAATTCG	Promoter (4-5kb)	36	109874080	109874789	710	2	XR_003522653.1	-4770	XR_003522653.1	LOC113931021	-4721	FALSE	TRUE	TRUE	FALSE	FALSE	FALSE	FALSE	FALSE	FALSE	Promoter	7	7	NA	NA	NA	NA	NA	NA	NA	NA	NA	NA	NA	NA
287	cg00246767	0.710614	0.47924	California sea lion_Blood	KANK4	KANK4_Exon	NW_020874458.1	137206625	137206674	50	-	137206625	137206626	CGTGCAGGAGGTAATGGGACCAAAAAGAACCTTCAGTTTGTTGGGGTTAA	Exon (XM_027584413.1/KANK4, exon 4 of 10)	10	137162984	137229602	66619	1	XM_027584413.1	43641	XM_027584413.1	KANK4	0	TRUE	FALSE	FALSE	FALSE	FALSE	TRUE	FALSE	FALSE	FALSE	Exon	3	3	NA	NA	NA	NA	NA	NA	NA	NA	NA	NA	NA	NA
288	cg00247020	-1.89708	0.0598791	California sea lion_Blood	DHX30	DHX30_fiveUTR	NW_020884868.1	195956498	195956547	50	+	195956546	195956547	ACCTGTTGTTACAGATGTGAAACAAGCCTCTGTGCACCGCGCATGAGCCG	5' UTR	360	195927745	195958028	30284	2	XM_027585953.1	1481	XM_027585954.1;XM_027585953.1;XM_027585955.1;XM_027585956.1;XM_027585957.1	DHX30;DHX30;DHX30;DHX30;DHX30	0;0;0;0;0	TRUE	FALSE	FALSE	TRUE	FALSE	TRUE	TRUE	FALSE	FALSE	fiveUTR	6	6	NW_020884868.1	195956527	195957101	575	*	575	77	0.78087	0.887381	0.133913	5.00295e-59	CpGisland
289	cg00247437	-3.77624	0.000216702	California sea lion_Blood	DCDC1	DCDC1_Intron	NW_020879070.1	29347680	29347729	50	-	29347680	29347681	CGCGTGTACCATGCTCAGTGGCATTTCCAAATGCAACTCAGCTGGGGGCC	Intron (XM_027579679.1/DCDC1, intron 20 of 39)	277	29036345	29501707	465363	1	XM_027579679.1	311335	XM_027579679.1	DCDC1	0	TRUE	FALSE	FALSE	FALSE	FALSE	FALSE	TRUE	FALSE	FALSE	Intron	24	24	NA	NA	NA	NA	NA	NA	NA	NA	NA	NA	NA	NA
290	cg00247864	1.14031	0.256692	California sea lion_Blood	ACBD6	ACBD6_Intron	NW_020874544.1	68309515	68309564	50	-	68309563	68309564	TATCATTGCATCTGTGTCTCCCAGGGGAAATCAAGGCTTTTCCTTGCACG	Intron (XM_027612422.1/ACBD6, intron 8 of 8)	45	68106949	68320687	213739	1	XM_027612422.1	202566	XM_027612422.1;XM_027612420.1;XM_027612423.1	ACBD6;ACBD6;ACBD6	0;0;0	TRUE	FALSE	FALSE	FALSE	FALSE	FALSE	TRUE	FALSE	FALSE	Intron	6	6	NA	NA	NA	NA	NA	NA	NA	NA	NA	NA	NA	NA
291	cg00247972	-2.39168	0.0179717	California sea lion_Blood	TCEANC2	TCEANC2_Intron	NW_020874458.1	144485926	144485975	50	-	144485974	144485975	GAACAAGGCCATGTGCTTTGTGACAGGGACCTCATTCACAACCCCTGCCG	Intron (XM_027607644.1/TCEANC2, intron 4 of 4)	10	144484746	144518262	33517	2	XM_027607644.1	32287	XM_027607644.1;XM_027607640.1;XM_027607635.1;XM_027607639.1;XM_027607633.1	TCEANC2;TCEANC2;TCEANC2;TCEANC2;TCEANC2	0;0;0;0;0	TRUE	FALSE	FALSE	FALSE	FALSE	FALSE	TRUE	FALSE	FALSE	Intron	1	2	NA	NA	NA	NA	NA	NA	NA	NA	NA	NA	NA	NA
292	cg00249321	0.928123	0.355652	California sea lion_Blood	USH2A	USH2A_Intron	NW_020874544.1	93354823	93354872	50	+	93354823	93354824	CGGCAGAAGGACATCATTAGAGCCATGGTTAAACTGTAATTTACACCATT	Intron (XM_027612135.1/USH2A, intron 60 of 70)	45	93278020	93985066	707047	2	XM_027612135.1	630194	XM_027612135.1	USH2A	0	TRUE	FALSE	FALSE	FALSE	FALSE	FALSE	TRUE	FALSE	FALSE	Intron	33	35	NA	NA	NA	NA	NA	NA	NA	NA	NA	NA	NA	NA
293	cg00249744	-1.6026	0.111477	California sea lion_Blood	OSBP2	OSBP2_Intron	NW_020878390.1	22643802	22643851	50	-	22643802	22643803	CGCTCCTTCTGCAGCTCCGGCTGCCTGAATAAATTTAAGAAGGGTTAGTG	Intron (XM_027575907.1/OSBP2, intron 2 of 13)	269	22548739	22712080	163342	1	XM_027575907.1	95063	XM_027575907.1;XM_027575908.1;XM_027575912.1;XM_027575909.1;XM_027575910.1	OSBP2;OSBP2;OSBP2;OSBP2;OSBP2	0;0;0;0;0	TRUE	FALSE	FALSE	FALSE	FALSE	FALSE	TRUE	FALSE	FALSE	Intron	1	2	NW_020878390.1	22643368	22643803	436	*	436	63	0.736239	1.06929	0.144495	7.79199e-51	CpGisland
294	cg00249943	1.09559	0.27576	California sea lion_Blood	TRPC7	TRPC7_Exon	NW_020874474.1	123424981	123425030	50	-	123425029	123425030	TGTCAGCAGCAATTGCTTACCATGTGGTATGAAAATCTCTCAGGCTTACG	Exon (XM_027606215.1/TRPC7, exon 4 of 12)	22	123335556	123481855	146300	1	XM_027606215.1	89425	XM_027606215.1	TRPC7	0	TRUE	FALSE	FALSE	FALSE	FALSE	TRUE	FALSE	FALSE	FALSE	Exon	5	5	NA	NA	NA	NA	NA	NA	NA	NA	NA	NA	NA	NA
295	cg00250365	-2.18558	0.0304063	California sea lion_Blood	LOC113923246	LOC113923246_Intergenic_downstream	NW_020884870.1	8176271	8176320	50	-	8176271	8176272	CGACAGCTGTAAGGGCTTTCAGCCATAATAAATCTCTGCCTGACTTCCCA	Distal Intergenic	362	8248690	8248789	100	2	LOC113923246	72518	NA	NA	NA	FALSE	TRUE	FALSE	FALSE	FALSE	FALSE	FALSE	FALSE	TRUE	Intergenic_downstream	3	7	NA	NA	NA	NA	NA	NA	NA	NA	NA	NA	NA	NA
296	cg00250826	-2.80405	0.00565594	California sea lion_Blood	CALU	CALU_Exon	NW_020876465.1	23088825	23088874	50	+	23088873	23088874	GGTAAGTGCCATAAGTCACGTTTCTGTACTCATCCCAGGAGATTAAGCCG	Exon (XM_027573492.1/CALU, exon 3 of 7)	205	23072966	23103848	30883	2	XM_027573491.1	14974	XM_027573491.1;XM_027573492.1	CALU;CALU	0;0	TRUE	FALSE	FALSE	FALSE	FALSE	TRUE	TRUE	FALSE	FALSE	Exon	9	9	NA	NA	NA	NA	NA	NA	NA	NA	NA	NA	NA	NA
297	cg00251344	-0.996484	0.321415	California sea lion_Blood	ZIC1	ZIC1_Intergenic_downstream	NW_020884868.1	111985157	111985206	50	+	111985205	111985206	ATCACTTTACATAAACAAATGGAACAGTTTGACACGCAGATCCAGGCTCG	Downstream (<1kb)	360	111985497	111989473	3977	2	XM_027585209.1	4267	XM_027585209.1	ZIC1	0	FALSE	TRUE	FALSE	FALSE	FALSE	FALSE	FALSE	FALSE	FALSE	Intergenic_downstream	3	10	NA	NA	NA	NA	NA	NA	NA	NA	NA	NA	NA	NA
298	cg00251385	0.623209	0.53487	California sea lion_Blood	ACACA	ACACA_Intron	NW_020875730.1	36299613	36299662	50	-	36299613	36299614	CGTGTTCCAATAATGAGATTCTTAAGGCAAGCGTTACTTACAATCACTCC	Intron (XM_027626362.1/ACACA, intron 23 of 53)	168	36159069	36364872	205804	2	XM_027626362.1	65210	XM_027626362.1;XM_027626361.1;XM_027626356.1;XM_027626355.1;XM_027626360.1;XM_027626357.1;XM_027626350.1;XM_027626352.1;XM_027626353.1;XM_027626354.1;XM_027626351.1;XM_027626358.1	ACACA;ACACA;ACACA;ACACA;ACACA;ACACA;ACACA;ACACA;ACACA;ACACA;ACACA;ACACA	0;0;0;0;0;0;0;0;0;0;0;0	TRUE	FALSE	FALSE	FALSE	FALSE	FALSE	TRUE	FALSE	FALSE	Intron	28	28	NA	NA	NA	NA	NA	NA	NA	NA	NA	NA	NA	NA
299	cg00251628	0.443753	0.658494	California sea lion_Blood	PSMD11	PSMD11_threeUTR	NW_020875730.1	39834320	39834369	50	-	39834320	39834321	CGGCCCTCTCCCAGGAGGCAGAGAGCACAGCTTTAGGTAGTGTAAGCCTT	3' UTR	168	39833104	39861450	28347	2	XM_027626468.1	27081	XM_027626468.1;XM_027626466.1;XM_027626467.1	PSMD11;PSMD11;PSMD11	0;0;0	TRUE	FALSE	FALSE	FALSE	TRUE	TRUE	FALSE	FALSE	FALSE	threeUTR	2	4	NA	NA	NA	NA	NA	NA	NA	NA	NA	NA	NA	NA
300	cg00252404	1.22423	0.223446	California sea lion_Blood	FOXP1	FOXP1_Intron	NW_020884868.1	174887176	174887225	50	+	174887224	174887225	ATTAAGACCTGACAGATTGATTTTTCCATTAGGCCAGAAGGCAGGTGTCG	Intron (XM_027584345.1/FOXP1, intron 2 of 19)	360	174868546	175437704	569159	1	XM_027584345.1	18630	XM_027584345.1;XM_027584349.1;XM_027584350.1;XM_027584344.1;XM_027584346.1	FOXP1;FOXP1;FOXP1;FOXP1;FOXP1	0;0;0;0;0	TRUE	FALSE	FALSE	FALSE	FALSE	FALSE	TRUE	FALSE	FALSE	Intron	77	102	NA	NA	NA	NA	NA	NA	NA	NA	NA	NA	NA	NA
301	cg00252955	4.66593	5.85491e-06	California sea lion_Blood	PSMD14	PSMD14_Intergenic_upstream	NW_020884869.1	69600880	69600929	50	-	69600880	69600881	CGCCCGTAGAGCTGCATTTGGTGTAATGAAAAAACTCACAGCTTTATTGG	Distal Intergenic	361	69452341	69551733	99393	2	XM_027589907.1	-49196	NA	NA	NA	FALSE	TRUE	FALSE	FALSE	FALSE	FALSE	FALSE	FALSE	TRUE	Intergenic_upstream	24	33	NA	NA	NA	NA	NA	NA	NA	NA	NA	NA	NA	NA
302	cg00253867	-1.08267	0.281444	California sea lion_Blood	BRWD3	BRWD3_Exon	NW_020874514.1	63076899	63076948	50	+	63076947	63076948	GCCACATATCCCAGCTGTGGTATAAGCTGTTCATCTTTACAATTTTCCCG	Exon (XM_027608730.1/BRWD3, exon 17 of 41)	36	62970867	63182761	211895	2	XM_027608730.1	105813	XM_027608730.1;XM_027608726.1;XM_027608727.1;XM_027608728.1;XM_027608729.1	BRWD3;BRWD3;BRWD3;BRWD3;BRWD3	0;0;0;0;0	TRUE	FALSE	FALSE	FALSE	FALSE	TRUE	FALSE	FALSE	FALSE	Exon	1	5	NA	NA	NA	NA	NA	NA	NA	NA	NA	NA	NA	NA
303	cg00256784	-0.761068	0.448636	California sea lion_Blood	LOC113911740	LOC113911740_fiveUTR	NW_020876465.1	14465612	14465661	50	+	14465612	14465613	CGGCACGATTTTCAGTGGCACACAGGCGGTTGCCACCACCAGGGCCCTAG	5' UTR	205	14411130	14468927	57798	2	XM_027574609.1	3266	XM_027574606.1;XM_027574607.1;XM_027574608.1;XM_027574609.1;XM_027574605.1;XR_003516581.1;XR_003516583.1	LOC113911740;LOC113911740;LOC113911740;LOC113911740;LOC113911740;LOC113911743;LOC113911743	0;0;0;0;0;0;-3553	TRUE	FALSE	FALSE	TRUE	FALSE	TRUE	TRUE	FALSE	FALSE	fiveUTR	6	9	NA	NA	NA	NA	NA	NA	NA	NA	NA	NA	NA	NA
304	cg00256932	0.145746	0.884554	California sea lion_Blood	MAPK8IP2	MAPK8IP2_Exon	NW_020884870.1	135425151	135425200	50	-	135425151	135425152	CGATCATCTCAAACTCCTGGAAGTCATCCTGGAAGGAGCAGATGGGGTGC	Exon (XM_027595574.1/MAPK8IP2, exon 3 of 12)	362	135417535	135428205	10671	2	XM_027595574.1	3005	XM_027595574.1	MAPK8IP2	0	TRUE	FALSE	FALSE	FALSE	FALSE	TRUE	FALSE	FALSE	FALSE	Exon	1	1	NA	NA	NA	NA	NA	NA	NA	NA	NA	NA	NA	NA
305	cg00257941	-0.670507	0.504365	California sea lion_Blood	LOC113910181	LOC113910181_Intergenic_downstream	NW_020876041.1	74764093	74764142	50	+	74764141	74764142	TGCAGATTACATGATGACCCATCAGTGGCTTTGTTGTTTCTGAATTACCG	Distal Intergenic	182	74678799	74679615	817	1	LOC113910181	85294	NA	NA	NA	FALSE	TRUE	FALSE	FALSE	FALSE	FALSE	FALSE	FALSE	TRUE	Intergenic_downstream	3	5	NA	NA	NA	NA	NA	NA	NA	NA	NA	NA	NA	NA
306	cg00258173	0.49949	0.618854	California sea lion_Blood	KMT2D	KMT2D_Exon	NW_020884870.1	73318572	73318621	50	+	73318572	73318573	CGGGCTATGTCGCCCACCTTGGTCTGCTTGTTGATCTGGCTCTCAGCCTG	Exon (XM_027593481.1/KMT2D, exon 32 of 56)	362	73297720	73332968	35249	2	XM_027593481.1	14347	XM_027593481.1;XM_027593484.1;XM_027593487.1;XM_027593488.1;XM_027593489.1;XM_027593480.1;XM_027593482.1;XM_027593483.1;XM_027593485.1	KMT2D;KMT2D;KMT2D;KMT2D;KMT2D;KMT2D;KMT2D;KMT2D;KMT2D	0;0;0;0;0;0;0;0;0	TRUE	FALSE	FALSE	FALSE	FALSE	TRUE	FALSE	FALSE	FALSE	Exon	6	13	NA	NA	NA	NA	NA	NA	NA	NA	NA	NA	NA	NA
307	cg00259292	-2.0272	0.0444839	California sea lion_Blood	PEX14	PEX14_Intron	NW_020874458.1	179813176	179813225	50	-	179813176	179813177	CGTTTCGAATTCCTGCCAAACAATGGTTCAGAAAAATGAAGCTCTATTTT	Intron (XM_027576066.1/PEX14, intron 2 of 8)	10	179708658	179833681	125024	2	XM_027576066.1	20456	XM_027576066.1;XM_027576105.1;XM_027576096.1;XM_027576075.1;XM_027576086.1	PEX14;PEX14;PEX14;PEX14;PEX14	0;0;0;0;0	TRUE	FALSE	FALSE	FALSE	FALSE	FALSE	TRUE	FALSE	FALSE	Intron	48	48	NA	NA	NA	NA	NA	NA	NA	NA	NA	NA	NA	NA
308	cg00259935	-2.81359	0.00549774	California sea lion_Blood	RSRC1	RSRC1_Intergenic_upstream	NW_020884868.1	102726294	102726343	50	+	102726342	102726343	GAAAGATTATCAGGGACTCAACACTTTGGCTTGTTACCCATGTCCAGACG	Distal Intergenic	360	102381951	102682496	300546	2	XM_027585584.1	-43798	NA	NA	NA	FALSE	TRUE	FALSE	FALSE	FALSE	FALSE	FALSE	FALSE	TRUE	Intergenic_upstream	24	54	NA	NA	NA	NA	NA	NA	NA	NA	NA	NA	NA	NA
309	cg00259969	-3.61103	0.000397307	California sea lion_Blood	CDH18	CDH18_Exon	NW_020874474.1	15409261	15409310	50	+	15409309	15409310	CCACCATCAGAGATCATAATGGGCAGATAATACACATCCTGAACAGTTCG	Exon (XM_027607139.1/CDH18, exon 11 of 12)	22	15398084	15883267	485184	2	XM_027607139.1	473957	XM_027607139.1;XM_027607140.1;XM_027607141.1;XM_027607142.1;XM_027607143.1	CDH18;CDH18;CDH18;CDH18;CDH18	0;0;0;0;0	TRUE	FALSE	FALSE	FALSE	FALSE	TRUE	TRUE	FALSE	FALSE	Exon	3	4	NA	NA	NA	NA	NA	NA	NA	NA	NA	NA	NA	NA
310	cg00261096	0.250905	0.802625	California sea lion_Blood	TEX10	TEX10_Exon	NW_020874788.1	61838762	61838811	50	+	61838810	61838811	CTGAGTCTCACTAAGACTTTCAGCCTCCATTGCTGAGAAGTGAGTCTCCG	Exon (XR_003523643.1/TEX10, exon 3 of 13)	91	61789548	61845325	55778	2	XR_003523643.1	6514	XR_003523643.1;XM_027615158.1;XM_027615156.1;XM_027615157.1	TEX10;TEX10;TEX10;TEX10	0;0;0;0	TRUE	FALSE	FALSE	FALSE	FALSE	TRUE	TRUE	FALSE	FALSE	Exon	2	2	NA	NA	NA	NA	NA	NA	NA	NA	NA	NA	NA	NA
311	cg00261570	-0.803205	0.423957	California sea lion_Blood	BARHL2	BARHL2_Intergenic_upstream	NW_020874458.1	112002459	112002508	50	+	112002507	112002508	TCCTAGGAAATCCTCAGCTGATAAGGCCCAATGCTTCCAATTAGGAACCG	Distal Intergenic	10	112014980	112021332	6353	1	XM_027619228.1	-12472	NA	NA	NA	FALSE	TRUE	FALSE	FALSE	FALSE	FALSE	FALSE	FALSE	TRUE	Intergenic_upstream	11	27	NA	NA	NA	NA	NA	NA	NA	NA	NA	NA	NA	NA
312	cg00262856	0.11485	0.908905	California sea lion_Blood	CBX5	CBX5_threeUTR	NW_020884870.1	77778340	77778389	50	+	77778388	77778389	AGACCATCCCCTCCTTTAGCTCTTTGCTGTTTCTTTCTCTTTGTTTTCCG	3' UTR	362	77770081	77790796	20716	2	XM_027591668.1	12407	XM_027591668.1;XM_027591667.1;XM_027591665.1;XM_027591666.1;XM_027591664.1	CBX5;CBX5;CBX5;CBX5;CBX5	0;0;0;0;0	TRUE	FALSE	FALSE	FALSE	TRUE	TRUE	FALSE	FALSE	FALSE	threeUTR	2	3	NA	NA	NA	NA	NA	NA	NA	NA	NA	NA	NA	NA
313	cg00263654	-7.05144	2.88207e-11	California sea lion_Blood	BCL9	BCL9_threeUTR	NW_020874458.1	570382	570431	50	-	570382	570383	CGTTCTGTGTAACCTCCATTAAATTTGGTACAAAACCACTCGCCAGAGCT	3' UTR	10	488608	570475	81868	1	XM_027619275.1	81774	XM_027619275.1;XM_027619278.1;XM_027619272.1;XM_027619280.1;XM_027619284.1;XM_027619293.1;XR_003516512.1;XR_003516511.1;XR_003516509.1	BCL9;BCL9;BCL9;BCL9;BCL9;BCL9;LOC113911521;LOC113911521;LOC113911521	0;0;0;0;0;0;-2364;-2364;-2364	TRUE	FALSE	FALSE	FALSE	TRUE	TRUE	FALSE	FALSE	FALSE	threeUTR	1	10	NA	NA	NA	NA	NA	NA	NA	NA	NA	NA	NA	NA
314	cg00264131	2.47272	0.0144762	California sea lion_Blood	CADM1	CADM1_Promoter	NW_020879070.1	99785765	99785814	50	+	99785813	99785814	ATTCTATGAATACTTAAATTATTATAAACCTTTACACTTAATATGGCTCG	Promoter (1-2kb)	277	99787002	100090243	303242	1	XM_027579184.1	-1188	XM_027579184.1;XM_027579176.1;XM_027579178.1;XM_027579179.1;XM_027579180.1;XM_027579182.1;XM_027579183.1	CADM1;CADM1;CADM1;CADM1;CADM1;CADM1;CADM1	0;0;0;0;0;0;0	FALSE	TRUE	TRUE	FALSE	FALSE	FALSE	FALSE	FALSE	FALSE	Promoter	3	70	NA	NA	NA	NA	NA	NA	NA	NA	NA	NA	NA	NA
315	cg00264579	0.495813	0.621436	California sea lion_Blood	LOC113931045	LOC113931045_Promoter	NW_020874514.1	34373390	34373439	50	+	34373438	34373439	GTTGAAAGTCGCTGCGCGCACACCAGGAGACAAAGTTGCCATCTGCTCCG	Promoter (<=1kb)	36	34373597	34374853	1257	1	XM_027608790.1	-158	XM_027608790.1;XM_027608789.1	LOC113931045;LOC113931045	-158;0	FALSE	TRUE	TRUE	FALSE	FALSE	FALSE	FALSE	FALSE	FALSE	Promoter	19	42	NW_020874514.1	34373307	34373498	192	*	192	18	0.651042	0.886154	0.09375	2.94862e-11	CpGisland
316	cg00264615	7.39545	3.82113e-12	California sea lion_Blood	FEZF2	FEZF2_Intergenic_downstream	NW_020884868.1	183255946	183255995	50	+	183255994	183255995	CAGGAGTCTTGAGAAAACGCTGGGAAATAAACAACCTCAAGGCAGCTGCG	Distal Intergenic	360	183248084	183252140	4057	1	XM_027585695.1	7862	XM_027585696.1;XM_027585695.1	FEZF2;FEZF2	0;0	FALSE	TRUE	FALSE	FALSE	FALSE	FALSE	FALSE	FALSE	TRUE	Intergenic_downstream	23	48	NA	NA	NA	NA	NA	NA	NA	NA	NA	NA	NA	NA
317	cg00267231	0.527769	0.599151	California sea lion_Blood	NPAS2	NPAS2_Exon	NW_020875357.1	86468105	86468154	50	+	86468105	86468106	CGATTTAGAGTTTTATTGCCATCTTCTCAGAGGCAGCTTGAACCCAAAGG	Exon (XM_027622741.1/NPAS2, exon 7 of 21)	146	86357148	86508604	151457	1	XM_027622741.1	110957	XM_027622741.1;XM_027622740.1	NPAS2;NPAS2	0;0	TRUE	FALSE	FALSE	FALSE	FALSE	TRUE	FALSE	FALSE	FALSE	Exon	3	3	NA	NA	NA	NA	NA	NA	NA	NA	NA	NA	NA	NA
318	cg00267482	0.420331	0.675454	California sea lion_Blood	CHD2	CHD2_Intron	NW_020876041.1	26074947	26074996	50	+	26074995	26074996	CAGACATACTGCATTGCACTGTGTACTCGCCAAACAGCAGGAAGTTGCCG	Intron (XM_027569802.1/CHD2, intron 7 of 43)	182	26053968	26185557	131590	1	XM_027569802.1	20979	XM_027569802.1;XM_027569803.1;XM_027569800.1;XM_027569804.1;XM_027569801.1;XM_027569806.1;XM_027569805.1;XM_027569799.1	CHD2;CHD2;CHD2;CHD2;CHD2;CHD2;CHD2;CHD2	0;0;0;0;0;-287;0;0	TRUE	FALSE	FALSE	FALSE	FALSE	FALSE	TRUE	FALSE	FALSE	Intron	8	17	NW_020876041.1	26074974	26075494	521	*	521	49	0.614203	0.997577	0.0940499	1.15032e-29	CpGisland
319	cg00269503	0.932028	0.353636	California sea lion_Blood	BCOR	BCOR_Intergenic_upstream	NW_020874514.1	34493318	34493367	50	-	34493366	34493367	GATTTAAAGGTTCTCACCGGGAAGCGAGCGAGGCACAGACCTGAGAGCCG	Distal Intergenic	36	34408380	34454207	45828	2	XM_027608174.1	-39160	NA	NA	NA	FALSE	TRUE	FALSE	FALSE	FALSE	FALSE	FALSE	FALSE	TRUE	Intergenic_upstream	24	68	NW_020874514.1	34492777	34493732	956	*	956	100	0.699791	0.856493	0.104603	1.49362e-64	CpGisland
320	cg00270194	5.04733	1.04968e-06	California sea lion_Blood	FLOT2	FLOT2_Exon	NW_020875730.1	42277038	42277087	50	+	42277086	42277087	TGAGTTACTATACCTGGGCGACACCCGTCACAGTTAAAGCTACCCCCTCG	Exon (XM_027625373.1/FLOT2, exon 3 of 11)	168	42272328	42282287	9960	2	XM_027625373.1	5200	XM_027625373.1;XM_027625374.1;XM_027625372.1;XM_027625370.1;XM_027625371.1	FLOT2;FLOT2;FLOT2;FLOT2;FLOT2	0;0;0;0;0	TRUE	FALSE	FALSE	FALSE	FALSE	TRUE	TRUE	FALSE	FALSE	Exon	4	13	NW_020875730.1	42277006	42277121	116	*	116	12	0.637931	1.02353	0.103448	3.68974e-08	CpGisland
321	cg00271154	-0.627017	0.53238	California sea lion_Blood	ZC3H6	ZC3H6_fiveUTR	NW_020875357.1	37192528	37192577	50	-	37192576	37192577	CATCTCTCTGGCGTGGTTGTTAATAGACTGGAAAGTCTGTGTCTGTGTCG	Promoter (<=1kb)	146	37192307	37258363	66057	1	XM_027621413.1	221	XM_027621413.1;XM_027621414.1	ZC3H6;ZC3H6	0;0	TRUE	FALSE	TRUE	TRUE	FALSE	TRUE	FALSE	FALSE	FALSE	fiveUTR	8	9	NW_020875357.1	37192576	37192715	140	*	140	19	0.735714	1.04642	0.135714	4.78891e-15	CpGisland
322	cg00271378	-0.836448	0.405064	California sea lion_Blood	NPAS3	NPAS3_Intron	NW_020876041.1	81705226	81705275	50	+	81705274	81705275	AACTGTGCTCCCAGGATGAGAAGTCGCATGCCAAATTTCAGCCTGAAGCG	Intron (XM_027571866.1/NPAS3, intron 5 of 12)	182	81168633	82005766	837134	1	XM_027571866.1	536593	XM_027571866.1;XM_027571867.1;XM_027571869.1;XM_027571870.1;XM_027571868.1	NPAS3;NPAS3;NPAS3;NPAS3;NPAS3	0;0;0;0;0	TRUE	FALSE	FALSE	FALSE	FALSE	FALSE	TRUE	FALSE	FALSE	Intron	90	109	NA	NA	NA	NA	NA	NA	NA	NA	NA	NA	NA	NA
323	cg00271426	10.4168	9.86741e-21	California sea lion_Blood	NKX2-5	NKX2-5_Intron	NW_020874474.1	61646493	61646542	50	-	61646541	61646542	TGAACATTAGCACTTTTTCGGACTACTGTATCAACAAAGGGGCTGCGGCG	Intron (XM_027606031.1/NKX2-5, intron 2 of 3)	22	61639829	61652706	12878	2	XM_027606031.1	6164	XM_027606031.1	NKX2-5	0	TRUE	FALSE	FALSE	FALSE	FALSE	FALSE	TRUE	FALSE	FALSE	Intron	2	2	NW_020874474.1	61646511	61646834	324	*	324	36	0.703704	0.898613	0.111111	1.08849e-24	CpGisland
324	cg00271703	0.446634	0.65642	California sea lion_Blood	NPAS3	NPAS3_Intron	NW_020876041.1	81850011	81850060	50	-	81850059	81850060	CTACTTTGCCACAGTGGATTAAGATGATCTAAAGGGGCTTTGTGAGCTCG	Intron (XM_027571866.1/NPAS3, intron 6 of 12)	182	81168633	82005766	837134	1	XM_027571866.1	681378	XM_027571866.1;XM_027571867.1;XM_027571869.1;XM_027571870.1;XM_027571868.1	NPAS3;NPAS3;NPAS3;NPAS3;NPAS3	0;0;0;0;0	TRUE	FALSE	FALSE	FALSE	FALSE	FALSE	TRUE	FALSE	FALSE	Intron	90	109	NA	NA	NA	NA	NA	NA	NA	NA	NA	NA	NA	NA
325	cg00272971	7.35473	4.86768e-12	California sea lion_Blood	LOC113924033	LOC113924033_Intergenic_downstream	NW_020874462.1	28642895	28642944	50	-	28642895	28642896	CGAAATCGCCGAAATTGGCTGCAACTAGTAAAGATGCCAGGAATTTGCAC	Distal Intergenic	13	28695573	28695679	107	2	XR_003520515.1	52784	NA	NA	NA	FALSE	TRUE	FALSE	FALSE	FALSE	FALSE	FALSE	FALSE	TRUE	Intergenic_downstream	54	54	NW_020874462.1	28642750	28642905	156	*	156	23	0.75	1.04851	0.147436	4.45434e-19	CpGisland
326	cg00273046	6.37506	1.28772e-09	California sea lion_Blood	NPAS3	NPAS3_Intron	NW_020876041.1	81277737	81277786	50	-	81277737	81277738	CGTGAAATGTGACTTCCTAAGCTTGTCATGCATCAAACTGTTATGGCTGG	Intron (XM_027571866.1/NPAS3, intron 1 of 12)	182	81168633	82005766	837134	1	XM_027571866.1	109104	XM_027571866.1;XM_027571867.1;XM_027571869.1;XM_027571870.1;XM_027571868.1	NPAS3;NPAS3;NPAS3;NPAS3;NPAS3	0;0;0;0;0	TRUE	FALSE	FALSE	FALSE	FALSE	FALSE	TRUE	FALSE	FALSE	Intron	90	109	NA	NA	NA	NA	NA	NA	NA	NA	NA	NA	NA	NA
327	cg00273076	1.024	0.308267	California sea lion_Blood	LOC113934024	LOC113934024_Intergenic_upstream	NW_020874788.1	1285578	1285627	50	+	1285626	1285627	TCTTTACCCAAGGACACTCTCCAATCCTATAATTTCCATTTCCCCAGACG	Distal Intergenic	91	1303469	1326085	22617	1	XR_003523573.1	-17842	NA	NA	NA	FALSE	TRUE	FALSE	FALSE	FALSE	FALSE	FALSE	FALSE	TRUE	Intergenic_upstream	2	6	NA	NA	NA	NA	NA	NA	NA	NA	NA	NA	NA	NA
328	cg00274492	-3.82722	0.000178983	California sea lion_Blood	ELAVL1	ELAVL1_Exon	NW_020884868.1	206888767	206888816	50	-	206888815	206888816	GGGGGTTTATGACCATTGAAACTGGTAATTGCCTCTTCTGCCTCCGACCG	Exon (XM_027582679.1/ELAVL1, exon 5 of 6)	360	206884331	206921213	36883	2	XM_027582679.1	32397	XM_027582679.1	ELAVL1	0	TRUE	FALSE	FALSE	FALSE	FALSE	TRUE	FALSE	FALSE	FALSE	Exon	3	4	NA	NA	NA	NA	NA	NA	NA	NA	NA	NA	NA	NA
329	cg00279054	0.385288	0.70114	California sea lion_Blood	MECOM	MECOM_Promoter	NW_020884868.1	92592386	92592435	50	-	92592434	92592435	AAGATCTCCAAATCAAAGTGATAAATCGCTCCAAACTTTTTTTGGCGGCG	Promoter (<=1kb)	360	92592609	93124504	531896	1	XM_027584132.1	-223	XM_027584132.1;XM_027584124.1;XM_027584125.1;XM_027584126.1;XM_027584127.1;XM_027584139.1;XM_027584140.1;XM_027584128.1	MECOM;MECOM;MECOM;MECOM;MECOM;MECOM;MECOM;MECOM	0;0;0;0;0;0;0;0	FALSE	TRUE	TRUE	FALSE	FALSE	FALSE	FALSE	FALSE	FALSE	Promoter	17	89	NW_020884868.1	92592412	92592506	95	*	95	9	0.568421	1.25735	0.0947368	6.94246e-06	CpGisland
330	cg00279752	0.527355	0.599437	California sea lion_Blood	NPAS3	NPAS3_Intron	NW_020876041.1	81176781	81176830	50	-	81176781	81176782	CGAAAATATGAAATAGGATGGCCTTCATATCACAAGGCCAAGGGTCTACA	Intron (XM_027571866.1/NPAS3, intron 1 of 12)	182	81168633	82005766	837134	1	XM_027571866.1	8148	XM_027571866.1;XM_027571867.1;XM_027571869.1;XM_027571870.1;XM_027571868.1	NPAS3;NPAS3;NPAS3;NPAS3;NPAS3	0;0;0;0;0	TRUE	FALSE	FALSE	FALSE	FALSE	FALSE	TRUE	FALSE	FALSE	Intron	90	109	NA	NA	NA	NA	NA	NA	NA	NA	NA	NA	NA	NA
331	cg00280963	0.812292	0.418741	California sea lion_Blood	ATP13A3	ATP13A3_Exon	NW_020884868.1	71013188	71013237	50	-	71013236	71013237	AAGCAAGAAACCCCTGCAGTACTTGAAGATTTGCATAAAGCCAACATTCG	Exon (XM_027587788.1/ATP13A3, exon 22 of 35)	360	70947820	71042764	94945	1	XM_027587788.1	65368	XM_027587788.1;XM_027587790.1;XM_027587791.1;XM_027587789.1;XM_027587792.1;XM_027587793.1	ATP13A3;ATP13A3;ATP13A3;ATP13A3;ATP13A3;ATP13A3	0;0;0;0;0;0	TRUE	FALSE	FALSE	FALSE	FALSE	TRUE	FALSE	FALSE	FALSE	Exon	1	1	NA	NA	NA	NA	NA	NA	NA	NA	NA	NA	NA	NA
332	cg00281024	0.675311	0.501319	California sea lion_Blood	KDM6A	KDM6A_fiveUTR	NW_020874514.1	38517706	38517755	50	+	38517754	38517755	GTGCTTTATGTTGATCCCAGCTTTTGTCGAGCCAAGGAAATTCATTTACG	5' UTR	36	38409390	38618410	209021	1	XM_027607526.1	108316	XM_027607526.1;XM_027607525.1;XM_027607528.1;XM_027607530.1;XM_027607529.1;XM_027607531.1;XM_027607532.1;XM_027607533.1;XM_027607534.1;XM_027607536.1;XM_027607535.1	KDM6A;KDM6A;KDM6A;KDM6A;KDM6A;KDM6A;KDM6A;KDM6A;KDM6A;KDM6A;KDM6A	0;0;0;0;0;0;0;0;0;0;0	TRUE	FALSE	FALSE	TRUE	FALSE	TRUE	FALSE	FALSE	FALSE	fiveUTR	6	16	NA	NA	NA	NA	NA	NA	NA	NA	NA	NA	NA	NA
333	cg00281640	-2.10818	0.0367137	California sea lion_Blood	PTPRD	PTPRD_Exon	NW_020874788.1	33267597	33267646	50	-	33267645	33267646	AACTGGACACTGGGACTATATGGCCCGGGCCCTTTGCTCGTATGAGCACG	Exon (XM_027615454.1/PTPRD, exon 14 of 32)	91	33107594	33635109	527516	2	XM_027615469.1	367463	XM_027615469.1;XM_027615463.1;XM_027615464.1;XM_027615465.1;XM_027615466.1;XM_027615468.1;XM_027615461.1;XM_027615462.1;XM_027615474.1;XM_027615475.1;XM_027615454.1;XM_027615473.1;XM_027615476.1;XM_027615441.1;XM_027615447.1;XM_027615448.1;XM_027615449.1;XM_027615451.1;XM_027615452.1;XM_027615453.1;XM_027615455.1;XM_027615457.1;XM_027615458.1;XM_027615459.1;XM_027615460.1;XM_027615470.1;XM_027615…	PTPRD;PTPRD;PTPRD;PTPRD;PTPRD;PTPRD;PTPRD;PTPRD;PTPRD;PTPRD;PTPRD;PTPRD;PTPRD;PTPRD;PTPRD;PTPRD;PTPRD;PTPRD;PTPRD;PTPRD;PTPRD;PTPRD;PTPRD;PTPRD;PTPRD;PTPRD;PTPRD;PTPRD;PTPRD;PTPRD;PTPRD;PTPRD;PTPRD;PTPRD;PTPRD;PTPRD;PTPRD;PTPRD	0;0;0;0;0;0;0;0;0;0;0;0;0;0;0;0;0;0;0;0;0;0;0;0;0;0;0;0;0;0;0;0;0;0;0;0;0;0	TRUE	FALSE	FALSE	FALSE	FALSE	TRUE	TRUE	FALSE	FALSE	Exon	15	31	NA	NA	NA	NA	NA	NA	NA	NA	NA	NA	NA	NA
334	cg00281833	1.72643	0.086582	California sea lion_Blood	UBE3A	UBE3A_fiveUTR	NW_020876041.1	38529582	38529631	50	+	38529630	38529631	AAAAATTGATGATAACCCCATGTACCAGCTGACTCATTTTTGAAAGTGCG	5' UTR	182	38460813	38558018	97206	2	XM_027569571.1	28387	XM_027569571.1;XM_027569572.1;XM_027569568.1;XM_027569569.1;XM_027569570.1	UBE3A;UBE3A;UBE3A;UBE3A;UBE3A	0;0;0;0;0	TRUE	FALSE	FALSE	TRUE	FALSE	TRUE	TRUE	FALSE	FALSE	fiveUTR	4	5	NA	NA	NA	NA	NA	NA	NA	NA	NA	NA	NA	NA
335	cg00282490	0.431479	0.667361	California sea lion_Blood	MAPKAP1	MAPKAP1_Intron	NW_020874788.1	83113752	83113801	50	+	83113752	83113753	CGATGTGTTAATTTGATGCAACTTTGCCTTGACAATATGTGATTAATTTG	Intron (XM_027616128.1/MAPKAP1, intron 3 of 10)	91	82944851	83149322	204472	2	XM_027616128.1	35521	XM_027616128.1;XM_027616131.1;XM_027616132.1;XM_027616130.1;XM_027616127.1;XM_027616125.1;XM_027616126.1	MAPKAP1;MAPKAP1;MAPKAP1;MAPKAP1;MAPKAP1;MAPKAP1;MAPKAP1	0;0;0;0;0;0;0	TRUE	FALSE	FALSE	FALSE	FALSE	FALSE	TRUE	FALSE	FALSE	Intron	49	57	NA	NA	NA	NA	NA	NA	NA	NA	NA	NA	NA	NA
336	cg00282704	0.22764	0.820597	California sea lion_Blood	LOC113923212	LOC113923212_Intergenic_downstream	NW_020884870.1	19747182	19747231	50	-	19747182	19747183	CGCCAGGGACGCCTCTGCAGGTTGAATTCCTGCTCCGTATCACTTCAATT	Distal Intergenic	362	19734787	19734900	114	1	LOC113923212	12444	NA	NA	NA	FALSE	TRUE	FALSE	FALSE	FALSE	FALSE	FALSE	FALSE	TRUE	Intergenic_downstream	7	7	NW_020884870.1	19746890	19747218	329	*	329	29	0.705167	0.714361	0.0881459	5.11939e-17	CpGisland
337	cg00282792	0.561125	0.576286	California sea lion_Blood	ZFHX3	ZFHX3_Intergenic_upstream	NW_020874921.1	44011466	44011515	50	+	44011466	44011467	CGGTCGAGGCATCTGGACATGAATTCAATATGGATTGCTTTAATTAAATG	Distal Intergenic	108	44243886	44471219	227334	1	XR_003524062.1	-232371	NA	NA	NA	FALSE	TRUE	FALSE	FALSE	FALSE	FALSE	FALSE	FALSE	TRUE	Intergenic_upstream	45	143	NA	NA	NA	NA	NA	NA	NA	NA	NA	NA	NA	NA
338	cg00284078	-1.24429	0.21598	California sea lion_Blood	LOC113921121	LOC113921121_Intergenic_upstream	NW_020884869.1	83235932	83235981	50	+	83235932	83235933	CGTACAAGGATAATTAATACTTTTCTTGTGGCTATTTATAAGAAATGGAA	Distal Intergenic	361	83115374	83115474	101	2	LOC113921121	-120458	NA	NA	NA	FALSE	TRUE	FALSE	FALSE	FALSE	FALSE	FALSE	FALSE	TRUE	Intergenic_upstream	10	12	NA	NA	NA	NA	NA	NA	NA	NA	NA	NA	NA	NA
339	cg00286137	-5.66637	5.26631e-08	California sea lion_Blood	ZEB2	ZEB2_Intron	NW_020884869.1	84361831	84361880	50	+	84361831	84361832	CGTGATTAAGAATCCTGTAAATTTTTGAAAGGAAACGGATGGCTACCCTA	Intron (XM_027590240.1/ZEB2, intron 2 of 9)	361	84333875	84461832	127958	1	XM_027590240.1	27956	XM_027590240.1;XM_027590239.1;XM_027590237.1	ZEB2;ZEB2;ZEB2	0;0;0	TRUE	FALSE	FALSE	FALSE	FALSE	FALSE	TRUE	FALSE	FALSE	Intron	108	126	NA	NA	NA	NA	NA	NA	NA	NA	NA	NA	NA	NA
340	cg00286320	-2.44066	0.0157795	California sea lion_Blood	RNF220	RNF220_Intron	NW_020874458.1	152761033	152761082	50	+	152761081	152761082	GGACTGACAACAATTTTTAGCTGAGAGATTCTTCACCAAAATGCCAGGCG	Intron (XM_027599918.1/RNF220, intron 2 of 14)	10	152721148	152942175	221028	2	XM_027599918.1	181093	XM_027599918.1;XM_027599911.1	RNF220;RNF220	0;0	TRUE	FALSE	FALSE	FALSE	FALSE	FALSE	TRUE	FALSE	FALSE	Intron	139	146	NA	NA	NA	NA	NA	NA	NA	NA	NA	NA	NA	NA
341	cg00286916	5.53573	1.0104e-07	California sea lion_Blood	LMO1	LMO1_fiveUTR	NW_020879070.1	48936880	48936929	50	+	48936928	48936929	CTGAATGTAATTCTAGCTGAGTGCAATCTAGGTTAAGAGCCGGACAAGCG	5' UTR	277	48932194	48972996	40803	1	XM_027579028.1	4686	XM_027579028.1;XM_027579026.1;XM_027579027.1	LMO1;LMO1;LMO1	0;0;0	TRUE	FALSE	FALSE	TRUE	FALSE	TRUE	TRUE	FALSE	FALSE	fiveUTR	4	61	NW_020879070.1	48936920	48937674	755	*	755	105	0.770861	0.946217	0.139073	3.01785e-82	CpGisland
342	cg00289591	-0.615463	0.539953	California sea lion_Blood	TCF7L2	TCF7L2_Exon	NW_020874462.1	17562252	17562301	50	-	17562252	17562253	CGAACAGTGCCCGACACTTCTTTGGAGTATTTGCATCTGTTAGCATAAGG	Exon (XM_027595593.1/TCF7L2, exon 13 of 14)	13	17555193	17750709	195517	2	XM_027595512.1	188408	XM_027595512.1;XM_027595549.1;XM_027595649.1;XM_027595737.1;XM_027595569.1;XM_027595593.1;XM_027595625.1;XM_027595633.1;XM_027595520.1;XM_027595527.1;XM_027595534.1;XM_027595543.1;XM_027595559.1;XM_027595576.1;XM_027595583.1;XM_027595601.1;XM_027595607.1;XM_027595617.1;XM_027595640.1;XM_027595785.1;XM_027595692.1;XM_027595718.1;XM_027595724.1;XM_027595728.1;XM_027595754.1;XM_027595760.1;XM_027595…	TCF7L2;TCF7L2;TCF7L2;TCF7L2;TCF7L2;TCF7L2;TCF7L2;TCF7L2;TCF7L2;TCF7L2;TCF7L2;TCF7L2;TCF7L2;TCF7L2;TCF7L2;TCF7L2;TCF7L2;TCF7L2;TCF7L2;TCF7L2;TCF7L2;TCF7L2;TCF7L2;TCF7L2;TCF7L2;TCF7L2;TCF7L2;TCF7L2;TCF7L2;TCF7L2;TCF7L2;TCF7L2;TCF7L2;TCF7L2;TCF7L2;TCF7L2;TCF7L2	0;0;0;0;0;0;0;0;0;0;0;0;0;0;0;0;0;0;0;0;0;0;0;0;0;0;0;0;0;0;0;0;0;0;0;0;0	TRUE	FALSE	FALSE	FALSE	FALSE	TRUE	TRUE	FALSE	FALSE	Exon	12	84	NA	NA	NA	NA	NA	NA	NA	NA	NA	NA	NA	NA
343	cg00290109	4.27933	3.01701e-05	California sea lion_Blood	LOC113921168	LOC113921168_Intergenic_upstream	NW_020874462.1	14000137	14000186	50	+	14000185	14000186	CTGGCTAAAAACAATTGGCTGACACTGTCTAATTGTCTCCGATGTCAGCG	Distal Intergenic	13	14016968	14045092	28125	1	XR_003519570.1	-16782	NA	NA	NA	FALSE	TRUE	FALSE	FALSE	FALSE	FALSE	FALSE	FALSE	TRUE	Intergenic_upstream	6	6	NA	NA	NA	NA	NA	NA	NA	NA	NA	NA	NA	NA
344	cg00290302	-3.4603	0.000678249	California sea lion_Blood	R3HDM1	R3HDM1_Exon	NW_020884869.1	92804040	92804089	50	-	92804088	92804089	TACTATACCTTAGACCTTTTTCCTGTCTGTCCAAATGACTGCAATGGCCG	Exon (XM_027588760.1/R3HDM1, exon 4 of 26)	361	92689515	92834237	144723	2	XM_027588760.1	30148	XM_027588767.1;XM_027588760.1;XM_027588757.1;XM_027588758.1;XM_027588759.1;XM_027588761.1;XM_027588763.1;XM_027588764.1;XM_027588765.1;XM_027588766.1	R3HDM1;R3HDM1;R3HDM1;R3HDM1;R3HDM1;R3HDM1;R3HDM1;R3HDM1;R3HDM1;R3HDM1	0;0;0;0;0;0;0;0;0;0	TRUE	FALSE	FALSE	FALSE	FALSE	TRUE	TRUE	FALSE	FALSE	Exon	4	8	NA	NA	NA	NA	NA	NA	NA	NA	NA	NA	NA	NA
345	cg00290812	-1.50684	0.134384	California sea lion_Blood	CTDSPL	CTDSPL_Intron	NW_020884868.1	147426713	147426762	50	-	147426761	147426762	GCCCATTGGGACCTGCACAGCCTATCCTGGATTACTTGAACGAGGCCACG	Intron (XM_027585434.1/CTDSPL, intron 5 of 8)	360	147414363	147526310	111948	2	XM_027585434.1	99548	XM_027585434.1;XM_027585435.1;XM_027585436.1;XM_027585437.1;XM_027585438.1;XM_027585439.1;XM_027585440.1	CTDSPL;CTDSPL;CTDSPL;CTDSPL;CTDSPL;CTDSPL;CTDSPL	0;0;0;0;0;0;0	TRUE	FALSE	FALSE	FALSE	FALSE	FALSE	TRUE	FALSE	FALSE	Intron	4	7	NA	NA	NA	NA	NA	NA	NA	NA	NA	NA	NA	NA
346	cg00292639	1.13303	0.259732	California sea lion_Blood	DNAH1	DNAH1_Exon	NW_020884868.1	192304236	192304285	50	+	192304284	192304285	ACACACAGCAGGAAGGCAAACATCAGCTTGTGCTTCTCAAAGAGGCTGCG	Exon (XM_027587893.1/DNAH1, exon 66 of 78)	360	192297580	192373848	76269	2	XM_027587893.1	69563	XM_027587893.1	DNAH1	0	TRUE	FALSE	FALSE	FALSE	FALSE	TRUE	FALSE	FALSE	FALSE	Exon	4	6	NA	NA	NA	NA	NA	NA	NA	NA	NA	NA	NA	NA
347	cg00293511	6.68949	2.26785e-10	California sea lion_Blood	HMX2	HMX2_Intron	NW_020874462.1	8985068	8985117	50	-	8985068	8985069	CGAGACACATTACAAATGGTCAGCTTTAATCATGGTGTCAGCTCATTAAC	Intron (XM_027596338.1/HMX2, intron 1 of 2)	13	8980806	8986134	5329	2	XM_027596338.1	1017	XM_027596338.1;XM_027596339.1	HMX2;HMX2	0;0	TRUE	FALSE	FALSE	FALSE	FALSE	FALSE	TRUE	FALSE	FALSE	Intron	17	32	NW_020874462.1	8984761	8985069	309	*	309	30	0.640777	0.950574	0.0970874	7.6373e-19	CpGisland
348	cg00294442	0.487692	0.627157	California sea lion_Blood	FOXP1	FOXP1_fiveUTR	NW_020884868.1	174868749	174868798	50	+	174868749	174868750	CGAAAACACCTTAGTTTGCACCGAGAGACCATTTGCAGCGGGTGAGTTTG	Promoter (<=1kb)	360	174868546	175437704	569159	1	XM_027584345.1	203	XM_027584345.1;XM_027584349.1;XM_027584350.1;XM_027584344.1	FOXP1;FOXP1;FOXP1;FOXP1	0;0;0;0	TRUE	FALSE	TRUE	TRUE	FALSE	TRUE	TRUE	FALSE	FALSE	fiveUTR	3	102	NW_020884868.1	174868307	174868788	482	*	482	65	0.73029	1.05307	0.134855	3.71959e-50	CpGisland
349	cg00295657	-5.83123	2.28013e-08	California sea lion_Blood	HOXB6	HOXB6_Intron	NW_020875730.1	24028974	24029023	50	-	24029022	24029023	ACTGACCAATGGCAGAGGCAGGAATTGTCAAATAGCACCCAGGAGGAGCG	Intron (XM_027567473.1/HOXB6, intron 1 of 2)	168	24026436	24035384	8949	2	XM_027567473.1	6361	XM_027567469.1;XM_027567473.1;XM_027567474.1	HOXB5;HOXB6;HOXB6	0;0;0	TRUE	FALSE	FALSE	FALSE	FALSE	FALSE	TRUE	FALSE	FALSE	Intron	4	16	NW_020875730.1	24029022	24029045	24	*	24	6	0.875	1.30909	0.25	1.13595e-06	CpGisland
350	cg00295725	4.51415	1.12858e-05	California sea lion_Blood	LOC113913739	LOC113913739_Promoter	NW_020879070.1	99108529	99108578	50	-	99108529	99108530	CGATTGCAGCATTAGCTGGCTTTTTACATTCCCAGGCAGACAATGCAAGT	Promoter (2-3kb)	277	99106188	99106552	365	2	LOC113913739	-2026	LOC113913739	LOC113913739	-1977	FALSE	TRUE	TRUE	FALSE	FALSE	FALSE	FALSE	FALSE	FALSE	Promoter	1	20	NA	NA	NA	NA	NA	NA	NA	NA	NA	NA	NA	NA
351	cg00296110	-5.72435	3.93066e-08	California sea lion_Blood	PSD2	PSD2_Intergenic_upstream	NW_020874474.1	120315837	120315886	50	-	120315885	120315886	GATTTATCTTGTAGTGGAATTAGTATTCCCCCAAAGGGCCCGGCGTGGCG	Distal Intergenic	22	120239542	120294624	55083	2	XM_027606308.1	-21262	NA	NA	NA	FALSE	TRUE	FALSE	FALSE	FALSE	FALSE	FALSE	FALSE	TRUE	Intergenic_upstream	28	29	NW_020874474.1	120315877	120315918	42	*	42	10	0.785714	1.54412	0.238095	5.8912e-11	CpGisland
352	cg00296428	5.0046	1.27879e-06	California sea lion_Blood	HOXD11	HOXD11_Exon	NW_020884869.1	56396200	56396249	50	+	56396200	56396201	CGATTCTGGAACCAGATTTTGACTTGCCGGTCAGTGAGGTTGAGCATCCG	Exon (XM_027588962.1/HOXD11, exon 2 of 3)	361	56386067	56397992	11926	2	XM_027588962.1	1743	XM_027588962.1	HOXD11	0	TRUE	FALSE	FALSE	FALSE	FALSE	TRUE	FALSE	FALSE	FALSE	Exon	2	15	NA	NA	NA	NA	NA	NA	NA	NA	NA	NA	NA	NA
353	cg00297075	2.77122	0.00623258	California sea lion_Blood	LOC113934085	LOC113934085_Intron	NW_020874788.1	18275111	18275160	50	+	18275159	18275160	CCCTCATTTTCCATCAGAGCAGTCCTAATTGATTTAAATGGTCTGTTTCG	Intron (LOC113934085/LOC113934085, intron 3 of 3)	91	18243733	18277895	34163	1	LOC113934085	31378	LOC113934085	LOC113934085	0	TRUE	FALSE	FALSE	FALSE	FALSE	FALSE	TRUE	FALSE	FALSE	Intron	4	4	NA	NA	NA	NA	NA	NA	NA	NA	NA	NA	NA	NA
354	cg00297805	-0.0155019	0.987678	California sea lion_Blood	LOC113934960	LOC113934960_Intergenic_upstream	NW_020874788.1	83530755	83530804	50	+	83530803	83530804	TCTGAAGAAATTTTCTTGGTATATGAGTAATACGAACCATCAGGAAGGCG	Distal Intergenic	91	83544789	83546485	1697	1	XR_003523844.1	-13985	NA	NA	NA	FALSE	TRUE	FALSE	FALSE	FALSE	FALSE	FALSE	FALSE	TRUE	Intergenic_upstream	5	15	NA	NA	NA	NA	NA	NA	NA	NA	NA	NA	NA	NA
355	cg00297951	-0.158717	0.874362	California sea lion_Blood	LOC113910062	LOC113910062_Intergenic_downstream	NW_020876041.1	77886455	77886504	50	+	77886503	77886504	ACAATGAGATGATGACTCAGAGTCCTTTGCTGTAGCTGTGTCAACTGCCG	Distal Intergenic	182	77953161	77953765	605	2	LOC113910062	67261	NA	NA	NA	FALSE	TRUE	FALSE	FALSE	FALSE	FALSE	FALSE	FALSE	TRUE	Intergenic_downstream	2	11	NA	NA	NA	NA	NA	NA	NA	NA	NA	NA	NA	NA
356	cg00298032	-2.29877	0.0228773	California sea lion_Blood	PLEKHA6	PLEKHA6_Exon	NW_020874544.1	82864219	82864268	50	-	82864219	82864220	CGAGGCCCAGCCCCTCTCACCAGACAGCATGCGGCCCCTGCGGGAGGCCT	Exon (XM_027612000.1/PLEKHA6, exon 27 of 29)	45	82855064	82991345	136282	2	XM_027612000.1	127077	XM_027612000.1;XM_027612001.1;XM_027612002.1	PLEKHA6;PLEKHA6;PLEKHA6	0;0;0	TRUE	FALSE	FALSE	FALSE	FALSE	TRUE	TRUE	FALSE	FALSE	Exon	5	7	NA	NA	NA	NA	NA	NA	NA	NA	NA	NA	NA	NA
357	cg00298301	-0.270183	0.787813	California sea lion_Blood	THOC2	THOC2_Exon	NW_020874514.1	97793160	97793209	50	-	97793160	97793161	CGATGAGACTGTCCTGTAGAAAATGAATGGAGATGACAGGTGAGCTGGCA	Exon (XM_027607555.1/THOC2, exon 33 of 39)	36	97776605	97890434	113830	2	XM_027607555.1	97225	XM_027607555.1;XM_027607560.1;XM_027607567.1;XM_027607552.1;XM_027607556.1;XM_027607561.1;XM_027607563.1;XM_027607557.1;XM_027607564.1;XM_027607566.1;XM_027607559.1;XM_027607553.1;XM_027607558.1;XM_027607562.1	THOC2;THOC2;THOC2;THOC2;THOC2;THOC2;THOC2;THOC2;THOC2;THOC2;THOC2;THOC2;THOC2;THOC2	0;0;0;0;0;0;0;0;0;0;0;0;0;0	TRUE	FALSE	FALSE	FALSE	FALSE	TRUE	TRUE	FALSE	FALSE	Exon	6	7	NA	NA	NA	NA	NA	NA	NA	NA	NA	NA	NA	NA
358	cg00298697	3.8241	0.0001811	California sea lion_Blood	CREB5	CREB5_Intergenic_upstream	NW_020876465.1	46982893	46982942	50	-	46982941	46982942	CCCCGGTGACGTCACGTGGGATTCCTGAACTTCTAAATCATTGCGGTCCG	Distal Intergenic	205	46571163	46948242	377080	2	XM_027574286.1	-34700	NA	NA	NA	FALSE	TRUE	FALSE	FALSE	FALSE	FALSE	FALSE	FALSE	TRUE	Intergenic_upstream	8	12	NW_020876465.1	46982896	46983110	215	*	215	29	0.744186	0.974828	0.134884	1.13974e-22	CpGisland
359	cg00300211	0.665512	0.507542	California sea lion_Blood	ERC2	ERC2_Intron	NW_020884868.1	189262426	189262475	50	-	189262474	189262475	ATTAACAAGGTTATAACATCACTGGGGCAGATTTCCAGCTGCAGGAACCG	Intron (XM_027587662.1/ERC2, intron 16 of 19)	360	188661278	189621251	959974	1	XM_027587662.1	601148	XM_027587662.1;XR_003518694.1;XR_003518693.1;XM_027587657.1;XM_027587658.1;XM_027587659.1;XM_027587660.1;XM_027587661.1;XM_027587663.1	ERC2;ERC2;ERC2;ERC2;ERC2;ERC2;ERC2;ERC2;ERC2	0;0;0;0;0;0;0;0;0	TRUE	FALSE	FALSE	FALSE	FALSE	FALSE	TRUE	FALSE	FALSE	Intron	12	17	NA	NA	NA	NA	NA	NA	NA	NA	NA	NA	NA	NA
360	cg00300224	0.617216	0.538801	California sea lion_Blood	CNKSR2	CNKSR2_Exon	NW_020874514.1	17317247	17317296	50	+	17317295	17317296	GGATTCATTAGCCTGCCTGAATTTAAAATTGATAGAGCCAGTGAATGCCG	Exon (XM_027608882.1/CNKSR2, exon 16 of 21)	36	17095742	17364130	268389	1	XM_027608882.1	221505	XM_027608882.1;XM_027608879.1;XM_027608878.1;XM_027608880.1;XM_027608881.1	CNKSR2;CNKSR2;CNKSR2;CNKSR2;CNKSR2	0;0;0;0;0	TRUE	FALSE	FALSE	FALSE	FALSE	TRUE	FALSE	FALSE	FALSE	Exon	6	11	NA	NA	NA	NA	NA	NA	NA	NA	NA	NA	NA	NA
361	cg00300233	0.390726	0.69713	California sea lion_Blood	CHTOP	CHTOP_Exon	NW_020874544.1	108911819	108911868	50	-	108911819	108911820	CGGCTGTTTGTTCTTCAGCATATTAGTAAAGCTTCAAGGTCGAACAAAAT	Exon (XM_027611354.1/CHTOP, exon 3 of 7)	45	108905483	108913715	8233	2	XM_027611354.1	1847	XM_027611354.1;XM_027611353.1;XM_027611355.1;XM_027611356.1;XM_027611360.1;XM_027611352.1;XM_027611357.1;XM_027611359.1;XM_027611844.1;XM_027611839.1;XM_027611840.1;XM_027611842.1;XM_027611837.1;XM_027611843.1;XM_027611838.1	CHTOP;CHTOP;CHTOP;CHTOP;CHTOP;CHTOP;CHTOP;CHTOP;S100A1;S100A13;S100A13;S100A13;S100A13;S100A13;S100A13	0;0;0;0;0;0;0;0;7618;-2316;-2316;-2316;-2324;-2581;-4840	TRUE	FALSE	FALSE	FALSE	FALSE	TRUE	TRUE	FALSE	FALSE	Exon	9	9	NA	NA	NA	NA	NA	NA	NA	NA	NA	NA	NA	NA
362	cg00301020	2.53497	0.0122159	California sea lion_Blood	RASEF	RASEF_Intergenic_downstream	NW_020874788.1	25403458	25403507	50	-	25403458	25403459	CGTTCACTGAGCTGTGATTGCTCCAATACTTTATGTTGGCAGATGTGTTT	Distal Intergenic	91	25240455	25323789	83335	1	XM_027616823.1	163052	NA	NA	NA	FALSE	TRUE	FALSE	FALSE	FALSE	FALSE	FALSE	FALSE	TRUE	Intergenic_downstream	3	3	NA	NA	NA	NA	NA	NA	NA	NA	NA	NA	NA	NA
363	cg00301226	0.835018	0.405866	California sea lion_Blood	LOC113931045	LOC113931045_Intergenic_upstream	NW_020874514.1	34359936	34359985	50	-	34359984	34359985	TTGGCATCCCTGGCTCGAATATGAAATTATTACACAAGAATTGACTCTCG	Distal Intergenic	36	34373597	34376706	3110	1	XM_027608789.1	-13661	NA	NA	NA	FALSE	TRUE	FALSE	FALSE	FALSE	FALSE	FALSE	FALSE	TRUE	Intergenic_upstream	16	42	NA	NA	NA	NA	NA	NA	NA	NA	NA	NA	NA	NA
364	cg00301801	0.289723	0.772877	California sea lion_Blood	EBF1	EBF1_Intron	NW_020874474.1	49019657	49019706	50	+	49019657	49019658	CGCTGAACCAATGAGCCTAATTAAAAACACTTGGCCTACTTCTATAAAGC	Intron (XM_027605972.1/EBF1, intron 10 of 15)	22	48943820	49335568	391749	2	XM_027605972.1	315862	XM_027605972.1;XM_027605968.1;XM_027605970.1;XM_027605971.1;XM_027605969.1	EBF1;EBF1;EBF1;EBF1;EBF1	0;0;0;0;0	TRUE	FALSE	FALSE	FALSE	FALSE	FALSE	TRUE	FALSE	FALSE	Intron	65	81	NA	NA	NA	NA	NA	NA	NA	NA	NA	NA	NA	NA
365	cg00304629	1.1444	0.254995	California sea lion_Blood	SPRED2	SPRED2_fiveUTR	NW_020875357.1	56360755	56360804	50	+	56360803	56360804	AGGAAGCTTTTTGCACTCCACCACCTCTGGCCGCTGGGAAGACGTCATCG	Promoter (<=1kb)	146	56360800	56475623	114824	1	XM_027621949.1	0	XM_027623850.1;XM_027621949.1	LOC113938428;SPRED2	0;0	TRUE	FALSE	TRUE	TRUE	FALSE	TRUE	FALSE	FALSE	FALSE	fiveUTR	2	7	NW_020875357.1	56360786	56361000	215	*	215	25	0.711628	0.927364	0.116279	7.76051e-18	CpGisland
366	cg00304877	-0.216872	0.828948	California sea lion_Blood	LRMDA	LRMDA_Intron	NW_020874462.1	51685070	51685119	50	-	51685070	51685071	CGAAGGCAATAATGTAGAAACAAAAGAGGAGATTAAATACAAATTAAGCT	Intron (XM_027597158.1/LRMDA, intron 2 of 6)	13	51025531	52126386	1100856	2	XM_027597158.1	441267	XM_027597158.1;XM_027597159.1;XM_027597161.1;XM_027597157.1;XM_027597160.1	LRMDA;LRMDA;LRMDA;LRMDA;LRMDA	0;0;0;0;0	TRUE	FALSE	FALSE	FALSE	FALSE	FALSE	TRUE	FALSE	FALSE	Intron	160	160	NA	NA	NA	NA	NA	NA	NA	NA	NA	NA	NA	NA
367	cg00306239	-3.31311	0.00112413	California sea lion_Blood	LOC113919029	LOC113919029_Intergenic_downstream	NW_020884868.1	112154437	112154486	50	-	112154437	112154438	CGAGTAATGGAAAAAGAAGCAGATGGAGCATGAGTGTACATTAAACAGTA	Distal Intergenic	360	112053969	112054075	107	1	XR_003518774.1	100517	NA	NA	NA	FALSE	TRUE	FALSE	FALSE	FALSE	FALSE	FALSE	FALSE	TRUE	Intergenic_downstream	2	7	NA	NA	NA	NA	NA	NA	NA	NA	NA	NA	NA	NA
368	cg00307913	-0.491857	0.62422	California sea lion_Blood	CDK5RAP3	CDK5RAP3_Intergenic_downstream	NW_020875730.1	23483750	23483799	50	+	23483798	23483799	CACCCAGGCTTTGGGGAGACGCTCATTACTTCTTTTAACTGTGATTAACG	Distal Intergenic	168	23470368	23478980	8613	1	XM_027626014.1	13382	XM_027626014.1	CDK5RAP3	13382	FALSE	TRUE	FALSE	FALSE	FALSE	FALSE	FALSE	FALSE	TRUE	Intergenic_downstream	5	5	NA	NA	NA	NA	NA	NA	NA	NA	NA	NA	NA	NA
369	cg00308441	1.43402	0.154139	California sea lion_Blood	ITGA5	ITGA5_Exon	NW_020884870.1	77920585	77920634	50	+	77920585	77920586	CGCTTCCTAAACCTCCCAGAGGCGAATGACTCAACGCGGGGAGGAGTTTG	Promoter (<=1kb)	362	77899426	77920832	21407	2	XM_027593257.1	198	XM_027593257.1	ITGA5	0	TRUE	FALSE	TRUE	FALSE	FALSE	TRUE	FALSE	FALSE	FALSE	Exon	2	3	NW_020884870.1	77920291	77920755	465	*	465	41	0.724731	0.671539	0.088172	8.80808e-24	CpGisland
370	cg00309259	1.89472	0.060195	California sea lion_Blood	UBR5	UBR5_Intron	NW_020874458.1	39194938	39194987	50	-	39194986	39194987	GTTGCTCACAGAAATAATTTGCAGAGTAAGCTCCTTTGAGGAATTTGCCG	Intron (XM_027595270.1/UBR5, intron 22 of 57)	10	39110081	39238699	128619	1	XM_027595270.1	84857	XM_027595270.1;XM_027595410.1;XM_027595489.1;XM_027595568.1;XM_027595344.1;XM_027595648.1	UBR5;UBR5;UBR5;UBR5;UBR5;UBR5	0;0;0;0;0;0	TRUE	FALSE	FALSE	FALSE	FALSE	FALSE	TRUE	FALSE	FALSE	Intron	3	9	NA	NA	NA	NA	NA	NA	NA	NA	NA	NA	NA	NA
371	cg00309562	-1.10929	0.269817	California sea lion_Blood	PBX3	PBX3_threeUTR	NW_020874788.1	83408269	83408318	50	+	83408269	83408270	CGTCATGTTATCAATCAGACGGGAGGCTACAGTGATGGCCTTGGAGGAAA	3' UTR	91	83206695	83412648	205954	1	XM_027616686.1	201574	XM_027616686.1;XM_027616687.1	PBX3;PBX3	0;0	TRUE	FALSE	FALSE	FALSE	TRUE	TRUE	FALSE	FALSE	FALSE	threeUTR	4	64	NA	NA	NA	NA	NA	NA	NA	NA	NA	NA	NA	NA
372	cg00309578	0.656654	0.513203	California sea lion_Blood	RUNDC3B	RUNDC3B_Exon	NW_020876465.1	74768804	74768853	50	-	74768804	74768805	CGTATCCAAGGCAACAGCATTGACATCCAGAGCTCCTGGAGAAGGCCACT	Exon (XM_027573083.1/RUNDC3B, exon 10 of 12)	205	74751669	74876499	124831	2	XM_027573083.1	107646	XM_027573083.1;XM_027573084.1;XM_027573085.1;XM_027573086.1;XM_027573087.1	RUNDC3B;RUNDC3B;RUNDC3B;RUNDC3B;RUNDC3B	0;0;0;0;0	TRUE	FALSE	FALSE	FALSE	FALSE	TRUE	TRUE	FALSE	FALSE	Exon	3	3	NA	NA	NA	NA	NA	NA	NA	NA	NA	NA	NA	NA
373	cg00310182	0.290157	0.772546	California sea lion_Blood	LOC113910360	LOC113910360_Intergenic_upstream	NW_020874458.1	158269255	158269304	50	+	158269255	158269256	CGCGAGTTTATGGATCTTGATTGCACCCAGCAGGGAATCCTTTTTAGTGA	Distal Intergenic	10	158279356	158282720	3365	1	XR_003516020.1	-10052	NA	NA	NA	FALSE	TRUE	FALSE	FALSE	FALSE	FALSE	FALSE	FALSE	TRUE	Intergenic_upstream	4	8	NW_020874458.1	158269101	158269256	156	*	156	15	0.634615	0.955882	0.0961538	1.26381e-09	CpGisland
374	cg00310215	6.43786	9.14215e-10	California sea lion_Blood	LOC113936582	LOC113936582_Exon	NW_020874921.1	27185322	27185371	50	-	27185322	27185323	CGATTAATCATAGAGGGGCTCTTTGAAAGGCGATTGGCACCGGGCCAGCG	Promoter (<=1kb)	108	27185139	27205416	20278	1	XR_003524294.1	183	XR_003524294.1;XM_027619968.1	LOC113936582;SALL1	0;0	TRUE	FALSE	TRUE	FALSE	FALSE	TRUE	TRUE	FALSE	FALSE	Exon	5	19	NW_020874921.1	27185322	27185821	500	*	500	59	0.704	0.954322	0.118	9.8042e-42	CpGisland
375	cg00311846	8.66853	1.37278e-15	California sea lion_Blood	DGKI	DGKI_Exon	NW_020876465.1	15579230	15579279	50	+	15579278	15579279	GGATGGATGCTGCGGGAAGGGGCTGCCATTTGCTGCCCCTGCCAGCGGCG	Promoter (<=1kb)	205	15579232	16021044	441813	1	XM_027573715.1	0	XM_027573715.1;XM_027573713.1;XM_027573714.1;XM_027573716.1;XM_027573717.1;XM_027573718.1;XM_027573719.1;XM_027573720.1;XM_027573723.1;XM_027573721.1;XM_027573722.1;XM_027573724.1	DGKI;DGKI;DGKI;DGKI;DGKI;DGKI;DGKI;DGKI;DGKI;DGKI;DGKI;DGKI	0;0;0;0;0;0;0;0;0;0;0;0	TRUE	FALSE	TRUE	FALSE	FALSE	TRUE	FALSE	FALSE	FALSE	Exon	4	6	NW_020876465.1	15579275	15579766	492	*	492	71	0.770325	0.978487	0.144309	3.61917e-57	CpGisland
376	cg00311934	-3.54439	0.000504372	California sea lion_Blood	ODF2	ODF2_Exon	NW_020874788.1	85478425	85478474	50	+	85478425	85478426	CGAGTTCCTACAGGTGATTGCCAAGAGGGAGGAGGCAATCCACCAGTCCC	Exon (XM_027615640.1/ODF2, exon 18 of 20)	91	85446267	85480113	33847	1	XM_027615640.1	32158	XM_027616248.1;XM_027616249.1;XM_027615640.1;XM_027615633.1;XM_027615646.1;XM_027615651.1;XM_027615652.1;XM_027615631.1;XM_027615632.1;XM_027615634.1;XM_027615635.1;XM_027615641.1;XM_027615642.1;XM_027615637.1;XM_027615644.1;XM_027615648.1;XM_027615645.1;XM_027615638.1;XM_027615649.1;XM_027615639.1;XM_027615636.1;XM_027615643.1;XM_027615647.1;XM_027615650.1	GLE1;GLE1;ODF2;ODF2;ODF2;ODF2;ODF2;ODF2;ODF2;ODF2;ODF2;ODF2;ODF2;ODF2;ODF2;ODF2;ODF2;ODF2;ODF2;ODF2;ODF2;ODF2;ODF2;ODF2	-4830;-4860;0;0;0;0;0;0;0;0;0;0;0;0;0;0;0;0;0;0;0;0;0;0	TRUE	FALSE	FALSE	FALSE	FALSE	TRUE	FALSE	FALSE	FALSE	Exon	7	8	NA	NA	NA	NA	NA	NA	NA	NA	NA	NA	NA	NA
377	cg00312241	-2.26601	0.0248676	California sea lion_Blood	NME6	NME6_Exon	NW_020884868.1	195600733	195600782	50	+	195600781	195600782	TCAGCCAGCAGAGAGATTGCAGCCTTCTTCCCTGACTTCAGTGAACAGCG	Exon (XM_027586808.1/NME6, exon 6 of 6)	360	195594432	195601424	6993	1	XM_027586808.1	6301	XM_027586808.1;XM_027586806.1;XM_027586805.1;XM_027586804.1;XM_027586807.1;XM_027586803.1	NME6;NME6;NME6;NME6;NME6;NME6	0;0;0;0;0;0	TRUE	FALSE	FALSE	FALSE	FALSE	TRUE	FALSE	FALSE	FALSE	Exon	1	1	NA	NA	NA	NA	NA	NA	NA	NA	NA	NA	NA	NA
378	cg00314427	0.494932	0.622055	California sea lion_Blood	FOSB	FOSB_Exon	NW_020874921.1	9878537	9878586	50	+	9878537	9878538	CGAGGACTTGAACTTCACTGTGTGTAAAGAGAGAAGCCGTCAGGTTGGGG	Exon (XM_027617156.1/FOSB, exon 4 of 4)	108	9876178	9881605	5428	2	XM_027617156.1	3019	XM_027617156.1;XM_027617157.1	FOSB;FOSB	0;0	TRUE	FALSE	FALSE	FALSE	FALSE	TRUE	FALSE	FALSE	FALSE	Exon	7	13	NW_020874921.1	9878409	9878538	130	*	130	14	0.669231	1.10169	0.107692	1.06962e-09	CpGisland
379	cg00316483	2.31597	0.0218897	California sea lion_Blood	MAX	MAX_fiveUTR	NW_020876041.1	108601811	108601860	50	-	108601811	108601812	CGATGTCATCGTTATCGCTCATTTCCTACGGCCCAGGGAGCGGCCACTGC	Promoter (<=1kb)	182	108577366	108602087	24722	2	XM_027571660.1	227	XM_027571665.1;XM_027571660.1;XM_027571658.1;XM_027571659.1;XM_027571657.1;XM_027571661.1;XM_027571662.1;XM_027571664.1;XR_003515860.1	MAX;MAX;MAX;MAX;MAX;MAX;MAX;MAX;MAX	0;0;0;0;0;0;0;0;0	TRUE	FALSE	TRUE	TRUE	FALSE	TRUE	FALSE	FALSE	FALSE	fiveUTR	3	5	NW_020876041.1	108601699	108601870	172	*	172	22	0.72093	1.01638	0.127907	9.77445e-17	CpGisland
380	cg00318947	0.0594777	0.952748	California sea lion_Blood	HOXA3	HOXA3_Intron	NW_020876465.1	48145547	48145596	50	+	48145595	48145596	ATAAGGAGCAAGTGTTTGCTGTTTTGTGCTCTGTTTACAGCTTTGGGGCG	Intron (XM_027573116.1/HOXA3, intron 3 of 4)	205	48120912	48153775	32864	1	XM_027573116.1	24635	XM_027573116.1;XM_027573118.1;XM_027573119.1;XM_027573117.1;XM_027573120.1	HOXA3;HOXA3;HOXA3;HOXA3;HOXA3	0;0;0;0;0	TRUE	FALSE	FALSE	FALSE	FALSE	FALSE	TRUE	FALSE	FALSE	Intron	34	47	NA	NA	NA	NA	NA	NA	NA	NA	NA	NA	NA	NA
381	cg00319727	-1.60986	0.109873	California sea lion_Blood	ATXN7L1	ATXN7L1_Intron	NW_020876465.1	86969138	86969187	50	+	86969138	86969139	CGAGGTTCCACACCCTGCCGTGTGCAGAGAGTGGCATGCAAACATTTCGA	Intron (XM_027573342.1/ATXN7L1, intron 4 of 10)	205	86940468	87002894	62427	2	XM_027573342.1	33707	XM_027573342.1;XM_027573339.1;XM_027573343.1;XM_027573341.1;XM_027573340.1;XM_027573334.1;XM_027573338.1;XM_027573333.1;XM_027573335.1;XM_027573337.1;XR_003516382.1	ATXN7L1;ATXN7L1;ATXN7L1;ATXN7L1;ATXN7L1;ATXN7L1;ATXN7L1;ATXN7L1;ATXN7L1;ATXN7L1;ATXN7L1	0;0;0;0;0;0;0;0;0;0;0	TRUE	FALSE	FALSE	FALSE	FALSE	FALSE	TRUE	FALSE	FALSE	Intron	8	26	NA	NA	NA	NA	NA	NA	NA	NA	NA	NA	NA	NA
382	cg00320782	0.842383	0.401745	California sea lion_Blood	LOC113934088	LOC113934088_Intergenic_downstream	NW_020874788.1	20332329	20332378	50	-	20332329	20332330	CGGTAAGCTTTTCGCTTGTATTTATAGCTGCAATTATATCTCAATGAGGT	Distal Intergenic	91	20368781	20374570	5790	2	LOC113934088	42241	NA	NA	NA	FALSE	TRUE	FALSE	FALSE	FALSE	FALSE	FALSE	FALSE	TRUE	Intergenic_downstream	18	25	NA	NA	NA	NA	NA	NA	NA	NA	NA	NA	NA	NA
383	cg00321644	-3.4753	0.000643598	California sea lion_Blood	WNK1	WNK1_Exon	NW_020884870.1	36280481	36280530	50	-	36280481	36280482	CGTTCATGAATAGTTGGGAAAAATATCTGTGATTCTGGGTATGTTGGGGT	Exon (XM_027593617.1/WNK1, exon 9 of 28)	362	36240957	36392521	151565	2	XM_027593600.1	111991	XM_027593600.1;XM_027593601.1;XM_027593602.1;XM_027593603.1;XM_027593604.1;XM_027593605.1;XM_027593607.1;XM_027593608.1;XM_027593609.1;XM_027593610.1;XM_027593612.1;XM_027593613.1;XM_027593614.1;XM_027593599.1;XM_027593617.1;XM_027593611.1;XM_027593615.1;XM_027593616.1	WNK1;WNK1;WNK1;WNK1;WNK1;WNK1;WNK1;WNK1;WNK1;WNK1;WNK1;WNK1;WNK1;WNK1;WNK1;WNK1;WNK1;WNK1	0;0;0;0;0;0;0;0;0;0;0;0;0;0;0;0;0;0	TRUE	FALSE	FALSE	FALSE	FALSE	TRUE	TRUE	FALSE	FALSE	Exon	6	9	NA	NA	NA	NA	NA	NA	NA	NA	NA	NA	NA	NA
384	cg00323008	-1.28295	0.202105	California sea lion_Blood	APBB1	APBB1_Exon	NW_020879070.1	50655362	50655411	50	+	50655362	50655363	CGTGATAAGCTGACCCAGATGCTCAAGTGCCACGTGTTTCGCTGTGAGGC	Exon (XM_027580725.1/APBB1, exon 10 of 15)	277	50639358	50661582	22225	1	XM_027580725.1	16004	XM_027580725.1;XM_027580724.1;XM_027580727.1;XM_027580726.1;XM_027580728.1;XM_027580730.1;XM_027580729.1;XM_027580731.1	APBB1;APBB1;APBB1;APBB1;APBB1;APBB1;APBB1;APBB1	0;0;0;0;0;0;0;0	TRUE	FALSE	FALSE	FALSE	FALSE	TRUE	FALSE	FALSE	FALSE	Exon	5	8	NA	NA	NA	NA	NA	NA	NA	NA	NA	NA	NA	NA
385	cg00323590	0.140124	0.888977	California sea lion_Blood	FOXP1	FOXP1_Intron	NW_020884868.1	175426196	175426245	50	+	175426196	175426197	CGCCATATTCAACGAGGCCGTCCTCGCAAATACTGCCCCGATGAAAACTT	Intron (XM_027584345.1/FOXP1, intron 17 of 19)	360	174868546	175437704	569159	1	XM_027584345.1	557650	XM_027584345.1;XM_027584349.1;XM_027584350.1;XM_027584344.1;XM_027584346.1;XM_027584347.1;XM_027584348.1;XM_027584343.1;XM_027584342.1;XM_027584352.1;XM_027584351.1	FOXP1;FOXP1;FOXP1;FOXP1;FOXP1;FOXP1;FOXP1;FOXP1;FOXP1;FOXP1;FOXP1	0;0;0;0;0;0;0;0;0;0;0	TRUE	FALSE	FALSE	FALSE	FALSE	FALSE	TRUE	FALSE	FALSE	Intron	77	102	NA	NA	NA	NA	NA	NA	NA	NA	NA	NA	NA	NA
386	cg00323965	-0.526825	0.599804	California sea lion_Blood	LOC113920039	LOC113920039_threeUTR	NW_020884869.1	84333261	84333310	50	-	84333261	84333262	CGCGCCACCTATCTTTGTGGGGAGGGATAATTGAAGCGCCCTGAGCGTGA	3' UTR	361	84331341	84333376	2036	1	XM_027590178.1	1920	XM_027590178.1;XR_003519208.1;XM_027590240.1;XM_027590239.1;XM_027590237.1	LOC113920039;LOC113920040;ZEB2;ZEB2;ZEB2	0;0;0;0;0	TRUE	FALSE	FALSE	FALSE	TRUE	TRUE	FALSE	FALSE	FALSE	threeUTR	7	23	NA	NA	NA	NA	NA	NA	NA	NA	NA	NA	NA	NA
387	cg00324161	0.00893891	0.992894	California sea lion_Blood	KCNAB1	KCNAB1_fiveUTR	NW_020884868.1	104451512	104451561	50	-	104451560	104451561	ATTGTGCTCTGTGCAGGCTATGGAGACTTGCATTGCTTCCCCAGGCAGCG	Promoter (<=1kb)	360	104195477	104452296	256820	2	XM_027587683.1	735	XM_027587683.1;XM_027587682.1;XM_027587681.1;XM_027587680.1;XM_027587679.1	KCNAB1;KCNAB1;KCNAB1;KCNAB1;KCNAB1	0;0;0;0;0	TRUE	FALSE	TRUE	TRUE	FALSE	TRUE	TRUE	FALSE	FALSE	fiveUTR	2	2	NA	NA	NA	NA	NA	NA	NA	NA	NA	NA	NA	NA
388	cg00324422	0.947731	0.345602	California sea lion_Blood	FIGN	FIGN_Intron	NW_020884869.1	67473057	67473106	50	-	67473105	67473106	AAGGCAATTCTTCATTTTTGATAAACTTCTGAAGGCTCCCGCAGTAGCCG	Intron (XM_027590223.1/FIGN, intron 3 of 3)	361	67342557	67481086	138530	1	XM_027590223.1	130500	XM_027590223.1;XM_027590224.1;XM_027590225.1;XM_027590226.1;XM_027590227.1;XM_027590228.1;XM_027590230.1;XM_027590231.1;XM_027590232.1;XM_027590234.1;XR_003519217.1;XR_003519218.1;XR_003519220.1	FIGN;FIGN;FIGN;FIGN;FIGN;FIGN;FIGN;FIGN;FIGN;FIGN;LOC113920064;LOC113920064;LOC113920064	0;0;0;0;0;0;0;0;0;0;0;0;0	TRUE	FALSE	FALSE	FALSE	FALSE	FALSE	TRUE	FALSE	FALSE	Intron	39	67	NA	NA	NA	NA	NA	NA	NA	NA	NA	NA	NA	NA
389	cg00324754	0.334165	0.739229	California sea lion_Blood	LOC113925752	LOC113925752_Intron	NW_020874458.1	60514839	60514888	50	+	60514887	60514888	TTCACAGCATTCCAGTTTAGTTTAGCATGATGTATTTAATAACCATGTCG	Intron (LOC113925752/LOC113925752, intron 3 of 3)	10	60437523	60612133	174611	1	LOC113925752	77316	LOC113925752	LOC113925752	0	TRUE	FALSE	FALSE	FALSE	FALSE	FALSE	TRUE	FALSE	FALSE	Intron	9	16	NA	NA	NA	NA	NA	NA	NA	NA	NA	NA	NA	NA
390	cg00324991	4.71067	4.81035e-06	California sea lion_Blood	FEZF2	FEZF2_Intergenic_downstream	NW_020884868.1	183256026	183256075	50	+	183256026	183256027	CGTCTGAGCAACCAGTTTGCTCCTAGAAACATGTTAATTGCCAACGGAGC	Distal Intergenic	360	183248084	183252140	4057	1	XM_027585695.1	7942	XM_027585696.1;XM_027585695.1	FEZF2;FEZF2	0;0	FALSE	TRUE	FALSE	FALSE	FALSE	FALSE	FALSE	FALSE	TRUE	Intergenic_downstream	23	48	NA	NA	NA	NA	NA	NA	NA	NA	NA	NA	NA	NA
391	cg00325115	-0.0534622	0.957522	California sea lion_Blood	FAT3	FAT3_Exon	NW_020879070.1	68974877	68974926	50	+	68974925	68974926	TCTGGATCTAGAAAAAATTCACTGTTTCCAGATCCATAGAGTGAGTATCG	Exon (XM_027580405.1/FAT3, exon 14 of 30)	277	68890154	69531254	641101	2	XM_027580405.1	556328	XM_027580405.1	FAT3	0	TRUE	FALSE	FALSE	FALSE	FALSE	TRUE	FALSE	FALSE	FALSE	Exon	1	4	NA	NA	NA	NA	NA	NA	NA	NA	NA	NA	NA	NA
392	cg00325217	0.379312	0.705555	California sea lion_Blood	LOC113920803	LOC113920803_Intergenic_downstream	NW_020884869.1	73196425	73196474	50	-	73196425	73196426	CGGCAAGAAAGGGACCATGTATGAGCATCAAATGTGTTTGTTGTGGGAAG	Distal Intergenic	361	73239365	73240064	700	2	LOC113920803	43639	NA	NA	NA	FALSE	TRUE	FALSE	FALSE	FALSE	FALSE	FALSE	FALSE	TRUE	Intergenic_downstream	4	18	NA	NA	NA	NA	NA	NA	NA	NA	NA	NA	NA	NA
393	cg00325478	3.92337	0.000124127	California sea lion_Blood	SLC35C2	SLC35C2_Intergenic_downstream	NW_020875357.1	115462081	115462130	50	-	115462129	115462130	ACTGCGCAGACTGAAGGGCCGTGACATGAACAACCAAAGAAATGTCAGCG	Distal Intergenic	146	115495490	115509232	13743	2	XM_027622952.1	47151	NA	NA	NA	FALSE	TRUE	FALSE	FALSE	FALSE	FALSE	FALSE	FALSE	TRUE	Intergenic_downstream	10	10	NW_020875357.1	115462022	115462605	584	*	584	52	0.688356	0.75353	0.0890411	3.48691e-30	CpGisland
394	cg00325725	0.622093	0.535601	California sea lion_Blood	LOC113915346	LOC113915346_Intergenic_downstream	NW_020879070.1	42524878	42524927	50	+	42524926	42524927	GTGTCCTCGTACACAATTACTGTAGGGAGGCTGGTCACCATTGTTACCCG	Distal Intergenic	277	42623576	42651995	28420	2	XR_003517626.1	127068	NA	NA	NA	FALSE	TRUE	FALSE	FALSE	FALSE	FALSE	FALSE	FALSE	TRUE	Intergenic_downstream	13	34	NA	NA	NA	NA	NA	NA	NA	NA	NA	NA	NA	NA
395	cg00330845	0.670176	0.504575	California sea lion_Blood	LOC113938846	LOC113938846_Intergenic_downstream	NW_020875357.1	134810438	134810487	50	+	134810486	134810487	GGCTGATAATTTTTGTACTGACAATGTCATTTACAGCTGTCAGCCTTTCG	Distal Intergenic	146	134771513	134771656	144	1	LOC113938846	38925	NA	NA	NA	FALSE	TRUE	FALSE	FALSE	FALSE	FALSE	FALSE	FALSE	TRUE	Intergenic_downstream	2	2	NA	NA	NA	NA	NA	NA	NA	NA	NA	NA	NA	NA
396	cg00331096	3.25116	0.00138349	California sea lion_Blood	FOXA2	FOXA2_fiveUTR	NW_020875357.1	135002738	135002787	50	-	135002786	135002787	ACTGGAAGCCGAGTGCATGGCAGTTTAAAATTTAACAGCCACAACAAACG	Promoter (<=1kb)	146	134999563	135003114	3552	2	XM_027622404.1	327	XM_027622404.1;XM_027622406.1	FOXA2;FOXA2	0;0	TRUE	FALSE	TRUE	TRUE	FALSE	TRUE	TRUE	FALSE	FALSE	fiveUTR	1	18	NA	NA	NA	NA	NA	NA	NA	NA	NA	NA	NA	NA
397	cg00331190	-0.0831609	0.93397	California sea lion_Blood	LOC113908983	LOC113908983_Promoter	NW_020876041.1	139199729	139199778	50	-	139199777	139199778	GGGTGCGGCTAGAGCAATTTGTCATAGAATCTGGGGGGCTCATTTTTCCG	Promoter (<=1kb)	182	139199883	139234198	34316	1	XR_003515663.1	-154	XR_003515662.1;XR_003515660.1;XR_003515659.1;XR_003515661.1;XR_003515663.1	LOC113908983;LOC113908983;LOC113908983;LOC113908983;LOC113908983	0;0;0;0;0	FALSE	TRUE	TRUE	FALSE	FALSE	FALSE	FALSE	FALSE	FALSE	Promoter	5	6	NA	NA	NA	NA	NA	NA	NA	NA	NA	NA	NA	NA
398	cg00331900	0.764769	0.446436	California sea lion_Blood	NAA25	NAA25_fiveUTR	NW_020878390.1	8809718	8809767	50	+	8809718	8809719	CGCCTGTCGTTAGGGTCCTGCACATGGCCCCGCGTCGCCATGATGACAAG	Promoter (<=1kb)	269	8736416	8809785	73370	2	XM_027576436.1	18	XM_027576436.1;XM_027576434.1;XM_027576435.1	NAA25;NAA25;NAA25	0;0;0	TRUE	FALSE	TRUE	TRUE	FALSE	TRUE	FALSE	FALSE	FALSE	fiveUTR	2	11	NW_020878390.1	8809498	8809928	431	*	431	55	0.728538	0.974512	0.12761	4.9576e-41	CpGisland
399	cg00332221	0.320345	0.749642	California sea lion_Blood	PDE2A	PDE2A_Exon	NW_020879070.1	53649944	53649993	50	-	53649944	53649945	CGGATGGTGAACTTGTGGGACACCTTGGTCCAGTGCTCACGGTTGGAGGC	Exon (XM_027580598.1/PDE2A, exon 31 of 31)	277	53648646	53739518	90873	2	XM_027580598.1	89525	XM_027580598.1;XM_027580600.1;XM_027580599.1	PDE2A;PDE2A;PDE2A	0;0;0	TRUE	FALSE	FALSE	FALSE	FALSE	TRUE	FALSE	FALSE	FALSE	Exon	1	6	NA	NA	NA	NA	NA	NA	NA	NA	NA	NA	NA	NA
400	cg00334236	0.0476983	0.962098	California sea lion_Blood	FGFR2	FGFR2_Exon	NW_020874462.1	10314100	10314149	50	+	10314100	10314101	CGGACAAAGAGATTGAGGTTCTCTATATTCGGAATGTAACTTTTGAGGAC	Exon (XM_027593745.1/FGFR2, exon 8 of 18)	13	10247159	10348180	101022	1	XM_027593870.1	66941	XM_027593870.1;XM_027593878.1;XM_027593786.1;XM_027593795.1;XM_027593735.1;XM_027593745.1;XM_027593753.1;XM_027593762.1;XM_027593770.1;XM_027593778.1;XM_027593804.1;XM_027593814.1;XM_027593823.1;XM_027593832.1;XM_027593838.1;XM_027593845.1;XM_027593852.1;XM_027593860.1;XM_027593887.1	FGFR2;FGFR2;FGFR2;FGFR2;FGFR2;FGFR2;FGFR2;FGFR2;FGFR2;FGFR2;FGFR2;FGFR2;FGFR2;FGFR2;FGFR2;FGFR2;FGFR2;FGFR2;FGFR2	0;0;0;0;0;0;0;0;0;0;0;0;0;0;0;0;0;0;0	TRUE	FALSE	FALSE	FALSE	FALSE	TRUE	TRUE	FALSE	FALSE	Exon	10	11	NA	NA	NA	NA	NA	NA	NA	NA	NA	NA	NA	NA
401	cg00339654	6.4304	9.52268e-10	California sea lion_Blood	TLX1	TLX1_Exon	NW_020874462.1	28216098	28216147	50	-	28216098	28216099	CGCGGGCCGGACTCACCTGTGAACCTGTCCTTTGTGTATCTGCGGTTACT	Promoter (<=1kb)	13	28210407	28216975	6569	2	XM_027596555.1	828	XR_003520458.1;XM_027596555.1	LOC113923936;TLX1	-974;0	TRUE	FALSE	TRUE	FALSE	FALSE	TRUE	TRUE	FALSE	FALSE	Exon	5	6	NW_020874462.1	28216035	28216106	72	*	72	12	0.819444	1.06143	0.166667	8.251e-11	CpGisland
402	cg00339708	0.631251	0.529617	California sea lion_Blood	NR2F1	NR2F1_Exon	NW_020874474.1	81417620	81417669	50	-	81417668	81417669	TGGGACAGTTCCTGTTGGCACGGCATGTGTAAGTTAAGTTCCTGCGGACG	Promoter (<=1kb)	22	81408456	81418339	9884	2	XM_027605205.1	670	XM_027605205.1	NR2F1	0	TRUE	FALSE	TRUE	FALSE	FALSE	TRUE	FALSE	FALSE	FALSE	Exon	16	56	NW_020874474.1	81417583	81417983	401	*	401	47	0.713217	0.92238	0.117207	3.16307e-33	CpGisland
403	cg00343067	-1.99891	0.0475085	California sea lion_Blood	LOC113925980	LOC113925980_Intergenic_downstream	NW_020874464.1	191647928	191647977	50	-	191647928	191647929	CGGACTGTGTAAGCGGGAATGAAATACACAACCCCCTTGTGACTGTGAGC	Distal Intergenic	14	191326137	191328801	2665	1	XR_003521102.1	321840	NA	NA	NA	FALSE	TRUE	FALSE	FALSE	FALSE	FALSE	FALSE	FALSE	TRUE	Intergenic_downstream	3	3	NA	NA	NA	NA	NA	NA	NA	NA	NA	NA	NA	NA
404	cg00343217	0.185513	0.853374	California sea lion_Blood	ARIH1	ARIH1_fiveUTR	NW_020876041.1	9437472	9437521	50	-	9437520	9437521	GAGGTGCTCACGGCCGAGCAGATTCTACAACACATGGTGGAATGTATCCG	Promoter (<=1kb)	182	9436877	9553844	116968	1	XM_027568742.1	595	XM_027568742.1;XM_027568743.1	ARIH1;ARIH1	0;0	TRUE	FALSE	TRUE	TRUE	FALSE	TRUE	FALSE	FALSE	FALSE	fiveUTR	2	13	NA	NA	NA	NA	NA	NA	NA	NA	NA	NA	NA	NA
405	cg00345983	-1.93951	0.0544302	California sea lion_Blood	ABI2	ABI2_Exon	NW_020884869.1	32462305	32462354	50	-	32462353	32462354	GGTACCACTGGAGGACGCACTGGCTCCAGTGTGCGATAGGGGGAGTGCCG	Exon (XM_027589797.1/ABI2, exon 6 of 12)	361	32383679	32547765	164087	2	XM_027589797.1	85411	XM_027589797.1;XM_027589791.1;XM_027589795.1;XM_027589789.1;XM_027589799.1;XM_027589800.1;XM_027589785.1;XM_027589786.1;XM_027589792.1;XM_027589793.1;XM_027589788.1;XM_027589801.1;XM_027589802.1;XM_027589790.1;XM_027589794.1;XM_027589796.1	ABI2;ABI2;ABI2;ABI2;ABI2;ABI2;ABI2;ABI2;ABI2;ABI2;ABI2;ABI2;ABI2;ABI2;ABI2;ABI2	0;0;0;0;0;0;0;0;0;0;0;0;0;0;0;0	TRUE	FALSE	FALSE	FALSE	FALSE	TRUE	FALSE	FALSE	FALSE	Exon	9	9	NA	NA	NA	NA	NA	NA	NA	NA	NA	NA	NA	NA
406	cg00347775	0.522138	0.603051	California sea lion_Blood	MPPED1	MPPED1_Intron	NW_020884870.1	131310906	131310955	50	+	131310906	131310907	CGTTGTTTTTAAGAGTTTTGAGCCTGGTAAAACCATTCACCTGGGGAGGC	Intron (XM_027591814.1/MPPED1, intron 2 of 6)	362	131291936	131369213	77278	1	XM_027591814.1	18970	XM_027591814.1;XM_027591815.1	MPPED1;MPPED1	0;0	TRUE	FALSE	FALSE	FALSE	FALSE	FALSE	TRUE	FALSE	FALSE	Intron	2	4	NA	NA	NA	NA	NA	NA	NA	NA	NA	NA	NA	NA
407	cg00349375	-2.62866	0.00940548	California sea lion_Blood	ZBTB20	ZBTB20_Promoter	NW_020884868.1	58122424	58122473	50	-	58122424	58122425	CGGGCAGCTACTCCCTGAAACAAGTGCAAAACACTTAGAGGCTTTTGGGC	Promoter (<=1kb)	360	58006611	58123365	116755	2	XM_027582759.1	892	XM_027582759.1;XM_027582764.1;XM_027582738.1;XM_027582755.1;XM_027582756.1;XM_027582758.1;XM_027582754.1;XM_027582752.1;XM_027582753.1;XM_027582757.1;XM_027582748.1;XM_027582742.1;XM_027582747.1;XM_027582735.1;XM_027582746.1;XM_027582737.1;XM_027582732.1;XM_027582733.1;XM_027582734.1;XM_027582736.1;XM_027582739.1;XM_027582741.1;XM_027582743.1;XM_027582744.1;XM_027582745.1;XM_027582749.1;XM_027582…	ZBTB20;ZBTB20;ZBTB20;ZBTB20;ZBTB20;ZBTB20;ZBTB20;ZBTB20;ZBTB20;ZBTB20;ZBTB20;ZBTB20;ZBTB20;ZBTB20;ZBTB20;ZBTB20;ZBTB20;ZBTB20;ZBTB20;ZBTB20;ZBTB20;ZBTB20;ZBTB20;ZBTB20;ZBTB20;ZBTB20;ZBTB20;ZBTB20;ZBTB20;ZBTB20;ZBTB20;ZBTB20;ZBTB20;ZBTB20	0;0;0;0;0;0;0;0;0;0;0;0;0;0;0;0;0;0;0;0;0;0;0;0;0;0;0;0;0;0;0;0;0;0	TRUE	FALSE	TRUE	FALSE	FALSE	FALSE	TRUE	FALSE	FALSE	Promoter	6	95	NA	NA	NA	NA	NA	NA	NA	NA	NA	NA	NA	NA
408	cg00350004	-0.123446	0.90212	California sea lion_Blood	LOC113913046	LOC113913046_Intergenic_upstream	NW_020878390.1	19544525	19544574	50	-	19544525	19544526	CGCCCACCCTCTGAAGTCGCTGGTTAATATGCAAACTATTAATATGCAAA	Distal Intergenic	269	19439987	19440298	312	2	XM_027576989.1	-104276	NA	NA	NA	FALSE	TRUE	FALSE	FALSE	FALSE	FALSE	FALSE	FALSE	TRUE	Intergenic_upstream	3	20	NA	NA	NA	NA	NA	NA	NA	NA	NA	NA	NA	NA
409	cg00350220	0.184347	0.854286	California sea lion_Blood	DRP2	DRP2_Exon	NW_020874514.1	78590981	78591030	50	+	78591029	78591030	TCCAGTGAGAACATGAGGGACTTTGCCACAACCTTAAAGAACAAATTCCG	Exon (XM_027609091.1/DRP2, exon 17 of 17)	36	78558276	78591115	32840	1	XM_027609091.1	32705	XM_027609091.1;XM_027609084.1;XM_027609085.1;XM_027609087.1;XM_027609088.1;XM_027609089.1;XM_027609090.1;XR_003522712.1	DRP2;DRP2;DRP2;DRP2;DRP2;DRP2;DRP2;TAF7L	0;0;0;0;0;0;0;0	TRUE	FALSE	FALSE	FALSE	FALSE	TRUE	TRUE	FALSE	FALSE	Exon	1	1	NA	NA	NA	NA	NA	NA	NA	NA	NA	NA	NA	NA
410	cg00350702.1	1.13612	0.25844	California sea lion_Blood	ERGIC3	ERGIC3_Exon	NW_020875357.1	106401970	106402019	50	+	106402018	106402019	TGCCTACCCCAAGACTTTGGAGGACTTCCGGGTCAAGACCTGCGGGGGCG	Promoter (<=1kb)	146	106401866	106416490	14625	1	XM_027623345.1	104	XM_027623345.1;XM_027623346.1;XM_027623347.1	ERGIC3;ERGIC3;ERGIC3	0;0;0	TRUE	FALSE	TRUE	FALSE	FALSE	TRUE	FALSE	FALSE	FALSE	Exon	2	2	NW_020875357.1	106401610	106402107	498	*	498	49	0.684739	0.84641	0.0983936	1.18372e-30	CpGisland
411	cg00350702.2	1.11721	0.266424	California sea lion_Blood	ERGIC3	ERGIC3_Exon	NW_020875357.1	106401970	106402019	50	+	106402018	106402019	TGCCTACCCCAAGACTTTGGAGGACTTCCGGGTCAAGACCTGCGGGGGCG	Promoter (<=1kb)	146	106401866	106416490	14625	1	XM_027623345.1	104	XM_027623345.1;XM_027623346.1;XM_027623347.1	ERGIC3;ERGIC3;ERGIC3	0;0;0	TRUE	FALSE	TRUE	FALSE	FALSE	TRUE	FALSE	FALSE	FALSE	Exon	2	2	NW_020875357.1	106401610	106402107	498	*	498	49	0.684739	0.84641	0.0983936	1.18372e-30	CpGisland
412	cg00351264	-0.936237	0.351471	California sea lion_Blood	PAX5	PAX5_Intron	NW_020874788.1	57990041	57990090	50	-	57990089	57990090	AATTTTCCCATTACTGGGAGTAAGTACTGTTGGGACTCTGTAATGGCCCG	Intron (XM_027616736.1/PAX5, intron 6 of 8)	91	57893592	58083323	189732	2	XM_027616736.1	93233	XM_027616736.1;XM_027616734.1;XM_027616737.1;XM_027616738.1;XM_027616739.1;XM_027616740.1	PAX5;PAX5;PAX5;PAX5;PAX5;PAX5	0;0;0;0;0;0	TRUE	FALSE	FALSE	FALSE	FALSE	FALSE	TRUE	FALSE	FALSE	Intron	29	46	NA	NA	NA	NA	NA	NA	NA	NA	NA	NA	NA	NA
413	cg00356067	-1.87127	0.0634102	California sea lion_Blood	ZNF821	ZNF821_fiveUTR	NW_020874921.1	45337614	45337663	50	+	45337662	45337663	TTGTGACCACCAGGGGATCAAGTATTTGCTGGGCTAGAAGAGCAAGCCCG	5' UTR	108	45326944	45344375	17432	1	XM_027619816.1	10670	XM_027619816.1;XM_027619817.1;XM_027619818.1;XM_027619819.1;XM_027619822.1;XM_027619820.1	ZNF821;ZNF821;ZNF821;ZNF821;ZNF821;ZNF821	0;0;0;0;0;0	TRUE	FALSE	FALSE	TRUE	FALSE	TRUE	TRUE	FALSE	FALSE	fiveUTR	3	3	NA	NA	NA	NA	NA	NA	NA	NA	NA	NA	NA	NA
414	cg00359760	-0.12409	0.901612	California sea lion_Blood	VAMP4	VAMP4_Exon	NW_020874544.1	54494914	54494963	50	+	54494914	54494915	CGAAGTTGTTTGGATCTGTTGCTAAAAGCTGTTGCATTATCCGATAAGCT	Exon (XM_027612294.1/VAMP4, exon 6 of 8)	45	54485995	54514164	28170	2	XM_027612294.1	19201	XM_027612294.1;XR_003523140.1;XM_027612295.1	VAMP4;VAMP4;VAMP4	0;0;0	TRUE	FALSE	FALSE	FALSE	FALSE	TRUE	FALSE	FALSE	FALSE	Exon	2	2	NA	NA	NA	NA	NA	NA	NA	NA	NA	NA	NA	NA
415	cg00360105	1.29921	0.196468	California sea lion_Blood	JAG1	JAG1_fiveUTR	NW_020875357.1	93739384	93739433	50	+	93739432	93739433	TTTTCCAGTCGTGCATGCTCCAATCGGCGGAGTATATTAGAGCCGGGACG	Promoter (<=1kb)	146	93739037	93774890	35854	1	XM_027622400.1	347	XM_027622400.1	JAG1	0	TRUE	FALSE	TRUE	TRUE	FALSE	TRUE	FALSE	FALSE	FALSE	fiveUTR	5	13	NW_020875357.1	93739393	93739755	363	*	363	51	0.768595	0.952315	0.140496	1.57164e-40	CpGisland
416	cg00360524	1.07269	0.285891	California sea lion_Blood	LOC113914421	LOC113914421_Exon	NW_020879070.1	5856138	5856187	50	+	5856138	5856139	CGACCAAAGAAGGGTGGTGTGGGCTGACGGGCTTGCCCATCAAAGCCACC	Exon (XM_027579619.1/LOC113914421, exon 2 of 3)	277	5832607	5862313	29707	2	XM_027579628.1	6126	XM_027579628.1;XM_027579624.1;XM_027579629.1;XM_027579621.1;XM_027579622.1;XM_027579625.1;XM_027579627.1;XM_027579631.1;XM_027579619.1;XM_027579630.1;XM_027579632.1;XM_027579620.1;XM_027579618.1	LOC113914421;LOC113914421;LOC113914421;LOC113914421;LOC113914421;LOC113914421;LOC113914421;LOC113914421;LOC113914421;LOC113914421;LOC113914421;LOC113914421;LOC113914421	0;0;0;0;0;0;0;0;0;0;0;0;0	TRUE	FALSE	FALSE	FALSE	FALSE	TRUE	TRUE	FALSE	FALSE	Exon	41	44	NW_020879070.1	5856041	5856166	126	*	126	11	0.706349	0.811475	0.0873016	9.6934e-07	CpGisland
417	cg00362487	5.08969	8.62038e-07	California sea lion_Blood	ONECUT1	ONECUT1_Intergenic_upstream	NW_020876041.1	51074853	51074902	50	-	51074901	51074902	AATATTCTGCATTTAACATTTGAACTTCTCCTATCCGAGGCAGCAGGCCG	Distal Intergenic	182	51090914	51135919	45006	1	XR_003515989.1	-16061	NA	NA	NA	FALSE	TRUE	FALSE	FALSE	FALSE	FALSE	FALSE	FALSE	TRUE	Intergenic_upstream	6	29	NA	NA	NA	NA	NA	NA	NA	NA	NA	NA	NA	NA
418	cg00362836	-3.12209	0.00211153	California sea lion_Blood	LOC113939128	LOC113939128_Intergenic_downstream	NW_020875730.1	53251417	53251466	50	+	53251417	53251418	CGTTTATGCATTCTTTGATTCACTTTAAAGGATGGTATAAACTGACTTTT	Distal Intergenic	168	53201281	53204422	3142	1	LOC113939128	50136	NA	NA	NA	FALSE	TRUE	FALSE	FALSE	FALSE	FALSE	FALSE	FALSE	TRUE	Intergenic_downstream	3	3	NA	NA	NA	NA	NA	NA	NA	NA	NA	NA	NA	NA
419	cg00366136	0.101465	0.919482	California sea lion_Blood	DMRT1	DMRT1_Intron	NW_020874788.1	9997372	9997421	50	+	9997372	9997373	CGCCGGGCAATGATATACTGTAATGTCACATCGCAATCTGGATTTACTAT	Intron (XM_027614423.1/DMRT1, intron 4 of 4)	91	9963671	10069861	106191	2	XM_027614423.1	72440	XM_027614423.1;XM_027614424.1	DMRT1;DMRT1	0;0	TRUE	FALSE	FALSE	FALSE	FALSE	FALSE	TRUE	FALSE	FALSE	Intron	9	9	NA	NA	NA	NA	NA	NA	NA	NA	NA	NA	NA	NA
420	cg00366950	-1.3025	0.195343	California sea lion_Blood	PCCA	PCCA_Exon	NW_020884869.1	181791306	181791355	50	+	181791306	181791307	CGGATGAGGCTGTCTGTGTTGGCCCAGCTCCCACCAGTAAAAGCTACCTC	Exon (XM_027588129.1/PCCA, exon 5 of 20)	361	181723753	181947374	223622	1	XM_027588129.1	67553	XM_027588129.1;XM_027588130.1;XM_027588127.1;XM_027588122.1;XM_027588125.1;XM_027588126.1;XM_027588124.1;XM_027588123.1;XM_027588128.1	PCCA;PCCA;PCCA;PCCA;PCCA;PCCA;PCCA;PCCA;PCCA	0;0;0;0;0;0;0;0;0	TRUE	FALSE	FALSE	FALSE	FALSE	TRUE	FALSE	FALSE	FALSE	Exon	2	10	NA	NA	NA	NA	NA	NA	NA	NA	NA	NA	NA	NA
421	cg00367518	-2.12962	0.0348629	California sea lion_Blood	ZNF521	ZNF521_Intron	NW_020878390.1	45502444	45502493	50	+	45502492	45502493	CTTATTCACTTCTGCTGCAACTTTAGGATGCATGCTCCAGCCAACTGGCG	Intron (XM_027577279.1/ZNF521, intron 1 of 6)	269	45255246	45527297	272052	2	XM_027577279.1	24804	XM_027577284.1;XM_027577279.1;XM_027577278.1;XM_027577283.1;XM_027577280.1;XM_027577282.1;XM_027577281.1	ZNF521;ZNF521;ZNF521;ZNF521;ZNF521;ZNF521;ZNF521	0;0;0;0;0;0;0	TRUE	FALSE	FALSE	FALSE	FALSE	FALSE	TRUE	FALSE	FALSE	Intron	64	78	NA	NA	NA	NA	NA	NA	NA	NA	NA	NA	NA	NA
422	cg00369613	0.180187	0.857539	California sea lion_Blood	TRAPPC12	TRAPPC12_Exon	NW_020875357.1	2370389	2370438	50	-	2370437	2370438	GCTGGAGGCCATGGTCCAGCAGGACCCCAGGCACTACCTGCACGAGAGCG	Exon (XM_027620883.1/TRAPPC12, exon 12 of 12)	146	2276900	2373826	96927	1	XM_027620883.1	93489	XM_027620883.1;XM_027620885.1;XM_027620884.1	TRAPPC12;TRAPPC12;TRAPPC12	0;0;0	TRUE	FALSE	FALSE	FALSE	FALSE	TRUE	FALSE	FALSE	FALSE	Exon	2	2	NA	NA	NA	NA	NA	NA	NA	NA	NA	NA	NA	NA
423	cg00370791	7.99701	9.79705e-14	California sea lion_Blood	LOC113933098	LOC113933098_Intergenic_downstream	NW_020874458.1	70995343	70995392	50	+	70995391	70995392	GGCTCCCAAAGTCCTGAGCAGCTCGCTGTGTCCTTGAAACCAAAGAGCCG	Distal Intergenic	10	71056794	71057390	597	2	LOC113933098	61998	NA	NA	NA	FALSE	TRUE	FALSE	FALSE	FALSE	FALSE	FALSE	FALSE	TRUE	Intergenic_downstream	9	16	NA	NA	NA	NA	NA	NA	NA	NA	NA	NA	NA	NA
424	cg00370841	-0.386929	0.699929	California sea lion_Blood	EBF1	EBF1_Intron	NW_020874474.1	49220905	49220954	50	-	49220905	49220906	CGGCCGCTGTGAGGCTGGAAACCGATGACGGCAGAAACCTAAAAAATCAA	Intron (XM_027605972.1/EBF1, intron 6 of 15)	22	48943820	49335568	391749	2	XM_027605972.1	114614	XM_027605972.1;XM_027605968.1;XM_027605970.1;XM_027605971.1;XM_027605969.1	EBF1;EBF1;EBF1;EBF1;EBF1	0;0;0;0;0	TRUE	FALSE	FALSE	FALSE	FALSE	FALSE	TRUE	FALSE	FALSE	Intron	65	81	NW_020874474.1	49220836	49220934	99	*	99	11	0.707071	0.88898	0.111111	7.55996e-08	CpGisland
425	cg00371107	-0.411457	0.681924	California sea lion_Blood	ARID1A	ARID1A_Exon	NW_020874458.1	167669375	167669424	50	-	167669423	167669424	TTGGTTGAGGGTGGGGGTGGCGGTGGGCTGGGGAGTTCCCCCGCCGGCCG	Promoter (<=1kb)	10	167604489	167670265	65777	2	XM_027598319.1	841	XM_027598319.1;XM_027598310.1;XM_027598329.1;XM_027598336.1	ARID1A;ARID1A;ARID1A;ARID1A	0;0;0;0	TRUE	FALSE	TRUE	FALSE	FALSE	TRUE	FALSE	FALSE	FALSE	Exon	14	30	NW_020874458.1	167669129	167669611	483	*	483	61	0.79089	0.814075	0.126294	3.95223e-45	CpGisland
426	cg00374382	-0.871318	0.3858	California sea lion_Blood	POGZ	POGZ_Exon	NW_020874458.1	2805657	2805706	50	+	2805657	2805658	CGCTTCACAGTGACAAAGCTGGCAATGCTCACTGCAGGTGGAGAGGGGAA	Exon (XM_027608636.1/POGZ, exon 3 of 15)	10	2787767	2808468	20702	2	XM_027608636.1	2762	XM_027608636.1;XM_027608605.1;XM_027608583.1;XM_027608616.1;XM_027608598.1;XM_027608625.1;XM_027608630.1;XM_027608589.1	POGZ;POGZ;POGZ;POGZ;POGZ;POGZ;POGZ;POGZ	0;0;0;0;0;0;0;0	TRUE	FALSE	FALSE	FALSE	FALSE	TRUE	TRUE	FALSE	FALSE	Exon	6	6	NA	NA	NA	NA	NA	NA	NA	NA	NA	NA	NA	NA
427	cg00374717	5.00895	1.25339e-06	California sea lion_Blood	ARSG	ARSG_fiveUTR	NW_020875730.1	11781528	11781577	50	-	11781576	11781577	TACAGGATGAGTTCTCGCATCTGCAGAACACCTGGATGTTCTAGAAGCCG	Promoter (<=1kb)	168	11717906	11781778	63873	2	XM_027568383.1	201	XM_027568383.1;XM_027568382.1;XM_027568381.1;XM_027568380.1;XR_003515388.1;XR_003515389.1	ARSG;ARSG;ARSG;ARSG;ARSG;ARSG	0;0;0;0;0;0	TRUE	FALSE	TRUE	TRUE	FALSE	TRUE	FALSE	FALSE	FALSE	fiveUTR	1	1	NA	NA	NA	NA	NA	NA	NA	NA	NA	NA	NA	NA
428	cg00376184	0.73519	0.464191	California sea lion_Blood	LOC113929249	LOC113929249_Intergenic_upstream	NW_020874474.1	94634229	94634278	50	-	94634229	94634230	CGGGATGGAATTCCAGAGCATATTTTTCTAATTTATGGATGGACAATAAA	Distal Intergenic	22	94676691	94677262	572	1	LOC113929249	-42462	NA	NA	NA	FALSE	TRUE	FALSE	FALSE	FALSE	FALSE	FALSE	FALSE	TRUE	Intergenic_upstream	30	73	NA	NA	NA	NA	NA	NA	NA	NA	NA	NA	NA	NA
429	cg00379717	0.390991	0.696935	California sea lion_Blood	UBAP2L	UBAP2L_Exon	NW_020874544.1	108479821	108479870	50	+	108479869	108479870	ACTCACAGGGAACACAGCAGGCCCATACTGGAAGGTGCTGGGGAGGCCCG	Exon (XM_027613185.1/UBAP2L, exon 23 of 27)	45	108471539	108512425	40887	2	XM_027613185.1	32555	XR_003523493.1;XM_027613185.1;XM_027613174.1;XM_027613175.1;XM_027613176.1;XM_027613177.1;XM_027613178.1;XM_027613179.1;XM_027613180.1;XM_027613183.1;XM_027613184.1;XM_027613181.1;XM_027613186.1;XM_027613188.1;XM_027613187.1	LOC113933787;UBAP2L;UBAP2L;UBAP2L;UBAP2L;UBAP2L;UBAP2L;UBAP2L;UBAP2L;UBAP2L;UBAP2L;UBAP2L;UBAP2L;UBAP2L;UBAP2L	1159;0;0;0;0;0;0;0;0;0;0;0;0;0;0	TRUE	FALSE	FALSE	FALSE	FALSE	TRUE	TRUE	FALSE	FALSE	Exon	15	16	NA	NA	NA	NA	NA	NA	NA	NA	NA	NA	NA	NA
430	cg00379872	0.345166	0.730975	California sea lion_Blood	NFIB	NFIB_Intergenic_upstream	NW_020874788.1	39474143	39474192	50	+	39474191	39474192	GCTGGGAACACTTCCAAATTTAGGCTTGCACAATTATTTTTATTGGTGCG	Distal Intergenic	91	39145208	39378100	232893	2	XM_027615065.1	-96043	NA	NA	NA	FALSE	TRUE	FALSE	FALSE	FALSE	FALSE	FALSE	FALSE	TRUE	Intergenic_upstream	2	59	NA	NA	NA	NA	NA	NA	NA	NA	NA	NA	NA	NA
431	cg00380167	-8.16107	3.51118e-14	California sea lion_Blood	LRPPRC	LRPPRC_Exon	NW_020875357.1	82047942	82047991	50	+	82047942	82047943	CGGGATTATTTGAAAGGTATGTCACAATGCTTGACCTTTACGTCACATTA	Exon (XM_027621411.1/LRPPRC, exon 31 of 38)	146	81959046	82063091	104046	1	XM_027621411.1	88896	XM_027621411.1;XM_027621412.1	LRPPRC;LRPPRC	0;0	TRUE	FALSE	FALSE	FALSE	FALSE	TRUE	TRUE	FALSE	FALSE	Exon	4	14	NA	NA	NA	NA	NA	NA	NA	NA	NA	NA	NA	NA
432	cg00381965	-2.41312	0.0169811	California sea lion_Blood	MBNL1	MBNL1_Exon	NW_020884868.1	107523625	107523674	50	-	107523673	107523674	CACTTGTGGCAGATGTTGTTGCTGCGGACACAGTGGCTGGCGTAGCACCG	Exon (XM_027584018.1/MBNL1, exon 10 of 12)	360	107513885	107659939	146055	2	XM_027584018.1	136265	XM_027584018.1;XM_027584006.1;XM_027584008.1;XM_027584004.1;XM_027584009.1;XM_027584010.1;XM_027584011.1;XM_027584012.1;XM_027584013.1;XM_027584014.1;XM_027584015.1;XM_027584019.1;XM_027584020.1;XM_027584021.1;XM_027584016.1;XM_027584017.1;XM_027584005.1;XM_027584022.1	MBNL1;MBNL1;MBNL1;MBNL1;MBNL1;MBNL1;MBNL1;MBNL1;MBNL1;MBNL1;MBNL1;MBNL1;MBNL1;MBNL1;MBNL1;MBNL1;MBNL1;MBNL1	0;0;0;0;0;0;0;0;0;0;0;0;0;0;0;0;0;0	TRUE	FALSE	FALSE	FALSE	FALSE	TRUE	TRUE	FALSE	FALSE	Exon	11	39	NA	NA	NA	NA	NA	NA	NA	NA	NA	NA	NA	NA
433	cg00382005	0.474484	0.636509	California sea lion_Blood	DCUN1D4	DCUN1D4_threeUTR	NW_020874464.1	160349299	160349348	50	-	160349347	160349348	CACATATACAAAATTTAAACAGCAATATACACATAATCACAGTGAGGACG	3' UTR	14	160346339	160386590	40252	2	XM_027598698.1	37242	XM_027598698.1;XM_027598695.1;XM_027598697.1;XM_027598693.1;XM_027598694.1;XM_027598692.1;XR_003520746.1	DCUN1D4;DCUN1D4;DCUN1D4;DCUN1D4;DCUN1D4;DCUN1D4;DCUN1D4	0;0;0;0;0;0;0	TRUE	FALSE	FALSE	FALSE	TRUE	TRUE	FALSE	FALSE	FALSE	threeUTR	1	2	NA	NA	NA	NA	NA	NA	NA	NA	NA	NA	NA	NA
434	cg00383161	0.520777	0.603996	California sea lion_Blood	LOC113915968	LOC113915968_Intergenic_upstream	NW_020884868.1	102301210	102301259	50	-	102301210	102301211	CGAAGCTTAGCGTCCGCACAGATTTCAGTGAGACACATGGAGTTTCAGGA	Distal Intergenic	360	102254124	102271604	17481	2	XM_027581852.1	-29655	NA	NA	NA	FALSE	TRUE	FALSE	FALSE	FALSE	FALSE	FALSE	FALSE	TRUE	Intergenic_upstream	7	10	NA	NA	NA	NA	NA	NA	NA	NA	NA	NA	NA	NA
435	cg00383766	0.467153	0.641726	California sea lion_Blood	NPTN	NPTN_Exon	NW_020876041.1	10424076	10424125	50	+	10424076	10424077	CGTCCCCCGTGAGCTTAGTTTCTGACATGGGCGACTTGACAAACCCAGCT	Exon (XM_027570985.1/NPTN, exon 2 of 9)	182	10388591	10459460	70870	2	XM_027570985.1	35335	XM_027570985.1;XM_027570986.1	NPTN;NPTN	0;0	TRUE	FALSE	FALSE	FALSE	FALSE	TRUE	TRUE	FALSE	FALSE	Exon	20	22	NW_020876041.1	10423854	10424108	255	*	255	19	0.6	0.833907	0.0745098	4.78701e-10	CpGisland
436	cg00386499	-1.81744	0.0713352	California sea lion_Blood	LOC113935230	LOC113935230_Intergenic_upstream	NW_020874788.1	66943789	66943838	50	+	66943789	66943790	CGAGGCTGGCAGAAGCTGAAATTGAAGTGGTCTCTGACCTAATTTTCTTC	Distal Intergenic	91	66729891	66730033	143	2	XR_003523970.1	-213756	NA	NA	NA	FALSE	TRUE	FALSE	FALSE	FALSE	FALSE	FALSE	FALSE	TRUE	Intergenic_upstream	2	9	NA	NA	NA	NA	NA	NA	NA	NA	NA	NA	NA	NA
437	cg00386797	-4.74452	4.14192e-06	California sea lion_Blood	LOC113913304	LOC113913304_Intergenic_downstream	NW_020874458.1	158217125	158217174	50	+	158217173	158217174	TGAGTTATATTCATTTCTGACAGCTTCCTGAATCACAGCCCACGTCTCCG	Distal Intergenic	10	158187231	158187818	588	1	LOC113913304	29894	NA	NA	NA	FALSE	TRUE	FALSE	FALSE	FALSE	FALSE	FALSE	FALSE	TRUE	Intergenic_downstream	10	30	NA	NA	NA	NA	NA	NA	NA	NA	NA	NA	NA	NA
438	cg00386839	-1.72929	0.0860649	California sea lion_Blood	TNIK	TNIK_fiveUTR	NW_020884868.1	91089518	91089567	50	-	91089566	91089567	CACAAGCAAAGAAGCATGTCCCATTTAAATACACCCACGCAGCCCCAGCG	Promoter (<=1kb)	360	91089383	91468921	379539	1	XM_027583486.1	135	XM_027583486.1;XM_027583487.1;XM_027583490.1;XM_027583491.1;XM_027583489.1	TNIK;TNIK;TNIK;TNIK;TNIK	0;0;0;0;0	TRUE	FALSE	TRUE	TRUE	FALSE	TRUE	FALSE	FALSE	FALSE	fiveUTR	3	16	NW_020884868.1	91089555	91089751	197	*	197	24	0.756345	0.869118	0.121827	1.15234e-17	CpGisland
439	cg00388556	6.10191	5.5709e-09	California sea lion_Blood	PAX9	PAX9_Promoter	NW_020876041.1	84240671	84240720	50	+	84240671	84240672	CGCTAATATGGGGAAACTGAAAAGAAATGTCGATTGTTTTTATTGTAATA	Promoter (<=1kb)	182	84240821	84259325	18505	1	XM_027572194.1	-101	XM_027572194.1;XM_027572192.1;XM_027572193.1	PAX9;PAX9;PAX9	0;0;0	FALSE	TRUE	TRUE	FALSE	FALSE	FALSE	FALSE	FALSE	FALSE	Promoter	3	7	NA	NA	NA	NA	NA	NA	NA	NA	NA	NA	NA	NA
440	cg00389116	0.215786	0.829791	California sea lion_Blood	ASXL3	ASXL3_Exon	NW_020878390.1	52678211	52678260	50	+	52678259	52678260	GGAACCTCTCCATTAGCCTGTCTGAATGCAATGCTTCACACTAACACTCG	Exon (XM_027575213.1/ASXL3, exon 4 of 13)	269	52612268	52791624	179357	1	XM_027575213.1	65943	XM_027575213.1;XM_027575214.1	ASXL3;ASXL3	0;0	TRUE	FALSE	FALSE	FALSE	FALSE	TRUE	FALSE	FALSE	FALSE	Exon	2	5	NA	NA	NA	NA	NA	NA	NA	NA	NA	NA	NA	NA
441	cg00389526	1.72272	0.0872553	California sea lion_Blood	GATAD2B	GATAD2B_threeUTR	NW_020874544.1	108785566	108785615	50	-	108785566	108785567	CGCATGCAGTGCCTGTACTGGTGCCTACCATACACGGAAAGCAAAACAGA	3' UTR	45	108700408	108790762	90355	1	XM_027609848.1	85158	XM_027609848.1;XM_027609845.1;XM_027609846.1;XM_027609847.1;XM_027609844.1;XM_027609850.1;XM_027609849.1;XM_027609852.1	GATAD2B;GATAD2B;GATAD2B;GATAD2B;GATAD2B;GATAD2B;GATAD2B;GATAD2B	0;0;0;0;0;0;0;0	TRUE	FALSE	FALSE	FALSE	TRUE	TRUE	FALSE	FALSE	FALSE	threeUTR	1	7	NW_020874544.1	108785430	108785567	138	*	138	14	0.652174	1.05631	0.101449	2.46769e-09	CpGisland
442	cg00393155	-1.37332	0.172245	California sea lion_Blood	GRIA2	GRIA2_Exon	NW_020874464.1	69432050	69432099	50	+	69432098	69432099	TATTGTTATACTATTCCACCCACCTTAATGAGGATCCTTTAGGTGTTGCG	Exon (XM_027598312.1/GRIA2, exon 13 of 16)	14	69426157	69575447	149291	2	XM_027598312.1	143348	XM_027598312.1;XM_027598313.1;XM_027598314.1	GRIA2;GRIA2;GRIA2	0;0;0	TRUE	FALSE	FALSE	FALSE	FALSE	TRUE	TRUE	FALSE	FALSE	Exon	14	20	NA	NA	NA	NA	NA	NA	NA	NA	NA	NA	NA	NA
443	cg00393367	-4.44739	1.49852e-05	California sea lion_Blood	ZEB2	ZEB2_Intron	NW_020884869.1	84356941	84356990	50	+	84356941	84356942	CGCCTGGGAACTGCAGCAAATGGGAGAAGTATGCATGGATTTCACAGGTA	Intron (XM_027590240.1/ZEB2, intron 2 of 9)	361	84333875	84461832	127958	1	XM_027590240.1	23066	XM_027590240.1;XM_027590239.1;XM_027590237.1	ZEB2;ZEB2;ZEB2	0;0;0	TRUE	FALSE	FALSE	FALSE	FALSE	FALSE	TRUE	FALSE	FALSE	Intron	108	126	NA	NA	NA	NA	NA	NA	NA	NA	NA	NA	NA	NA
444	cg00396618	-0.275005	0.784119	California sea lion_Blood	RHOT1	RHOT1_Exon	NW_020875730.1	40040246	40040295	50	+	40040294	40040295	AACTTGCTCGAAGCCAAAACGTGGAGCTCTTGAGGTCAGCTTGTGTCACG	Exon (XM_027625646.1/RHOT1, exon 23 of 23)	168	40039191	40099429	60239	2	XM_027625646.1	59134	XM_027625646.1;XM_027625643.1;XM_027625644.1;XM_027625647.1;XM_027625648.1;XM_027625649.1;XM_027625650.1	RHOT1;RHOT1;RHOT1;RHOT1;RHOT1;RHOT1;RHOT1	0;0;0;0;0;0;0	TRUE	FALSE	FALSE	FALSE	FALSE	TRUE	FALSE	FALSE	FALSE	Exon	6	6	NA	NA	NA	NA	NA	NA	NA	NA	NA	NA	NA	NA
445	cg00398876	-2.6352	0.00923296	California sea lion_Blood	DLX3	DLX3_Intergenic_downstream	NW_020875730.1	25117973	25118022	50	+	25118021	25118022	GCTGGCAGCCCAGCCCTAATAAAATGCAGTGTCTCCAGCAAGTCTGCCCG	Distal Intergenic	168	25121075	25124579	3505	2	XM_027568663.1	6557	XM_027568663.1	DLX3	6557	FALSE	TRUE	FALSE	FALSE	FALSE	FALSE	FALSE	FALSE	TRUE	Intergenic_downstream	1	1	NA	NA	NA	NA	NA	NA	NA	NA	NA	NA	NA	NA
446	cg00399596	-0.674089	0.502092	California sea lion_Blood	LOC113910946	LOC113910946_Intergenic_upstream	NW_020876465.1	49092810	49092859	50	-	49092810	49092811	CGTCTCCAAACCCAAAATTTCCACGTCGGCAAAAGTCAAGATGGAAGGGA	Distal Intergenic	205	49126294	49134548	8255	1	XR_003516331.1	-33484	NA	NA	NA	FALSE	TRUE	FALSE	FALSE	FALSE	FALSE	FALSE	FALSE	TRUE	Intergenic_upstream	6	12	NW_020876465.1	49092435	49093019	585	*	585	68	0.752137	0.822734	0.116239	1.64867e-47	CpGisland
447	cg00399624	-0.125905	0.90018	California sea lion_Blood	KHSRP	KHSRP_threeUTR	NW_020884868.1	207978833	207978882	50	+	207978833	207978834	CGTTGCCACCTTCCAACCTACCTCACAGGGGTGTTGTGGGGACACCATGA	3' UTR	360	207968620	207979353	10734	1	XM_027585241.1	10213	XM_027585241.1;XM_027585240.1;XM_027585242.1	KHSRP;KHSRP;KHSRP	0;0;0	TRUE	FALSE	FALSE	FALSE	TRUE	TRUE	TRUE	FALSE	FALSE	threeUTR	1	2	NA	NA	NA	NA	NA	NA	NA	NA	NA	NA	NA	NA
448	cg00400141	-0.973777	0.332538	California sea lion_Blood	CCNT2	CCNT2_fiveUTR	NW_020884869.1	93428013	93428062	50	+	93428061	93428062	ATTCACTCAAATGTTTCTTGCTATCCCCCAAAGATCTGAGAAACAAGCCG	5' UTR	361	93414663	93455467	40805	2	XM_027588884.1	27405	XM_027588884.1;XM_027588881.1;XM_027588887.1;XM_027588888.1;XM_027588882.1;XM_027588885.1;XM_027588886.1;XR_003519044.1	CCNT2;CCNT2;CCNT2;CCNT2;CCNT2;CCNT2;CCNT2;CCNT2	0;0;0;0;0;0;0;0	TRUE	FALSE	FALSE	TRUE	FALSE	TRUE	TRUE	FALSE	FALSE	fiveUTR	1	11	NA	NA	NA	NA	NA	NA	NA	NA	NA	NA	NA	NA
449	cg00401084	-2.45577	0.0151531	California sea lion_Blood	CNTN6	CNTN6_fiveUTR	NW_020884868.1	170510327	170510376	50	-	170510375	170510376	TATCCACTGAGTATTGCGTGGCTCTTCTCTGGTCTTAAGCATGAAATACG	Promoter (<=1kb)	360	170235720	170510553	274834	2	XM_027587787.1	177	XM_027587787.1	CNTN6	0	TRUE	FALSE	TRUE	TRUE	FALSE	TRUE	FALSE	FALSE	FALSE	fiveUTR	3	4	NA	NA	NA	NA	NA	NA	NA	NA	NA	NA	NA	NA
450	cg00401116	-0.290546	0.772249	California sea lion_Blood	NFIA	NFIA_Exon	NW_020874458.1	137896599	137896648	50	-	137896599	137896600	CGGCCCACCTGTGTCTGTTGAGGGATATTTACAAAGCTTGGATCCCGTGG	Exon (XM_027597928.1/NFIA, exon 10 of 11)	10	137863899	138219351	355453	2	XM_027597928.1	322703	XM_027597928.1;XM_027597945.1;XM_027597911.1;XM_027597919.1;XM_027597934.1	NFIA;NFIA;NFIA;NFIA;NFIA	0;0;0;0;0	TRUE	FALSE	FALSE	FALSE	FALSE	TRUE	TRUE	FALSE	FALSE	Exon	12	50	NA	NA	NA	NA	NA	NA	NA	NA	NA	NA	NA	NA
451	cg00401433	-1.55395	0.122693	California sea lion_Blood	ZFPM2	ZFPM2_Intron	NW_020874458.1	36519432	36519481	50	+	36519480	36519481	CGCCTTATCGCCCCCATTCCTTTGGGGGTTGCCAATTGGTTTTATCCACG	Intron (XM_027624276.1/ZFPM2, intron 5 of 7)	10	36383666	36829947	446282	2	XM_027624276.1	310466	XM_027624276.1;XM_027624287.1;XM_027624296.1;XM_027624303.1	ZFPM2;ZFPM2;ZFPM2;ZFPM2	0;0;0;0	TRUE	FALSE	FALSE	FALSE	FALSE	FALSE	TRUE	FALSE	FALSE	Intron	40	41	NA	NA	NA	NA	NA	NA	NA	NA	NA	NA	NA	NA
452	cg00402434	1.16521	0.246488	California sea lion_Blood	SHISAL2B	SHISAL2B_Exon	NW_020874474.1	104401609	104401658	50	-	104401657	104401658	TGAGGCTCCACATGTAGCTGTGCTTGTAGGGGAAGTAGCTGCCCGGCTCG	Promoter (<=1kb)	22	104380798	104402033	21236	2	XM_027605259.1	375	XM_027605259.1	SHISAL2B	0	TRUE	FALSE	TRUE	FALSE	FALSE	TRUE	FALSE	FALSE	FALSE	Exon	2	2	NW_020874474.1	104401652	104401945	294	*	294	36	0.727891	0.926471	0.122449	2.45775e-26	CpGisland
453	cg00403457	-0.00290012	0.997695	California sea lion_Blood	PTPN12	PTPN12_fiveUTR	NW_020876465.1	84112716	84112765	50	+	84112716	84112717	CGAAGTTGTCCTCCCCATTGTGGTCAGGACTCTTCATGGCCTGGACCCTC	Promoter (<=1kb)	205	84025111	84112807	87697	2	XM_027573658.1	42	XR_003516569.1;XM_027573658.1;XM_027573654.1;XM_027573653.1;XM_027573655.1;XM_027573656.1	LOC113911678;PTPN12;PTPN12;PTPN12;PTPN12;PTPN12	-702;0;0;0;0;0	TRUE	FALSE	TRUE	TRUE	FALSE	TRUE	FALSE	FALSE	FALSE	fiveUTR	1	1	NW_020876465.1	84112344	84112742	399	*	399	42	0.716792	0.819663	0.105263	1.17526e-27	CpGisland
454	cg00405803	0.324227	0.746713	California sea lion_Blood	LOC113928672	LOC113928672_Intergenic_upstream	NW_020874474.1	85794163	85794212	50	+	85794163	85794164	CGCTGGATTTGTGTGTCACTAAACAATGAGCGAGCATAGCCTTGAATACC	Distal Intergenic	22	85688939	85774284	85346	2	XR_003521925.1	-19879	NA	NA	NA	FALSE	TRUE	FALSE	FALSE	FALSE	FALSE	FALSE	FALSE	TRUE	Intergenic_upstream	12	27	NA	NA	NA	NA	NA	NA	NA	NA	NA	NA	NA	NA
455	cg00407148	5.41054	1.86794e-07	California sea lion_Blood	HOXC4	HOXC4_Exon	NW_020884870.1	77559398	77559447	50	+	77559398	77559399	CGACAATGAAGACCTCCTAGCGTCCAGGTTTCCGGCCACCGGGGCTCATC	Exon (XM_027591933.1/HOXC9, exon 1 of 2)	362	77554083	77614759	60677	1	XM_027591931.1	5315	XM_027591931.1;XM_027591939.1;XM_027591933.1	HOXC4;HOXC6;HOXC9	0;0;0	TRUE	FALSE	FALSE	FALSE	FALSE	TRUE	TRUE	FALSE	FALSE	Exon	73	181	NW_020884870.1	77559343	77559870	528	*	528	73	0.702652	1.1384	0.138258	3.62543e-57	CpGisland
456	cg00409684	9.19556	4.283e-17	California sea lion_Blood	LBX1	LBX1_Intergenic_downstream	NW_020874462.1	28153670	28153719	50	+	28153718	28153719	TTTTGAATTTTCTTCACAATTTGTAGACAATTTGATGGATTAGGTCCCCG	Distal Intergenic	13	28149636	28151190	1555	1	XM_027597080.1	4034	XM_027597080.1	LBX1	4034	FALSE	TRUE	FALSE	FALSE	FALSE	FALSE	FALSE	FALSE	TRUE	Intergenic_downstream	33	49	NW_020874462.1	28153718	28154088	371	*	371	52	0.765499	0.964841	0.140162	2.9856e-41	CpGisland
457	cg00410898.1	-1.79659	0.074616	California sea lion_Blood	STC1	STC1_Promoter	NW_020874464.1	44529082	44529131	50	-	44529130	44529131	GCTTTTGCAAACTGGGGGCCCAAGAGCTGCACCCAGGGATTTTATAGCCG	Promoter (<=1kb)	14	44516630	44529080	12451	2	XM_027599797.1	-51	XM_027599797.1	STC1	0	FALSE	TRUE	TRUE	FALSE	FALSE	FALSE	FALSE	FALSE	FALSE	Promoter	5	9	NA	NA	NA	NA	NA	NA	NA	NA	NA	NA	NA	NA
458	cg00410898.2	-2.43824	0.0158819	California sea lion_Blood	STC1	STC1_Promoter	NW_020874464.1	44529082	44529131	50	+	44529130	44529131	GCTTTTGCAAACTGGGGGCCCAAGAGCTGCACCCAGGGATTTTATAGCCG	Promoter (<=1kb)	14	44516630	44529080	12451	2	XM_027599797.1	-2	XM_027599797.1	STC1	0	FALSE	TRUE	TRUE	FALSE	FALSE	FALSE	FALSE	FALSE	FALSE	Promoter	5	9	NA	NA	NA	NA	NA	NA	NA	NA	NA	NA	NA	NA
459	cg00411555	-1.50219	0.135584	California sea lion_Blood	UBTF	UBTF_Intron	NW_020875730.1	18664112	18664161	50	+	18664160	18664161	ATTTTTTTTTAAGCTCTGAGCTGTCAACGAGACGTTTCCTACCGATCTCG	Intron (XM_027624657.1/UBTF, intron 20 of 20)	168	18650271	18670000	19730	1	XM_027624657.1	13841	XM_027624657.1	UBTF	0	TRUE	FALSE	FALSE	FALSE	FALSE	FALSE	TRUE	FALSE	FALSE	Intron	2	8	NA	NA	NA	NA	NA	NA	NA	NA	NA	NA	NA	NA
460	cg00411965	-0.812466	0.418642	California sea lion_Blood	MCU	MCU_Exon	NW_020874462.1	54192691	54192740	50	-	54192739	54192740	CATAGCACCAAAGTGGTCCTCTTCTCAGCTTTTCTGCTAATCTCAATTCG	Exon (XM_027596292.1/MCU, exon 6 of 8)	13	54183692	54308798	125107	2	XM_027596292.1	116058	XM_027596292.1;XM_027596291.1;XM_027596293.1	MCU;MCU;MCU	0;0;0	TRUE	FALSE	FALSE	FALSE	FALSE	TRUE	FALSE	FALSE	FALSE	Exon	3	4	NA	NA	NA	NA	NA	NA	NA	NA	NA	NA	NA	NA
461	cg00414520	6.84439	9.45697e-11	California sea lion_Blood	LOC113916824	LOC113916824_fiveUTR	NW_020884868.1	82073575	82073624	50	+	82073623	82073624	GCACGTCCGTTACAAATAGGTAGTTTTGTTTCTCTTGTTGTCGCTACACG	5' UTR	360	82042239	82084592	42354	2	XM_027583874.1	10968	XM_027583874.1;XR_003518047.1;XR_003518048.1;XM_027583871.1	LOC113916824;LOC113916824;LOC113916824;SOX2	0;0;0;0	TRUE	FALSE	FALSE	TRUE	FALSE	TRUE	TRUE	FALSE	FALSE	fiveUTR	12	78	NA	NA	NA	NA	NA	NA	NA	NA	NA	NA	NA	NA
462	cg00416783	-8.43524	6.16854e-15	California sea lion_Blood	LOC113911905	LOC113911905_Intergenic_downstream	NW_020876465.1	48622298	48622347	50	+	48622346	48622347	AAAATGGTCTGTAACCAGAAGTGCCAACTGACATGCCTGCTGATTTAACG	Distal Intergenic	205	48712847	48745077	32231	2	XR_003516627.1	122730	NA	NA	NA	FALSE	TRUE	FALSE	FALSE	FALSE	FALSE	FALSE	FALSE	TRUE	Intergenic_downstream	9	14	NA	NA	NA	NA	NA	NA	NA	NA	NA	NA	NA	NA
463	cg00418090	5.29116	3.32533e-07	California sea lion_Blood	EHBP1	EHBP1_Exon	NW_020875357.1	58513675	58513724	50	+	58513723	58513724	GGGCACCGTACCTGTGTCCATGAGATAGCGAAGGCGCTTCTCCACCAGCG	Exon (XM_027623542.1/EHBP1, exon 22 of 26)	146	58471557	58808168	336612	2	XM_027623542.1	294444	XM_027623542.1;XM_027623552.1;XM_027623549.1;XM_027623550.1;XM_027623551.1;XM_027623545.1;XM_027623546.1;XM_027623547.1;XM_027623548.1;XM_027623543.1;XM_027623544.1;XM_027623541.1	EHBP1;EHBP1;EHBP1;EHBP1;EHBP1;EHBP1;EHBP1;EHBP1;EHBP1;EHBP1;EHBP1;EHBP1	0;0;0;0;0;0;0;0;0;0;0;0	TRUE	FALSE	FALSE	FALSE	FALSE	TRUE	TRUE	FALSE	FALSE	Exon	11	48	NA	NA	NA	NA	NA	NA	NA	NA	NA	NA	NA	NA
464	cg00418401	-6.76376	1.49327e-10	California sea lion_Blood	ARAP3	ARAP3_Intergenic_upstream	NW_020874474.1	118680163	118680212	50	+	118680163	118680164	CGATGCATAGAAATGCAACTTATATTCATTTCCCGGCTTGAGCCCAGCTG	Distal Intergenic	22	118695512	118719788	24277	1	XM_027606343.1	-15300	NA	NA	NA	FALSE	TRUE	FALSE	FALSE	FALSE	FALSE	FALSE	FALSE	TRUE	Intergenic_upstream	4	7	NA	NA	NA	NA	NA	NA	NA	NA	NA	NA	NA	NA
465	cg00419202	0.297886	0.766662	California sea lion_Blood	LOC113923647	LOC113923647_Intergenic_downstream	NW_020874458.1	107510872	107510921	50	-	107510920	107510921	CAGCTTAGCTGCAATTATTATGGAATGTCTGAGGTATAATTTCCCCTGCG	Distal Intergenic	10	107443939	107478903	34965	1	XR_003520388.1	66982	NA	NA	NA	FALSE	TRUE	FALSE	FALSE	FALSE	FALSE	FALSE	FALSE	TRUE	Intergenic_downstream	6	8	NA	NA	NA	NA	NA	NA	NA	NA	NA	NA	NA	NA
466	cg00419757	-2.07217	0.0400124	California sea lion_Blood	LOC113929418	LOC113929418_Intron	NW_020874474.1	86011748	86011797	50	-	86011796	86011797	GGTGCTGGCATTCCCAATGGGATTGTAATATAATTGTTCTGGTGTCTGCG	Intron (XR_003522185.1/LOC113929418, intron 7 of 7)	22	85950135	86013144	63010	1	XR_003522185.1	61613	XR_003522185.1;XR_003522186.1;XR_003522187.1	LOC113929418;LOC113929418;LOC113929418	0;0;0	TRUE	FALSE	FALSE	FALSE	FALSE	FALSE	TRUE	FALSE	FALSE	Intron	2	7	NA	NA	NA	NA	NA	NA	NA	NA	NA	NA	NA	NA
467	cg00422594	-6.80737	1.16685e-10	California sea lion_Blood	CACNB4	CACNB4_Exon	NW_020884869.1	77613527	77613576	50	-	77613527	77613528	CGGAAGTACAAAGTGAAATTGAAAGAATCTTTGAGTTGGCAAGATCTTTG	Exon (XM_027590445.1/CACNB4, exon 11 of 14)	361	77394635	77637281	242647	1	XM_027590445.1	218892	XM_027590445.1;XM_027590446.1;XM_027590447.1;XM_027590448.1;XM_027590449.1;XM_027590450.1	CACNB4;CACNB4;CACNB4;CACNB4;CACNB4;CACNB4	0;0;0;0;0;0	TRUE	FALSE	FALSE	FALSE	FALSE	TRUE	FALSE	FALSE	FALSE	Exon	2	2	NA	NA	NA	NA	NA	NA	NA	NA	NA	NA	NA	NA
468	cg00422680	-1.1367	0.258196	California sea lion_Blood	RANBP17	RANBP17_Intron	NW_020874474.1	60074047	60074096	50	-	60074047	60074048	CGGTGTTATTGTGATTTAAATCCAAGCTCTATAAAAGAGAGCAGTTCTTT	Intron (XM_027605977.1/RANBP17, intron 25 of 26)	22	59753587	60077751	324165	1	XM_027605977.1	320460	XM_027605977.1;XM_027605975.1;XM_027605976.1;XM_027605978.1;XM_027605979.1	RANBP17;RANBP17;RANBP17;RANBP17;RANBP17	0;0;0;0;0	TRUE	FALSE	FALSE	FALSE	FALSE	FALSE	TRUE	FALSE	FALSE	Intron	28	33	NA	NA	NA	NA	NA	NA	NA	NA	NA	NA	NA	NA
469	cg00422730	0.0737	0.941468	California sea lion_Blood	LOC113930052	LOC113930052_Intergenic_upstream	NW_020874474.1	85148494	85148543	50	+	85148542	85148543	CATCAGTGTCAAACTCCTTGCTGGTTTCCACACGCACACGCACAGAAACG	Distal Intergenic	22	85416649	85416753	105	1	XR_003522425.1	-268106	NA	NA	NA	FALSE	TRUE	FALSE	FALSE	FALSE	FALSE	FALSE	FALSE	TRUE	Intergenic_upstream	20	21	NW_020874474.1	85148526	85148584	59	*	59	8	0.59322	1.78788	0.135593	1.77906e-06	CpGisland
470	cg00424048	2.901	0.00422465	California sea lion_Blood	GPATCH2L	GPATCH2L_Intron	NW_020876041.1	118011868	118011917	50	-	118011916	118011917	AGAATTACTTAACCCTGACCCGTGTATTAGGGGCCTGTATTAATGCCGCG	Intron (XM_027568997.1/GPATCH2L, intron 1 of 9)	182	117962710	118085362	122653	1	XM_027568997.1	49158	XM_027568997.1	GPATCH2L	0	TRUE	FALSE	FALSE	FALSE	FALSE	FALSE	TRUE	FALSE	FALSE	Intron	17	17	NA	NA	NA	NA	NA	NA	NA	NA	NA	NA	NA	NA
471	cg00424298	2.83145	0.00521228	California sea lion_Blood	FAM222A	FAM222A_Intron	NW_020878390.1	17393949	17393998	50	-	17393949	17393950	CGCCCTGATTGGTTGCTAAGTGATTTGCATCCAAGGTAATCACTTTTATC	Intron (XM_027577667.1/FAM222A, intron 1 of 1)	269	17389227	17444508	55282	1	XM_027577667.1	4722	XM_027577667.1;XM_027577666.1	FAM222A;FAM222A	0;0	TRUE	FALSE	FALSE	FALSE	FALSE	FALSE	TRUE	FALSE	FALSE	Intron	9	10	NW_020878390.1	17393628	17393950	323	*	323	33	0.650155	0.967593	0.102167	2.03755e-21	CpGisland
472	cg00424367	7.75795	4.28227e-13	California sea lion_Blood	LOC113916263	LOC113916263_Intergenic_downstream	NW_020884868.1	71424071	71424120	50	+	71424119	71424120	AAAAATTAATGAGTTCAGATACAGACTTGCCTTATTCCGGTCCAGCTGCG	Distal Intergenic	360	71456199	71459280	3082	2	XR_003517895.1	35160	NA	NA	NA	FALSE	TRUE	FALSE	FALSE	FALSE	FALSE	FALSE	FALSE	TRUE	Intergenic_downstream	4	4	NA	NA	NA	NA	NA	NA	NA	NA	NA	NA	NA	NA
473	cg00424624	-9.68717	1.55148e-18	California sea lion_Blood	HNRNPL	HNRNPL_Exon	NW_020874921.1	13683113	13683162	50	-	13683113	13683114	CGCCGACAGCCCTGTGCTCATGGTCTATGGCTTGGATCAATCTAAGATGA	Exon (XM_027619055.1/HNRNPL, exon 8 of 13)	108	13672405	13686494	14090	1	XM_027619055.1	10708	XM_027619055.1;XM_027619054.1;XM_027619053.1	HNRNPL;HNRNPL;HNRNPL	0;0;0	TRUE	FALSE	FALSE	FALSE	FALSE	TRUE	FALSE	FALSE	FALSE	Exon	2	6	NA	NA	NA	NA	NA	NA	NA	NA	NA	NA	NA	NA
474	cg00426154	-6.19359	3.42332e-09	California sea lion_Blood	MYCBP2	MYCBP2_Exon	NW_020884869.1	162866146	162866195	50	+	162866146	162866147	CGTTTATGCTTTAGCTGTGCTGGATGGGATCTGAGTCTGGCTAGAGCCTG	Exon (XM_027591552.1/MYCBP2, exon 18 of 86)	361	162688776	162951523	262748	2	XM_027591552.1	85328	XM_027591552.1;XM_027591553.1;XM_027591555.1;XM_027591556.1;XM_027591557.1;XM_027591558.1;XM_027591559.1;XM_027591560.1;XM_027591561.1;XM_027591562.1;XM_027591563.1;XM_027591564.1	MYCBP2;MYCBP2;MYCBP2;MYCBP2;MYCBP2;MYCBP2;MYCBP2;MYCBP2;MYCBP2;MYCBP2;MYCBP2;MYCBP2	0;0;0;0;0;0;0;0;0;0;0;0	TRUE	FALSE	FALSE	FALSE	FALSE	TRUE	TRUE	FALSE	FALSE	Exon	4	6	NA	NA	NA	NA	NA	NA	NA	NA	NA	NA	NA	NA
475	cg00426659	2.58933	0.0105058	California sea lion_Blood	ANKS1B	ANKS1B_fiveUTR	NW_020884870.1	115058857	115058906	50	+	115058905	115058906	AAGTTGCTATCAAAGGAGCCCGCCAGCTTGACAGATTAATGTTCTCAGCG	Promoter (<=1kb)	362	114678094	115059178	381085	2	XM_027592202.1	272	XM_027592202.1;XM_027592196.1;XM_027592197.1;XM_027592199.1;XM_027592200.1;XM_027592201.1;XM_027592180.1;XM_027592181.1;XM_027592182.1;XM_027592183.1;XM_027592184.1;XM_027592186.1;XM_027592188.1;XM_027592189.1;XM_027592191.1;XM_027592192.1;XM_027592193.1;XM_027592194.1;XM_027592195.1;XM_027592185.1;XM_027592190.1	ANKS1B;ANKS1B;ANKS1B;ANKS1B;ANKS1B;ANKS1B;ANKS1B;ANKS1B;ANKS1B;ANKS1B;ANKS1B;ANKS1B;ANKS1B;ANKS1B;ANKS1B;ANKS1B;ANKS1B;ANKS1B;ANKS1B;ANKS1B;ANKS1B	0;0;0;0;0;0;0;0;0;0;0;0;0;0;0;0;0;0;0;0;0	TRUE	FALSE	TRUE	TRUE	FALSE	TRUE	TRUE	FALSE	FALSE	fiveUTR	11	17	NA	NA	NA	NA	NA	NA	NA	NA	NA	NA	NA	NA
476	cg00427623	10.5634	3.51181e-21	California sea lion_Blood	LOC113937952	LOC113937952_Intron	NW_020875357.1	50789235	50789284	50	+	50789235	50789236	CGGCGACCTCGGAAAATTCACAACCCAACTTTTGTGTTGAAAGAAAAGAA	Intron (XM_027622947.1/LOC113937952, intron 2 of 6)	146	50785617	50806172	20556	1	XM_027622947.1	3618	XM_027622947.1;XM_027622946.1;XM_027622943.1;XM_027622944.1	LOC113937952;LOC113937952;LOC113937952;LOC113937952	0;0;0;0	TRUE	FALSE	FALSE	FALSE	FALSE	FALSE	TRUE	FALSE	FALSE	Intron	6	7	NW_020875357.1	50789175	50789273	99	*	99	9	0.565657	1.21224	0.0909091	9.78059e-06	CpGisland
477	cg00427871	0.736266	0.463539	California sea lion_Blood	LOC113938289	LOC113938289_Intergenic_upstream	NW_020875357.1	56004777	56004826	50	+	56004777	56004778	CGCAGGTGCTGCAGGAAGTATGTTAATTTAAGATCACATCTTACCAATTC	Distal Intergenic	146	56093421	56093934	514	1	LOC113938289	-88595	NA	NA	NA	FALSE	TRUE	FALSE	FALSE	FALSE	FALSE	FALSE	FALSE	TRUE	Intergenic_upstream	2	7	NA	NA	NA	NA	NA	NA	NA	NA	NA	NA	NA	NA
478	cg00428557	0.455198	0.65027	California sea lion_Blood	LOC113927895	LOC113927895_Intergenic_upstream	NW_020874467.1	61444076	61444125	50	-	61444124	61444125	TCCTAGATCTTTGAAGGTGCCTAATCCTCATTAAAGGCAAACCCTGGGCG	Distal Intergenic	17	60886592	60942274	55683	2	LOC113927895	-501851	NA	NA	NA	FALSE	TRUE	FALSE	FALSE	FALSE	FALSE	FALSE	FALSE	TRUE	Intergenic_upstream	60	61	NA	NA	NA	NA	NA	NA	NA	NA	NA	NA	NA	NA
479	cg00431974	-0.27017	0.787823	California sea lion_Blood	ZFPM2	ZFPM2_Intron	NW_020874458.1	36425691	36425740	50	+	36425691	36425692	CGGCATCGCCATCTGCACCCGACATCTGTCTCTCTATTGATCACACGGGT	Intron (XM_027624276.1/ZFPM2, intron 5 of 7)	10	36383666	36829947	446282	2	XM_027624276.1	404207	XM_027624276.1;XM_027624287.1;XM_027624296.1;XM_027624303.1	ZFPM2;ZFPM2;ZFPM2;ZFPM2	0;0;0;0	TRUE	FALSE	FALSE	FALSE	FALSE	FALSE	TRUE	FALSE	FALSE	Intron	40	41	NA	NA	NA	NA	NA	NA	NA	NA	NA	NA	NA	NA
480	cg00433042	1.61409	0.10895	California sea lion_Blood	TFAP2A	TFAP2A_Intergenic_downstream	NW_020874467.1	128757027	128757076	50	+	128757075	128757076	GAGTATGTACAGTTAGGGTTCATTCGCCTCATTATTTTGTTACATCTACG	Downstream (2-3kb)	17	128760016	128774547	14532	2	XM_027602682.1	17471	XM_027602682.1;XM_027602681.1	TFAP2A;TFAP2A	0;0	FALSE	TRUE	FALSE	FALSE	FALSE	FALSE	FALSE	FALSE	FALSE	Intergenic_downstream	21	55	NA	NA	NA	NA	NA	NA	NA	NA	NA	NA	NA	NA
481	cg00434962	0.829113	0.409188	California sea lion_Blood	TLE3	TLE3_Promoter	NW_020876041.1	7311976	7312025	50	-	7311976	7311977	CGAGCACGAGGTCTGAACTGCCGCGAGAGCAGTTCCAAATAGGGACTGAA	Promoter (<=1kb)	182	7264298	7311065	46768	2	XM_027569247.1	-960	XM_027569256.1;XM_027569254.1;XM_027569247.1;XM_027569248.1;XM_027569249.1;XM_027569250.1;XM_027569251.1;XM_027569252.1;XM_027569253.1;XM_027569255.1;XM_027569257.1	TLE3;TLE3;TLE3;TLE3;TLE3;TLE3;TLE3;TLE3;TLE3;TLE3;TLE3	0;0;0;0;0;0;0;0;0;0;0	FALSE	TRUE	TRUE	FALSE	FALSE	FALSE	FALSE	FALSE	FALSE	Promoter	15	24	NA	NA	NA	NA	NA	NA	NA	NA	NA	NA	NA	NA
482	cg00436746	1.96162	0.0517609	California sea lion_Blood	TFAP2A	TFAP2A_Intergenic_downstream	NW_020874467.1	128757067	128757116	50	+	128757115	128757116	TACATCTACGTTACAGTTAACCAGTCTCTCTAGGAAATAATAAATAACCG	Downstream (2-3kb)	17	128760016	128774547	14532	2	XM_027602682.1	17431	XM_027602682.1;XM_027602681.1	TFAP2A;TFAP2A	0;0	FALSE	TRUE	FALSE	FALSE	FALSE	FALSE	FALSE	FALSE	FALSE	Intergenic_downstream	21	55	NA	NA	NA	NA	NA	NA	NA	NA	NA	NA	NA	NA
483	cg00437193	4.96047	1.56597e-06	California sea lion_Blood	TFAP2D	TFAP2D_Exon	NW_020874467.1	99802039	99802088	50	+	99802087	99802088	CTGACTCCAGACAGCCAAGCTGCATCAAACGGTAGCTGTTTGATCCGTCG	Promoter (<=1kb)	17	99750110	99802570	52461	2	XM_027604063.1	482	XM_027604063.1	TFAP2D	0	TRUE	FALSE	TRUE	FALSE	FALSE	TRUE	FALSE	FALSE	FALSE	Exon	14	24	NA	NA	NA	NA	NA	NA	NA	NA	NA	NA	NA	NA
484	cg00437358	-1.18617	0.238119	California sea lion_Blood	CASZ1	CASZ1_Intron	NW_020874458.1	179618897	179618946	50	-	179618945	179618946	CTTTAAAACAGCCTTGTAAATAAGCAAACACTCGGTGCCAAGCACCTTCG	Intron (XM_027578114.1/CASZ1, intron 2 of 20)	10	179555755	179699820	144066	1	XM_027578114.1	63142	XM_027578114.1;XM_027578122.1	CASZ1;CASZ1	0;0	TRUE	FALSE	FALSE	FALSE	FALSE	FALSE	TRUE	FALSE	FALSE	Intron	94	108	NA	NA	NA	NA	NA	NA	NA	NA	NA	NA	NA	NA
485	cg00438646	-2.30379	0.0225854	California sea lion_Blood	MYOZ2	MYOZ2_Promoter	NW_020874464.1	102987098	102987147	50	-	102987146	102987147	ACTGGCTATATATAGCACCAAATACTTTAGCTACTCATATCTTCCTGGCG	Promoter (<=1kb)	14	102945669	102987078	41410	2	XM_027597669.1	-69	LOC113925509;XM_027597669.1;XM_027597670.1;XM_027597671.1	LOC113925509;MYOZ2;MYOZ2;MYOZ2	-4003;-20;-20;-20	FALSE	TRUE	TRUE	FALSE	FALSE	FALSE	FALSE	FALSE	FALSE	Promoter	1	1	NA	NA	NA	NA	NA	NA	NA	NA	NA	NA	NA	NA
486	cg00438946	1.6949	0.0924461	California sea lion_Blood	LOC113926652	LOC113926652_Exon	NW_020874467.1	111286366	111286415	50	-	111286366	111286367	CGACCAGGGTGATGAGGAAGAAGGGCCCCAACACATAGCCCACCATGGAG	Exon (XM_027601877.1/LOC113926652, exon 2 of 5)	17	111284822	111287765	2944	2	XM_027601877.1	1350	XM_027601873.1;XM_027601874.1;XM_027601877.1;XM_027601876.1;XM_027601875.1	HMGA1;HMGA1;LOC113926652;LOC113926652;LOC113926652	10863;10863;0;0;0	TRUE	FALSE	FALSE	FALSE	FALSE	TRUE	FALSE	FALSE	FALSE	Exon	1	1	NA	NA	NA	NA	NA	NA	NA	NA	NA	NA	NA	NA
487	cg00439117	-0.682987	0.496473	California sea lion_Blood	RNF220	RNF220_Intron	NW_020874458.1	152732110	152732159	50	+	152732158	152732159	GACAATGCAATTATCCAGTGTGGAGGCAGGGAGTTGGCGTGTGTCAAACG	Intron (XM_027599918.1/RNF220, intron 8 of 14)	10	152721148	152942175	221028	2	XM_027599918.1	210016	XM_027599918.1;XM_027599911.1	RNF220;RNF220	0;0	TRUE	FALSE	FALSE	FALSE	FALSE	FALSE	TRUE	FALSE	FALSE	Intron	139	146	NW_020874458.1	152732147	152732238	92	*	92	9	0.576087	1.2	0.0978261	5.30171e-06	CpGisland
488	cg00439253	1.53509	0.127273	California sea lion_Blood	SMURF2	SMURF2_Exon	NW_020875730.1	14438042	14438091	50	+	14438090	14438091	AACATCAATTGTGAAGAGCTTGGTCCATTGCCTCCTGGATGGGAGATCCG	Exon (XM_027625411.1/SMURF2, exon 10 of 19)	168	14342104	14457897	115794	1	XM_027625411.1	95938	XM_027625411.1	SMURF2	0	TRUE	FALSE	FALSE	FALSE	FALSE	TRUE	FALSE	FALSE	FALSE	Exon	3	4	NA	NA	NA	NA	NA	NA	NA	NA	NA	NA	NA	NA
489	cg00439445	0.640337	0.523716	California sea lion_Blood	VPS33B	VPS33B_Exon	NW_020876041.1	19704206	19704255	50	+	19704254	19704255	AGTCTTTTGGGCTCACCATTCTCAGTGATGGACAAAAGGCACATGAGGCG	Exon (XM_027572019.1/VPS33B, exon 16 of 23)	182	19700007	19719702	19696	2	XM_027572019.1	15447	XM_027572019.1;XM_027572020.1	VPS33B;VPS33B	0;0	TRUE	FALSE	FALSE	FALSE	FALSE	TRUE	TRUE	FALSE	FALSE	Exon	1	1	NA	NA	NA	NA	NA	NA	NA	NA	NA	NA	NA	NA
490	cg00441553	-0.277358	0.782319	California sea lion_Blood	MCTP1	MCTP1_Intron	NW_020874474.1	80286490	80286539	50	-	80286490	80286491	CGGCGTTCCCTGGGGAACCGTTCAACTCATGAGGTCTGATTTCACACTTC	Intron (XM_027606112.1/MCTP1, intron 13 of 20)	22	79955042	80457588	502547	1	XM_027606112.1	331448	XM_027606112.1;XM_027606109.1;XM_027606103.1;XM_027606104.1;XM_027606099.1;XM_027606102.1;XM_027606101.1;XM_027606106.1;XM_027606105.1;XM_027606108.1;XM_027606110.1;XM_027606107.1;XM_027606114.1;XM_027606113.1	MCTP1;MCTP1;MCTP1;MCTP1;MCTP1;MCTP1;MCTP1;MCTP1;MCTP1;MCTP1;MCTP1;MCTP1;MCTP1;MCTP1	0;0;0;0;0;0;0;0;0;0;0;0;0;0	TRUE	FALSE	FALSE	FALSE	FALSE	FALSE	TRUE	FALSE	FALSE	Intron	17	22	NA	NA	NA	NA	NA	NA	NA	NA	NA	NA	NA	NA
491	cg00442423	0.30931	0.75799	California sea lion_Blood	MARCH3	MARCH3_Exon	NW_020874474.1	131674711	131674760	50	-	131674759	131674760	TCAAACACCAGCTACTGTGAACTCTGCCACTTCAGGTTTGCAGTCGAGCG	Exon (XM_027605403.1/MARCH3, exon 5 of 7)	22	131575542	131706742	131201	1	XM_027605403.1	99169	XM_027605403.1;XM_027605404.1;XM_027605405.1;XM_027605406.1;XM_027605402.1	MARCH3;MARCH3;MARCH3;MARCH3;MARCH3	0;0;0;0;0	TRUE	FALSE	FALSE	FALSE	FALSE	TRUE	FALSE	FALSE	FALSE	Exon	6	7	NA	NA	NA	NA	NA	NA	NA	NA	NA	NA	NA	NA
492	cg00443833	0.30169	0.763771	California sea lion_Blood	LOC113920344	LOC113920344_Intergenic_downstream	NW_020884869.1	55905500	55905549	50	-	55905548	55905549	TCCTCTGGCTGAAAAATCTGTCTTCAGCCATTTGTTGATCTTCTTGAACG	Distal Intergenic	361	55889597	55892692	3096	1	XM_027590662.1	15952	NA	NA	NA	FALSE	TRUE	FALSE	FALSE	FALSE	FALSE	FALSE	FALSE	TRUE	Intergenic_downstream	3	4	NA	NA	NA	NA	NA	NA	NA	NA	NA	NA	NA	NA
493	cg00444649	-0.831532	0.407825	California sea lion_Blood	RSRC1	RSRC1_Intron	NW_020884868.1	102645696	102645745	50	+	102645744	102645745	TATCAATCACTGCCTCCTGTCCACTCAATCCACTTTTGATTTATCAGCCG	Intron (XM_027585584.1/RSRC1, intron 4 of 7)	360	102381951	102682496	300546	2	XM_027585584.1	36751	XM_027585584.1	RSRC1	0	TRUE	FALSE	FALSE	FALSE	FALSE	FALSE	TRUE	FALSE	FALSE	Intron	24	54	NA	NA	NA	NA	NA	NA	NA	NA	NA	NA	NA	NA
494	cg00445879	0.660585	0.510686	California sea lion_Blood	HOXA6	HOXA6_Exon	NW_020876465.1	48113543	48113592	50	-	48113591	48113592	CTACGAGTACGGGGCCTCGTGTTTCTATTCTGATAAGGACCTCAGTGGCG	Exon (XM_027573127.1/HOXA6, exon 1 of 2)	205	48110353	48115462	5110	1	XM_027573127.1	3190	XM_027573121.1;XM_027573127.1;XR_003516347.1	HOXA5;HOXA6;LOC113911002	0;0;-3404	TRUE	FALSE	FALSE	FALSE	FALSE	TRUE	FALSE	FALSE	FALSE	Exon	3	12	NW_020876465.1	48113518	48113771	254	*	254	21	0.637795	0.814973	0.0826772	6.28285e-12	CpGisland
495	cg00449321	2.68414	0.00802937	California sea lion_Blood	TAS1R2	TAS1R2_Intergenic_downstream	NW_020874458.1	174010440	174010489	50	-	174010440	174010441	CGGAGACCTAGAAGGCGGCCTATGTTTTTTAAAAAGCAGCGGACAAAAAT	Distal Intergenic	10	173928856	173953612	24757	1	XM_027602535.1	81633	NA	NA	NA	FALSE	TRUE	FALSE	FALSE	FALSE	FALSE	FALSE	FALSE	TRUE	Intergenic_downstream	2	2	NA	NA	NA	NA	NA	NA	NA	NA	NA	NA	NA	NA
496	cg00449726	-0.0201392	0.983992	California sea lion_Blood	LOC113908577	LOC113908577_Intergenic_upstream	NW_020876041.1	82369263	82369312	50	+	82369311	82369312	AGTGTCCTAAACCAAATTAACCATCGAAATAGATTATCATAAAAATAACG	Distal Intergenic	182	82344583	82344836	254	2	LOC113908577	-24427	NA	NA	NA	FALSE	TRUE	FALSE	FALSE	FALSE	FALSE	FALSE	FALSE	TRUE	Intergenic_upstream	1	1	NA	NA	NA	NA	NA	NA	NA	NA	NA	NA	NA	NA
497	cg00450713	0.294853	0.76897	California sea lion_Blood	CCNL1	CCNL1_Exon	NW_020884868.1	103642941	103642990	50	-	103642941	103642942	CGCTCCTTTGAGAGGTCCCATAAAAGCAAGCACCATGGTGGCAGTCGCTC	Exon (XM_027582780.1/CCNL1, exon 11 of 11)	360	103630653	103643569	12917	1	XM_027582780.1	12288	XM_027582784.1;XR_003517941.1;XM_027582780.1;XM_027582783.1;XR_003517940.1	CCNL1;CCNL1;CCNL1;CCNL1;CCNL1	0;0;0;0;0	TRUE	FALSE	FALSE	FALSE	FALSE	TRUE	FALSE	FALSE	FALSE	Exon	6	7	NA	NA	NA	NA	NA	NA	NA	NA	NA	NA	NA	NA
498	cg00450884	0.222226	0.824793	California sea lion_Blood	RASEF	RASEF_Intergenic_downstream	NW_020874788.1	25403192	25403241	50	-	25403240	25403241	TCCCAAAATCATATCTTAATTGCTTGGACAGCTGTGTAGTTTACATAACG	Distal Intergenic	91	25240455	25323789	83335	1	XM_027616823.1	162786	NA	NA	NA	FALSE	TRUE	FALSE	FALSE	FALSE	FALSE	FALSE	FALSE	TRUE	Intergenic_downstream	3	3	NA	NA	NA	NA	NA	NA	NA	NA	NA	NA	NA	NA
499	cg00450891	0.423124	0.673423	California sea lion_Blood	CLPB	CLPB_Intron	NW_020879070.1	53484531	53484580	50	-	53484579	53484580	CCCAGTCTCACAGGATTTTAATTACTGGTTTGGGGCAGCAGAGATAGGCG	Intron (XR_003517316.1/CLPB, intron 5 of 18)	277	53402928	53576267	173340	2	XR_003517316.1	91687	XR_003517316.1;XM_027578462.1;XM_027578465.1;XM_027578461.1;XM_027578464.1	CLPB;CLPB;CLPB;CLPB;CLPB	0;0;0;0;0	TRUE	FALSE	FALSE	FALSE	FALSE	FALSE	TRUE	FALSE	FALSE	Intron	21	21	NA	NA	NA	NA	NA	NA	NA	NA	NA	NA	NA	NA
500	cg00450910	0.57887	0.564294	California sea lion_Blood	HECTD1	HECTD1_Exon	NW_020876041.1	79700478	79700527	50	-	79700526	79700527	TCACAAACTTCTTTTAACAGTGCTTCAGAGCAAAAATGAATCATTTTTCG	Exon (XM_027569644.1/HECTD1, exon 11 of 43)	182	79651425	79736611	85187	2	XM_027569644.1	36084	XM_027569644.1;XM_027569645.1;XM_027569646.1;XM_027569647.1;XM_027569648.1;XM_027569649.1	HECTD1;HECTD1;HECTD1;HECTD1;HECTD1;HECTD1	0;0;0;0;0;0	TRUE	FALSE	FALSE	FALSE	FALSE	TRUE	FALSE	FALSE	FALSE	Exon	19	19	NA	NA	NA	NA	NA	NA	NA	NA	NA	NA	NA	NA
501	cg00453591	-0.0183509	0.985413	California sea lion_Blood	DNM3	DNM3_Intron	NW_020874544.1	54976213	54976262	50	-	54976261	54976262	ACTGTACAACGGCATTGTCCTGAACAGGTAGTCTGAACACTGGGGCGACG	Intron (XM_027613356.1/DNM3, intron 15 of 21)	45	54648605	55215653	567049	1	XM_027613356.1	327608	XM_027613356.1;XM_027613362.1;XM_027613360.1;XM_027613364.1;XM_027613357.1;XM_027613358.1;XM_027613361.1;XM_027613359.1;XR_003523331.1	DNM3;DNM3;DNM3;DNM3;DNM3;DNM3;DNM3;DNM3;LOC113933361	0;0;0;0;0;0;0;0;-30	TRUE	FALSE	FALSE	FALSE	FALSE	FALSE	TRUE	FALSE	FALSE	Intron	4	6	NA	NA	NA	NA	NA	NA	NA	NA	NA	NA	NA	NA
502	cg00454274	0.554063	0.581092	California sea lion_Blood	GLIS1	GLIS1_Intron	NW_020874458.1	144784188	144784237	50	+	144784236	144784237	ATTGTCATCATTTACAATAAGAATCATGATCTGTTTATGGCAGAGTCCCG	Intron (XM_027615456.1/GLIS1, intron 2 of 10)	10	144779941	145000203	220263	1	XM_027615456.1	4247	XM_027615456.1;XM_027615467.1	GLIS1;GLIS1	0;0	TRUE	FALSE	FALSE	FALSE	FALSE	FALSE	TRUE	FALSE	FALSE	Intron	11	12	NA	NA	NA	NA	NA	NA	NA	NA	NA	NA	NA	NA
503	cg00455143	0.661003	0.510419	California sea lion_Blood	BCOR	BCOR_Intron	NW_020874514.1	34440821	34440870	50	+	34440821	34440822	CGATAACAAGTGACTAATACATTGCATATCGTTGAAAGAAAATTATTTTT	Intron (XM_027608181.1/BCOR, intron 1 of 13)	36	34408380	34452503	44124	2	XM_027608181.1	11633	XM_027608181.1;XM_027608173.1;XM_027608171.1;XM_027608175.1;XM_027608176.1;XM_027608177.1;XM_027608179.1;XM_027608172.1;XM_027608174.1	BCOR;BCOR;BCOR;BCOR;BCOR;BCOR;BCOR;BCOR;BCOR	0;0;0;0;0;0;0;0;0	TRUE	FALSE	FALSE	FALSE	FALSE	FALSE	TRUE	FALSE	FALSE	Intron	28	68	NW_020874514.1	34440719	34440851	133	*	133	12	0.548872	1.1982	0.0902256	1.79421e-07	CpGisland
504	cg00455362	0.147878	0.882877	California sea lion_Blood	LOXL1	LOXL1_Exon	NW_020876041.1	10739113	10739162	50	+	10739161	10739162	GCCAGTTTCTGCCTGGAGGACAGCACCTGTGACTTCGGCAACCTCAAGCG	Exon (XR_003515864.1/LOXL1, exon 4 of 6)	182	10720650	10743876	23227	1	XR_003515864.1	18463	XR_003515864.1;XM_027571688.1	LOXL1;LOXL1	0;0	TRUE	FALSE	FALSE	FALSE	FALSE	TRUE	FALSE	FALSE	FALSE	Exon	4	4	NW_020876041.1	10739148	10739307	160	*	160	12	0.70625	0.601504	0.075	1.37517e-06	CpGisland
505	cg00455875	-6.43849	9.11024e-10	California sea lion_Blood	TSHZ3	TSHZ3_Intergenic_downstream	NW_020874921.1	20082331	20082380	50	+	20082331	20082332	CGTGTTGTATTAACATGATAGAAATATGAATACTTAAATCTTATCTCAGG	Distal Intergenic	108	19838067	19927300	89234	1	XR_003524325.1	244264	NA	NA	NA	FALSE	TRUE	FALSE	FALSE	FALSE	FALSE	FALSE	FALSE	TRUE	Intergenic_downstream	17	55	NA	NA	NA	NA	NA	NA	NA	NA	NA	NA	NA	NA
506	cg00456768	0.41126	0.682068	California sea lion_Blood	TBC1D5	TBC1D5_Intron	NW_020884868.1	129554243	129554292	50	-	129554243	129554244	CGCATCTTTACTTAGCTACACCAGAATGAGGAATAAAGGGGTTTACATAT	Intron (XM_027583577.1/TBC1D5, intron 1 of 21)	360	129234503	129654094	419592	2	XM_027583577.1	99802	XM_027583577.1;XM_027583570.1;XM_027583575.1;XM_027583574.1;XM_027583568.1;XM_027583569.1;XM_027583571.1;XM_027583572.1;XM_027583576.1;XM_027583573.1	TBC1D5;TBC1D5;TBC1D5;TBC1D5;TBC1D5;TBC1D5;TBC1D5;TBC1D5;TBC1D5;TBC1D5	0;0;0;0;0;0;0;0;0;0	TRUE	FALSE	FALSE	FALSE	FALSE	FALSE	TRUE	FALSE	FALSE	Intron	14	17	NA	NA	NA	NA	NA	NA	NA	NA	NA	NA	NA	NA
507	cg00457583	-0.466911	0.641898	California sea lion_Blood	DPYD	DPYD_Exon	NW_020874458.1	105888780	105888829	50	-	105888780	105888781	CGAGAAGCAATGAGGTAAGTCTGGGTCACCATAGCAACAGTCACAGATGT	Exon (XM_027618392.1/DPYD, exon 3 of 13)	10	105794562	106187535	392974	1	XM_027618392.1	94218	XM_027618392.1;XM_027618382.1;XM_027618372.1	DPYD;DPYD;DPYD	0;0;0	TRUE	FALSE	FALSE	FALSE	FALSE	TRUE	TRUE	FALSE	FALSE	Exon	2	13	NA	NA	NA	NA	NA	NA	NA	NA	NA	NA	NA	NA
508	cg00458124	0.583385	0.561263	California sea lion_Blood	PTPN5	PTPN5_threeUTR	NW_020879070.1	39840242	39840291	50	+	39840290	39840291	TATCTTGGAGCCACGTGTTTTTATTGCTGACTTTAAATATTTATCCCACG	3' UTR	277	39787207	39840375	53169	1	XM_027581576.1	53035	XM_027580762.1;XM_027580763.1;XM_027581576.1;XM_027581579.1;XM_027581577.1;XM_027581575.1	IGSF22;IGSF22;PTPN5;PTPN5;PTPN5;PTPN5	-1994;-1994;0;0;0;0	TRUE	FALSE	FALSE	FALSE	TRUE	TRUE	FALSE	FALSE	FALSE	threeUTR	3	4	NA	NA	NA	NA	NA	NA	NA	NA	NA	NA	NA	NA
509	cg00458823	-5.85815	1.98575e-08	California sea lion_Blood	PKNOX2	PKNOX2_Intron	NW_020879070.1	91215984	91216033	50	-	91216032	91216033	CAATTTAATTCCCCCTGATAGCGGCAATTGTCCATTAGATCTTCCTACCG	Intron (XM_027581300.1/PKNOX2, intron 2 of 11)	277	91131402	91238683	107282	2	XM_027581300.1	22650	XM_027581300.1;XM_027581299.1;XM_027581298.1;XM_027581290.1;XM_027581292.1;XM_027581286.1;XM_027581287.1;XM_027581282.1;XM_027581288.1;XM_027581291.1;XM_027581293.1;XM_027581301.1;XM_027581289.1;XM_027581296.1;XM_027581284.1;XM_027581285.1;XM_027581295.1;XM_027581297.1	PKNOX2;PKNOX2;PKNOX2;PKNOX2;PKNOX2;PKNOX2;PKNOX2;PKNOX2;PKNOX2;PKNOX2;PKNOX2;PKNOX2;PKNOX2;PKNOX2;PKNOX2;PKNOX2;PKNOX2;PKNOX2	0;0;0;0;0;0;0;0;0;0;0;0;0;0;0;0;0;0	TRUE	FALSE	FALSE	FALSE	FALSE	FALSE	TRUE	FALSE	FALSE	Intron	36	49	NA	NA	NA	NA	NA	NA	NA	NA	NA	NA	NA	NA
510	cg00459263	6.00929	9.06615e-09	California sea lion_Blood	LHX2	LHX2_Intron	NW_020874788.1	81850556	81850605	50	-	81850556	81850557	CGATGGGTTAATAACAGATCACGAGTAAATTATTCATGATTTTACGAGCT	Intron (XM_027615976.1/LHX2, intron 3 of 4)	91	81841350	81864014	22665	1	XM_027615976.1	9206	XM_027615976.1;XM_027615974.1	LHX2;LHX2	0;0	TRUE	FALSE	FALSE	FALSE	FALSE	FALSE	TRUE	FALSE	FALSE	Intron	8	34	NA	NA	NA	NA	NA	NA	NA	NA	NA	NA	NA	NA
511	cg00462525	2.11689	0.0359526	California sea lion_Blood	TBR1	TBR1_Exon	NW_020884869.1	69444919	69444968	50	+	69444967	69444968	GCAGGCGGGGCTGGTACTTGTGCAAGGACTGTAAAACCACCATCTGTCCG	Exon (XM_027590057.1/TBR1, exon 4 of 6)	361	69439333	69447689	8357	2	XM_027590057.1	2721	XM_027590057.1	TBR1	0	TRUE	FALSE	FALSE	FALSE	FALSE	TRUE	TRUE	FALSE	FALSE	Exon	17	29	NW_020884869.1	69444967	69445093	127	*	127	19	0.771654	1.04867	0.149606	5.89809e-16	CpGisland
512	cg00464569	0.143032	0.886689	California sea lion_Blood	PBX1	PBX1_Intron	NW_020874544.1	100828565	100828614	50	+	100828613	100828614	CTAAAATATCATTAACATGTCTCTTGATCATTAGCATAACGTATGAGGCG	Intron (XM_027610704.1/PBX1, intron 2 of 7)	45	100603991	100883887	279897	2	XM_027610704.1	55273	XM_027610704.1;XM_027610702.1	PBX1;PBX1	0;0	TRUE	FALSE	FALSE	FALSE	FALSE	FALSE	TRUE	FALSE	FALSE	Intron	43	77	NW_020874544.1	100828604	100828693	90	*	90	9	0.533333	1.44643	0.1	4.40099e-06	CpGisland
513	cg00464610	-1.61753	0.108201	California sea lion_Blood	ESRRG	ESRRG_Intron	NW_020874544.1	94092550	94092599	50	-	94092550	94092551	CGCTAAACAGAGCTGCACAGATGGAGGGATATTAAATGCCGCACTGGAAA	Intron (XM_027613057.1/ESRRG, intron 5 of 6)	45	94066201	94252536	186336	2	XM_027613057.1	159937	XM_027613057.1;XM_027613052.1;XM_027613053.1;XM_027613056.1;XM_027613054.1;XM_027613055.1	ESRRG;ESRRG;ESRRG;ESRRG;ESRRG;ESRRG	0;0;0;0;0;0	TRUE	FALSE	FALSE	FALSE	FALSE	FALSE	TRUE	FALSE	FALSE	Intron	53	63	NA	NA	NA	NA	NA	NA	NA	NA	NA	NA	NA	NA
514	cg00464803	8.00499	9.32212e-14	California sea lion_Blood	MEIS2	MEIS2_Exon	NW_020876041.1	65064684	65064733	50	+	65064684	65064685	CGTTGTTTCCTCTGTTAGCTCTGGTCTTTGAGAAGTGCGAGCTGGCGACC	Exon (XM_027570461.1/MEIS2, exon 3 of 13)	182	65061328	65263235	201908	1	XM_027570461.1	3356	XM_027570461.1;XM_027570463.1;XM_027570456.1;XM_027570458.1;XM_027570460.1;XM_027570462.1;XM_027570464.1;XM_027570457.1;XM_027570465.1	MEIS2;MEIS2;MEIS2;MEIS2;MEIS2;MEIS2;MEIS2;MEIS2;MEIS2	0;0;0;0;0;0;0;0;0	TRUE	FALSE	FALSE	FALSE	FALSE	TRUE	TRUE	FALSE	FALSE	Exon	10	85	NA	NA	NA	NA	NA	NA	NA	NA	NA	NA	NA	NA
515	cg00465284	2.61811	0.00968998	California sea lion_Blood	CTNNA2	CTNNA2_fiveUTR	NW_020875357.1	44035171	44035220	50	-	44035171	44035172	CGCACAATCGTGAGCAGCTTACGACACTCAGTGAGCAGTAGGTGCCTGTG	5' UTR	146	43681723	44631477	949755	2	XM_027622205.1	596257	XM_027622205.1;XM_027622200.1;XM_027622199.1;XM_027622203.1;XM_027622202.1;XM_027622208.1;XM_027622206.1;XM_027622201.1;XM_027622207.1;XM_027622209.1;XM_027622211.1;XM_027622210.1	CTNNA2;CTNNA2;CTNNA2;CTNNA2;CTNNA2;CTNNA2;CTNNA2;CTNNA2;CTNNA2;LRRTM1;LRRTM1;LRRTM1	0;0;0;0;0;0;0;0;0;0;0;0	TRUE	FALSE	FALSE	TRUE	FALSE	TRUE	TRUE	FALSE	FALSE	fiveUTR	8	25	NA	NA	NA	NA	NA	NA	NA	NA	NA	NA	NA	NA
516	cg00465985	-2.25186	0.0257734	California sea lion_Blood	CHAMP1	CHAMP1_Exon	NW_020884869.1	192838587	192838636	50	-	192838635	192838636	TTATGCTTATTAACCAAATGATGCAAAACAGCACCTTTTTTCATAGCACG	Exon (XM_027588263.1/CHAMP1, exon 5 of 5)	361	192838186	192851238	13053	2	XM_027588263.1	12602	XM_027588263.1;XR_003518967.1	CHAMP1;LOC113919361	0;-4127	TRUE	FALSE	FALSE	FALSE	FALSE	TRUE	FALSE	FALSE	FALSE	Exon	2	2	NA	NA	NA	NA	NA	NA	NA	NA	NA	NA	NA	NA
517	cg00466720	-2.09771	0.0376483	California sea lion_Blood	ARID1A	ARID1A_Exon	NW_020874458.1	167605824	167605873	50	-	167605824	167605825	CGCTTGGCAAGAGAATCCTGCCAGTCCAGAAGGGTACACAGTGGGGTCTC	Exon (XM_027598319.1/ARID1A, exon 20 of 20)	10	167604489	167670265	65777	2	XM_027598319.1	64392	XM_027598319.1;XM_027598310.1;XM_027598329.1;XM_027598336.1	ARID1A;ARID1A;ARID1A;ARID1A	0;0;0;0	TRUE	FALSE	FALSE	FALSE	FALSE	TRUE	FALSE	FALSE	FALSE	Exon	14	30	NA	NA	NA	NA	NA	NA	NA	NA	NA	NA	NA	NA
518	cg00466950	1.08184	0.281814	California sea lion_Blood	FTO	FTO_Intron	NW_020874921.1	29724215	29724264	50	+	29724215	29724216	CGCATCAGCCACCAGCTGTCTGACAGTGTGTTGCTATTGCAGTGAGTGTT	Intron (XM_027618868.1/FTO, intron 8 of 8)	108	29394286	29766387	372102	1	XM_027618868.1	329929	XM_027618868.1;XR_003524186.1;XR_003524185.1	FTO;LOC113936034;LOC113936034	0;0;3516	TRUE	FALSE	FALSE	FALSE	FALSE	FALSE	TRUE	FALSE	FALSE	Intron	25	28	NA	NA	NA	NA	NA	NA	NA	NA	NA	NA	NA	NA
519	cg00467357	-0.0117579	0.990654	California sea lion_Blood	PICALM	PICALM_Exon	NW_020879070.1	66328542	66328591	50	+	66328542	66328543	CGTATTGTGGAAAATGCATGCCATTCTGTTTTTCCCAGGGAGAACAATTA	Exon (XM_027579401.1/PICALM, exon 18 of 22)	277	66308435	66410417	101983	2	XM_027579401.1	81826	XM_027579401.1;XM_027579389.1;XM_027579391.1;XM_027579392.1;XM_027579393.1;XM_027579394.1;XM_027579395.1;XM_027579396.1;XM_027579398.1;XM_027579400.1;XM_027579403.1;XM_027579387.1;XM_027579390.1;XM_027579397.1;XM_027579382.1;XM_027579385.1;XM_027579384.1;XM_027579383.1;XM_027579399.1;XM_027579388.1	PICALM;PICALM;PICALM;PICALM;PICALM;PICALM;PICALM;PICALM;PICALM;PICALM;PICALM;PICALM;PICALM;PICALM;PICALM;PICALM;PICALM;PICALM;PICALM;PICALM	0;0;0;0;0;0;0;0;0;0;0;0;0;0;0;0;0;0;0;0	TRUE	FALSE	FALSE	FALSE	FALSE	TRUE	TRUE	FALSE	FALSE	Exon	2	2	NA	NA	NA	NA	NA	NA	NA	NA	NA	NA	NA	NA
520	cg00469450	1.96062	0.0518797	California sea lion_Blood	CTCF	CTCF_Exon	NW_020874921.1	41107566	41107615	50	+	41107566	41107567	CGGTTTACCCAAAGTGGTACCATGAAGATGCACATTTTACAGAAGCACAC	Exon (XM_027620089.1/CTCF, exon 7 of 12)	108	41071111	41120730	49620	1	XM_027620089.1	36455	XM_027620089.1;XM_027620090.1;XM_027620091.1	CTCF;CTCF;CTCF	0;0;0	TRUE	FALSE	FALSE	FALSE	FALSE	TRUE	FALSE	FALSE	FALSE	Exon	7	8	NA	NA	NA	NA	NA	NA	NA	NA	NA	NA	NA	NA
521	cg00470694	1.46096	0.146585	California sea lion_Blood	MCTP1	MCTP1_Intron	NW_020874474.1	80286778	80286827	50	-	80286778	80286779	CGTGGTAAATATCAGCTAAGAAGCAAATGAGATATGCATGAAATGAATTT	Intron (XM_027606112.1/MCTP1, intron 13 of 20)	22	79955042	80457588	502547	1	XM_027606112.1	331736	XM_027606112.1;XM_027606109.1;XM_027606103.1;XM_027606104.1;XM_027606099.1;XM_027606102.1;XM_027606101.1;XM_027606106.1;XM_027606105.1;XM_027606108.1;XM_027606110.1;XM_027606107.1;XM_027606114.1;XM_027606113.1	MCTP1;MCTP1;MCTP1;MCTP1;MCTP1;MCTP1;MCTP1;MCTP1;MCTP1;MCTP1;MCTP1;MCTP1;MCTP1;MCTP1	0;0;0;0;0;0;0;0;0;0;0;0;0;0	TRUE	FALSE	FALSE	FALSE	FALSE	FALSE	TRUE	FALSE	FALSE	Intron	17	22	NA	NA	NA	NA	NA	NA	NA	NA	NA	NA	NA	NA
522	cg00470955	1.52995	0.128544	California sea lion_Blood	RBFOX1	RBFOX1_Exon	NW_020874544.1	34622782	34622831	50	-	34622830	34622831	GTAAGTACATAAAAGTCAAGGCACACGAAAGCTGGGGACACATGCCCACG	Exon (XM_027611435.1/RBFOX1, exon 1 of 14)	45	34262775	36285285	2022511	2	XM_027611425.1	1662454	XM_027611425.1;XM_027611426.1;XM_027611432.1;XM_027611433.1;XM_027611427.1;XM_027611428.1;XM_027611422.1;XM_027611424.1;XM_027611423.1;XM_027611435.1;XM_027611436.1;XM_027611437.1;XM_027611434.1;XM_027611430.1;XM_027611431.1	RBFOX1;RBFOX1;RBFOX1;RBFOX1;RBFOX1;RBFOX1;RBFOX1;RBFOX1;RBFOX1;RBFOX1;RBFOX1;RBFOX1;RBFOX1;RBFOX1;RBFOX1	0;0;0;0;0;0;0;0;0;0;0;0;0;0;0	TRUE	FALSE	FALSE	FALSE	FALSE	TRUE	TRUE	FALSE	FALSE	Exon	10	31	NW_020874544.1	34622807	34622947	141	*	141	15	0.680851	0.917969	0.106383	2.79552e-10	CpGisland
523	cg00470976	0.365033	0.716147	California sea lion_Blood	LOC113930262	LOC113930262_Intergenic_downstream	NW_020874514.1	110316614	110316663	50	-	110316614	110316615	CGTAGCTGTGATGAAGGCTTAGTGCTAAAATGTTAGCTATTACTTTGGCG	Distal Intergenic	36	110390496	110390711	216	2	LOC113930262	74097	NA	NA	NA	FALSE	TRUE	FALSE	FALSE	FALSE	FALSE	FALSE	FALSE	TRUE	Intergenic_downstream	1	1	NA	NA	NA	NA	NA	NA	NA	NA	NA	NA	NA	NA
524	cg00471170	0.543028	0.58864	California sea lion_Blood	VTI1A	VTI1A_Intron	NW_020874462.1	18133209	18133258	50	-	18133209	18133210	CGTGCACATGGCAAAGCAATTGCTTAAATTGCCTCACCTGGGAATTTAAT	Intron (XM_027588319.1/VTI1A, intron 3 of 7)	13	17857854	18214115	356262	2	XM_027588319.1	80857	XM_027588319.1;XM_027588330.1;XM_027588339.1	VTI1A;VTI1A;VTI1A	0;0;0	TRUE	FALSE	FALSE	FALSE	FALSE	FALSE	TRUE	FALSE	FALSE	Intron	25	39	NA	NA	NA	NA	NA	NA	NA	NA	NA	NA	NA	NA
525	cg00471663	-2.26665	0.0248277	California sea lion_Blood	MAP2K5	MAP2K5_Intron	NW_020876041.1	5347331	5347380	50	-	5347379	5347380	GTTTATTCAGCATTCACAGGGAGCAGCTAATTGTCTATGAAGGGCCCCCG	Intron (XM_027571020.1/MAP2K5, intron 23 of 23)	182	5127262	5373411	246150	1	XM_027571020.1	220069	XM_027571020.1;XM_027571022.1;XM_027571023.1;XM_027571024.1;XM_027571025.1;XM_027571026.1;XM_027571027.1;XM_027571028.1;XM_027571029.1;XM_027571030.1;XM_027571031.1;XM_027571033.1	MAP2K5;MAP2K5;MAP2K5;MAP2K5;MAP2K5;MAP2K5;MAP2K5;MAP2K5;MAP2K5;MAP2K5;MAP2K5;MAP2K5	0;0;0;0;0;0;0;0;0;0;0;0	TRUE	FALSE	FALSE	FALSE	FALSE	FALSE	TRUE	FALSE	FALSE	Intron	36	39	NA	NA	NA	NA	NA	NA	NA	NA	NA	NA	NA	NA
526	cg00471664	-1.19181	0.235904	California sea lion_Blood	RABAC1	RABAC1_Exon	NW_020874921.1	11636985	11637034	50	-	11637033	11637034	GGATGAGGCCCAGGAACACGAACACATAGTTGCTCTGGTAGTACTCCACG	Promoter (<=1kb)	108	11635015	11637724	2710	2	XM_027618782.1	690	XM_027618782.1	RABAC1	0	TRUE	FALSE	TRUE	FALSE	FALSE	TRUE	FALSE	FALSE	FALSE	Exon	1	1	NW_020874921.1	11637003	11637231	229	*	229	31	0.720524	1.04953	0.135371	2.94885e-24	CpGisland
527	cg00471897	-0.0763388	0.939376	California sea lion_Blood	FOXP2	FOXP2_Exon	NW_020876465.1	34516843	34516892	50	+	34516843	34516844	CGCATGTGCAAGTGGGTCATCATTGCTTGAAGACGTTCGCGTTCTTTAGA	Exon (XM_027574472.1/FOXP2, exon 14 of 21)	205	34476184	35027615	551432	2	XM_027574472.1	510723	XM_027574472.1	FOXP2	0	TRUE	FALSE	FALSE	FALSE	FALSE	TRUE	FALSE	FALSE	FALSE	Exon	10	64	NA	NA	NA	NA	NA	NA	NA	NA	NA	NA	NA	NA
528	cg00472347	-1.86938	0.0636759	California sea lion_Blood	BCL11A	BCL11A_Exon	NW_020875357.1	60679197	60679246	50	-	60679197	60679198	CGGTCAAGTCCAAGTCATGCGAGTTCTGCGGCAAGACGTTCAAATTTCAG	Exon (XM_027621647.1/BCL11A, exon 3 of 3)	146	60588290	60685839	97550	1	XM_027621647.1	90907	XM_027621647.1;XM_027621648.1;XM_027621645.1;XM_027621646.1;XM_027621649.1;XM_027621650.1	BCL11A;BCL11A;BCL11A;BCL11A;BCL11A;BCL11A	0;0;0;0;0;0	TRUE	FALSE	FALSE	FALSE	FALSE	TRUE	TRUE	FALSE	FALSE	Exon	46	129	NW_020875357.1	60679197	60679553	357	*	357	32	0.62465	0.919363	0.0896359	6.1052e-19	CpGisland
529	cg00472898	-0.646548	0.519701	California sea lion_Blood	ATXN2L	ATXN2L_threeUTR	NW_020874544.1	17532804	17532853	50	-	17532852	17532853	CCTGCACCTGTCTGTGAAGTATGTAGGGTGGGCAGAAGCCACAGTCGCCG	3' UTR	45	17521172	17533742	12571	1	XM_027610757.1	11632	XM_027610757.1;XM_027610749.1;XM_027610753.1;XM_027610755.1;XM_027610760.1;XM_027610745.1;XM_027610754.1;XM_027610746.1;XM_027610752.1;XM_027610743.1;XM_027610744.1;XM_027610747.1;XM_027610748.1;XM_027610750.1;XM_027610756.1;XR_003522960.1;XR_003522961.1;XM_027610758.1;XM_027610759.1;XM_027610762.1	ATXN2L;ATXN2L;ATXN2L;ATXN2L;ATXN2L;ATXN2L;ATXN2L;ATXN2L;ATXN2L;ATXN2L;ATXN2L;ATXN2L;ATXN2L;ATXN2L;ATXN2L;ATXN2L;ATXN2L;ATXN2L;ATXN2L;TUFM	0;0;0;0;0;0;0;0;0;0;0;0;0;0;0;0;0;0;0;6226	TRUE	FALSE	FALSE	FALSE	TRUE	TRUE	TRUE	FALSE	FALSE	threeUTR	8	13	NA	NA	NA	NA	NA	NA	NA	NA	NA	NA	NA	NA
530	cg00472926	1.34943	0.179793	California sea lion_Blood	VRK1	VRK1_Intergenic_downstream	NW_020876041.1	135851914	135851963	50	+	135851962	135851963	ATTAAACCACCCCTTTAAGAATATTTAGATCTGGTCTGCCAAGCGGAACG	Distal Intergenic	182	135617550	135662754	45205	1	XM_027572158.1	234364	NA	NA	NA	FALSE	TRUE	FALSE	FALSE	FALSE	FALSE	FALSE	FALSE	TRUE	Intergenic_downstream	31	39	NA	NA	NA	NA	NA	NA	NA	NA	NA	NA	NA	NA
531	cg00473176	-2.40474	0.0173622	California sea lion_Blood	TMEM164	TMEM164_fiveUTR	NW_020874514.1	86774000	86774049	50	+	86774048	86774049	TGGCTCTGTTGGAGATCCTGGTGGCCCTGCGGCACATCCTGAGGCAGACG	5' UTR	36	86772679	86933369	160691	1	XM_027607744.1	1321	XM_027607744.1;XM_027607743.1;XM_027607734.1;XM_027607735.1;XM_027607736.1;XM_027607738.1;XM_027607740.1;XM_027607739.1	TMEM164;TMEM164;TMEM164;TMEM164;TMEM164;TMEM164;TMEM164;TMEM164	0;0;0;0;0;0;0;0	TRUE	FALSE	FALSE	TRUE	FALSE	TRUE	TRUE	FALSE	FALSE	fiveUTR	6	15	NA	NA	NA	NA	NA	NA	NA	NA	NA	NA	NA	NA
532	cg00474060	-9.06751	1.00345e-16	California sea lion_Blood	PBX1	PBX1_Intron	NW_020874544.1	100700246	100700295	50	-	100700294	100700295	TCTGGCAGATACTTGGCTCCTACTGCGGCTCTTTCTCATGTTCTAAAACG	Intron (XM_027610703.1/PBX1, intron 1 of 7)	45	100603991	100721572	117582	2	XM_027610703.1	21277	XM_027610703.1;XM_027610704.1;XM_027610702.1	PBX1;PBX1;PBX1	0;0;0	TRUE	FALSE	FALSE	FALSE	FALSE	FALSE	TRUE	FALSE	FALSE	Intron	43	77	NA	NA	NA	NA	NA	NA	NA	NA	NA	NA	NA	NA
533	cg00474657	-1.02443	0.308065	California sea lion_Blood	SPNS1	SPNS1_Exon	NW_020874544.1	17624368	17624417	50	+	17624368	17624369	CGGGGGCATTGCCTTCTGGTCCCTGGTGACACTGGGGTCATCCTTCATCC	Exon (XM_027611618.1/SPNS1, exon 4 of 13)	45	17621882	17629641	7760	1	XM_027611618.1	2486	XM_027611618.1;XM_027611621.1;XM_027611620.1	SPNS1;SPNS1;SPNS1	0;0;0	TRUE	FALSE	FALSE	FALSE	FALSE	TRUE	FALSE	FALSE	FALSE	Exon	1	1	NA	NA	NA	NA	NA	NA	NA	NA	NA	NA	NA	NA
534	cg00475509	4.47087	1.35678e-05	California sea lion_Blood	ZIC4	ZIC4_Promoter	NW_020884868.1	111991367	111991416	50	-	111991415	111991416	AGTTCACAAATCAGTCACCCTTGTCACAGTTATTGAAATTCCGCAACTCG	Promoter (1-2kb)	360	111992775	112013715	20941	1	XM_027587830.1	-1408	XM_027585209.1;XM_027587830.1;XM_027587833.1;XM_027587831.1	ZIC1;ZIC4;ZIC4;ZIC4	0;0;0;0	FALSE	TRUE	TRUE	FALSE	FALSE	FALSE	FALSE	FALSE	FALSE	Promoter	13	36	NW_020884868.1	111991408	111991476	69	*	69	8	0.608696	1.25455	0.115942	6.21913e-06	CpGisland
535	cg00476429	1.15718	0.249745	California sea lion_Blood	RALGAPA2	RALGAPA2_Intron	NW_020875357.1	132790531	132790580	50	+	132790579	132790580	ATGCGAAGGCCTATTACTTTATTCGGTGCCACCGCTGACAGGCAGCCACG	Intron (XM_027624203.1/RALGAPA2, intron 37 of 39)	146	132730384	133067201	336818	2	XM_027624203.1	276621	XM_027624203.1;XM_027624207.1;XM_027624204.1;XM_027624200.1;XM_027624201.1;XM_027624205.1	RALGAPA2;RALGAPA2;RALGAPA2;RALGAPA2;RALGAPA2;RALGAPA2	0;0;0;0;0;0	TRUE	FALSE	FALSE	FALSE	FALSE	FALSE	TRUE	FALSE	FALSE	Intron	23	26	NA	NA	NA	NA	NA	NA	NA	NA	NA	NA	NA	NA
536	cg00477261	4.55892	9.31511e-06	California sea lion_Blood	IQSEC3	IQSEC3_Exon	NW_020884870.1	36939602	36939651	50	+	36939602	36939603	CGGAGTCCTCCATGCCCCCACCGGCCTGGGTGCAGGAGCCATCACTGTGA	Exon (XM_027595064.1/IQSEC3, exon 3 of 15)	362	36882424	36993027	110604	2	XM_027595064.1	53376	XM_027595064.1;XM_027595065.1;XM_027595066.1;XM_027595068.1;XM_027595067.1;XM_027595069.1	IQSEC3;IQSEC3;IQSEC3;IQSEC3;IQSEC3;IQSEC3	0;0;0;0;0;0	TRUE	FALSE	FALSE	FALSE	FALSE	TRUE	TRUE	FALSE	FALSE	Exon	2	3	NW_020884870.1	36939552	36939730	179	*	179	14	0.709497	0.642564	0.0782123	7.92736e-08	CpGisland
537	cg00479641	-1.21639	0.226412	California sea lion_Blood	ARFGEF2	ARFGEF2_Exon	NW_020875357.1	117507744	117507793	50	+	117507792	117507793	TGTGAAATTATGCAGTTTGACCTGATCCCTGAGCTCCGAGCAGTTCTGCG	Exon (XM_027621198.1/ARFGEF2, exon 39 of 39)	146	117419858	117508101	88244	1	XM_027621198.1	87886	XM_027621198.1	ARFGEF2	0	TRUE	FALSE	FALSE	FALSE	FALSE	TRUE	FALSE	FALSE	FALSE	Exon	5	5	NA	NA	NA	NA	NA	NA	NA	NA	NA	NA	NA	NA
538	cg00480149	-1.30682	0.19387	California sea lion_Blood	CSDE1	CSDE1_threeUTR	NW_020874458.1	91737583	91737632	50	-	91737583	91737584	CGAATAAAGTTTTACTGATTTTTGAGACACTAGCACCTAGCGCTTTCATT	3' UTR	10	91697467	91737609	40143	1	XM_027599270.1	40116	XM_027599285.1;XM_027599270.1;XM_027599294.1;XM_027599261.1;XM_027599279.1;XM_027610029.1	CSDE1;CSDE1;CSDE1;CSDE1;CSDE1;NRAS	0;0;0;0;0;-107	TRUE	FALSE	FALSE	FALSE	TRUE	TRUE	FALSE	FALSE	FALSE	threeUTR	2	12	NA	NA	NA	NA	NA	NA	NA	NA	NA	NA	NA	NA
539	cg00480381	1.81968	0.070989	California sea lion_Blood	LOC113932388	LOC113932388_Exon	NW_020874544.1	34596905	34596954	50	-	34596905	34596906	CGAAGAGACACAGCAGCTGCAAAGTTGAAGCTACCAAAATGGAAGGTGCT	Exon (XR_003523054.1/LOC113932388, exon 2 of 5)	45	34594309	34610427	16119	1	XR_003523054.1	2596	XR_003523054.1;XM_027611439.1;XM_027611425.1;XM_027611426.1;XM_027611432.1;XM_027611433.1;XM_027611427.1;XM_027611428.1;XM_027611422.1;XM_027611424.1;XM_027611423.1;XM_027611435.1;XM_027611436.1;XM_027611437.1;XM_027611434.1;XM_027611438.1;XM_027611430.1;XM_027611431.1	LOC113932388;RBFOX1;RBFOX1;RBFOX1;RBFOX1;RBFOX1;RBFOX1;RBFOX1;RBFOX1;RBFOX1;RBFOX1;RBFOX1;RBFOX1;RBFOX1;RBFOX1;RBFOX1;RBFOX1;RBFOX1	0;0;0;0;0;0;0;0;0;0;0;0;0;0;0;0;0;0	TRUE	FALSE	FALSE	FALSE	FALSE	TRUE	TRUE	FALSE	FALSE	Exon	1	1	NA	NA	NA	NA	NA	NA	NA	NA	NA	NA	NA	NA
540	cg00482994	-1.91239	0.0578631	California sea lion_Blood	BRD2	BRD2_Exon	NW_020874467.1	110265026	110265075	50	+	110265074	110265075	CTGTGCAGCTTCTGATGCTGCCTCCTTCTGCAGCGGAAGATGGAGAACCG	Exon (XM_027601631.1/BRD2, exon 8 of 13)	17	110256197	110268149	11953	1	XM_027601631.1	8829	XM_027601631.1;XM_027601634.1;XM_027601628.1;XM_027601629.1;XM_027601633.1;XM_027601632.1;XM_027601630.1;XM_027601635.1;XM_027601636.1	BRD2;BRD2;BRD2;BRD2;BRD2;BRD2;BRD2;BRD2;BRD2	0;0;0;0;0;0;0;0;0	TRUE	FALSE	FALSE	FALSE	FALSE	TRUE	TRUE	FALSE	FALSE	Exon	3	4	NA	NA	NA	NA	NA	NA	NA	NA	NA	NA	NA	NA
541	cg00483633	-1.91544	0.0574673	California sea lion_Blood	SOCS7	SOCS7_Exon	NW_020875730.1	23004167	23004216	50	-	23004215	23004216	AGACTGCAAGGAAGACCCCATCGGAGCCACAAGGACAGATGTAGGCAGCG	Exon (XM_027625852.1/SOCS7, exon 4 of 10)	168	22984486	23015455	30970	2	XM_027625854.1	11239	XM_027625854.1;XM_027625853.1;XM_027625852.1	SOCS7;SOCS7;SOCS7	0;0;0	TRUE	FALSE	FALSE	FALSE	FALSE	TRUE	TRUE	FALSE	FALSE	Exon	4	5	NA	NA	NA	NA	NA	NA	NA	NA	NA	NA	NA	NA
542	cg00484915	-1.7588	0.0808798	California sea lion_Blood	LOC113930176	LOC113930176_Exon	NW_020874514.1	22823358	22823407	50	+	22823358	22823359	CGGTAGTGACTGTGGGCACATCTTCCTCTGGGAGAAATCATCCTGCCAGA	Exon (LOC113930176/LOC113930176, exon 1 of 1)	36	22821863	22824264	2402	1	LOC113930176	1495	LOC113930176	LOC113930176	0	TRUE	FALSE	FALSE	FALSE	FALSE	TRUE	FALSE	FALSE	FALSE	Exon	1	1	NA	NA	NA	NA	NA	NA	NA	NA	NA	NA	NA	NA
543	cg00485681	3.75958	0.000230582	California sea lion_Blood	LHX6	LHX6_Promoter	NW_020874788.1	80218479	80218528	50	-	80218527	80218528	GCTTTTTGAGAAATTCCTCCAACATTTGCATAATGTGTTCCCGCTTTCCG	Promoter (<=1kb)	91	80193437	80218938	25502	2	XM_027616747.1	410	XM_027616748.1;XM_027616747.1;XM_027616749.1	LHX6;LHX6;LHX6	0;0;0	TRUE	FALSE	TRUE	FALSE	FALSE	FALSE	TRUE	FALSE	FALSE	Promoter	7	8	NW_020874788.1	80218520	80218858	339	*	339	54	0.79941	1.01813	0.159292	2.14085e-46	CpGisland
544	cg00486031	-0.0438658	0.965142	California sea lion_Blood	OGT	OGT_fiveUTR	NW_020874514.1	48564186	48564235	50	-	48564234	48564235	GCTTCTTCCAAGCGACCCAGGGCTTTGAGCAGGTTCCCCAGGTCACTGCG	5' UTR	36	48540906	48575326	34421	2	XM_027607488.1	11091	XM_027607488.1;XM_027607490.1;XM_027607489.1	OGT;OGT;OGT	0;0;0	TRUE	FALSE	FALSE	TRUE	FALSE	TRUE	FALSE	FALSE	FALSE	fiveUTR	25	32	NA	NA	NA	NA	NA	NA	NA	NA	NA	NA	NA	NA
545	cg00487538	9.38151	1.23205e-17	California sea lion_Blood	PAX7	PAX7_Exon	NW_020874458.1	174122406	174122455	50	+	174122406	174122407	CGAACTTGATTCTGAGCACGCGGCTAATCGAACTCACTAAACCTCAGAAA	Exon (XM_027570309.1/PAX7, exon 4 of 9)	10	174032738	174126982	94245	2	XM_027570309.1	4527	XM_027570309.1;XM_027570312.1	PAX7;PAX7	0;0	TRUE	FALSE	FALSE	FALSE	FALSE	TRUE	TRUE	FALSE	FALSE	Exon	1	26	NA	NA	NA	NA	NA	NA	NA	NA	NA	NA	NA	NA
546	cg00489376	0.555927	0.579822	California sea lion_Blood	CADPS	CADPS_Intron	NW_020884868.1	183202513	183202562	50	-	183202513	183202514	CGGATAAGCTGCACGGCGCAGTTCCGCCTTTGTACATCTGTCAGCAAAAA	Intron (XM_027585615.1/CADPS, intron 31 of 32)	360	182757472	183225034	467563	1	XM_027585615.1	445041	XM_027585615.1;XM_027585616.1;XM_027585617.1;XM_027585618.1;XM_027585624.1;XM_027585630.1;XM_027585631.1;XM_027585632.1;XM_027585619.1;XM_027585620.1;XM_027585621.1;XM_027585622.1;XM_027585623.1;XM_027585625.1;XM_027585626.1;XM_027585627.1;XM_027585628.1;XM_027585629.1;XM_027585633.1;XM_027585634.1;XM_027585635.1;XM_027585636.1	CADPS;CADPS;CADPS;CADPS;CADPS;CADPS;CADPS;CADPS;CADPS;CADPS;CADPS;CADPS;CADPS;CADPS;CADPS;CADPS;CADPS;CADPS;CADPS;CADPS;CADPS;CADPS	0;0;0;0;0;0;0;0;0;0;0;0;0;0;0;0;0;0;0;0;0;0	TRUE	FALSE	FALSE	FALSE	FALSE	FALSE	TRUE	FALSE	FALSE	Intron	21	34	NA	NA	NA	NA	NA	NA	NA	NA	NA	NA	NA	NA
547	cg00489428	-0.625921	0.533096	California sea lion_Blood	FAM222B	FAM222B_Exon	NW_020875730.1	42171346	42171395	50	+	42171394	42171395	GAGGTAGACACGGTCACATTCGGGGGGGCATCTGAGTCTGGCATCTTCCG	Exon (XM_027568114.1/FAM222B, exon 2 of 2)	168	42168086	42179375	11290	2	XM_027568114.1	7980	XM_027568114.1;XM_027568113.1;XM_027568112.1	FAM222B;FAM222B;FAM222B	0;0;0	TRUE	FALSE	FALSE	FALSE	FALSE	TRUE	FALSE	FALSE	FALSE	Exon	10	21	NA	NA	NA	NA	NA	NA	NA	NA	NA	NA	NA	NA
548	cg00490620	0.104165	0.917347	California sea lion_Blood	LHX2	LHX2_Intergenic_downstream	NW_020874788.1	81912231	81912280	50	-	81912279	81912280	AACAATTTATACATTTAGAATCCTAAGTTTTCAAAACTCAGCCCGCCGCG	Distal Intergenic	91	81843890	81864014	20125	1	XM_027615974.1	68390	NA	NA	NA	FALSE	TRUE	FALSE	FALSE	FALSE	FALSE	FALSE	FALSE	TRUE	Intergenic_downstream	6	34	NA	NA	NA	NA	NA	NA	NA	NA	NA	NA	NA	NA
549	cg00491561	0.185226	0.853599	California sea lion_Blood	LOC113921050	LOC113921050_Intergenic_upstream	NW_020884869.1	154802208	154802257	50	-	154802256	154802257	ACCAAAGAGCCCTTCTGTTCTTTAATGGCTGCACTAAATCTTAACAAACG	Distal Intergenic	361	154820831	154820964	134	1	XR_003519484.1	-18623	NA	NA	NA	FALSE	TRUE	FALSE	FALSE	FALSE	FALSE	FALSE	FALSE	TRUE	Intergenic_upstream	2	2	NA	NA	NA	NA	NA	NA	NA	NA	NA	NA	NA	NA
550	cg00493297	0.734468	0.46463	California sea lion_Blood	PLPPR2	PLPPR2_Exon	NW_020884868.1	204350874	204350923	50	+	204350922	204350923	CAGAAGAATCCCTGGGTGTGCACAGGGAAGGTGTCCGTGAACTCCAGGCG	Exon (XM_027586179.1/PLPPR2, exon 3 of 9)	360	204345815	204352663	6849	2	XM_027586179.1	1740	XM_027586174.1;XM_027586171.1;XM_027586172.1;XM_027586173.1;XM_027586170.1;XM_027586176.1;XM_027586169.1;XM_027586175.1;XM_027586168.1;XM_027586177.1;XM_027586179.1;XM_027586178.1;XM_027586180.1;XM_027586181.1;XM_027586182.1	CCDC159;CCDC159;CCDC159;CCDC159;CCDC159;CCDC159;CCDC159;CCDC159;CCDC159;CCDC159;PLPPR2;PLPPR2;PLPPR2;PLPPR2;PLPPR2	10053;8996;9920;9927;9992;10020;10034;10043;10053;10053;0;0;0;0;0	TRUE	FALSE	FALSE	FALSE	FALSE	TRUE	FALSE	FALSE	FALSE	Exon	1	1	NA	NA	NA	NA	NA	NA	NA	NA	NA	NA	NA	NA
551	cg00493831	0.0842913	0.933075	California sea lion_Blood	HES5	HES5_Promoter	NW_020874458.1	186065838	186065887	50	-	186065838	186065839	CGTTATAATAGAGCAATAAAGGGCTTGTCTGCCTTTCAGAGGTTGGGAAC	Promoter (6-7kb)	10	186072821	186074177	1357	1	XM_027575020.1	-6983	NA	NA	NA	FALSE	TRUE	TRUE	FALSE	FALSE	FALSE	FALSE	FALSE	FALSE	Promoter	2	3	NA	NA	NA	NA	NA	NA	NA	NA	NA	NA	NA	NA
552	cg00493843	0.295198	0.768707	California sea lion_Blood	MYCL	MYCL_Intron	NW_020874458.1	156838147	156838196	50	-	156838195	156838196	CTGCCCACAGACCCCTCATTTACAATTCTGATGGGGCATGAAAGAGCCCG	Intron (XM_027581897.1/MYCL, intron 2 of 2)	10	156834597	156841057	6461	1	XM_027581897.1	3550	XM_027581897.1	MYCL	0	TRUE	FALSE	FALSE	FALSE	FALSE	FALSE	TRUE	FALSE	FALSE	Intron	1	4	NA	NA	NA	NA	NA	NA	NA	NA	NA	NA	NA	NA
553	cg00495518	0.205725	0.837612	California sea lion_Blood	CLPB	CLPB_Intron	NW_020879070.1	53478656	53478705	50	+	53478704	53478705	TTGACTAATTGCTGTAATAATTGATAGAACCTGACTTCTACCACTGATCG	Intron (XR_003517316.1/CLPB, intron 5 of 18)	277	53402928	53576267	173340	2	XR_003517316.1	97562	XR_003517316.1;XM_027578462.1;XM_027578465.1;XM_027578461.1;XM_027578464.1	CLPB;CLPB;CLPB;CLPB;CLPB	0;0;0;0;0	TRUE	FALSE	FALSE	FALSE	FALSE	FALSE	TRUE	FALSE	FALSE	Intron	21	21	NA	NA	NA	NA	NA	NA	NA	NA	NA	NA	NA	NA
554	cg00499875	10.6876	1.45659e-21	California sea lion_Blood	NR2F2	NR2F2_Exon	NW_020876041.1	29234227	29234276	50	+	29234227	29234228	CGGCAGCCAGTGCATGCAGCCCAACAACATTATGGGCATCGAGAACATCT	Exon (XM_027570441.1/NR2F2, exon 2 of 3)	182	29225632	29238520	12889	1	XM_027570441.1	8595	XM_027570441.1;XM_027570440.1	NR2F2;NR2F2	0;0	TRUE	FALSE	FALSE	FALSE	FALSE	TRUE	FALSE	FALSE	FALSE	Exon	15	42	NW_020876041.1	29234056	29234228	173	*	173	17	0.66474	0.91449	0.0982659	5.292e-11	CpGisland
555	cg00499973	-1.12987	0.26106	California sea lion_Blood	JAG1	JAG1_Intergenic_upstream	NW_020875357.1	93402312	93402361	50	+	93402360	93402361	CAGACAAGAGGTTATAACAAATCTATGACCACATACATACAGACACCACG	Distal Intergenic	146	93739037	93774890	35854	1	XM_027622400.1	-336676	NA	NA	NA	FALSE	TRUE	FALSE	FALSE	FALSE	FALSE	FALSE	FALSE	TRUE	Intergenic_upstream	5	13	NA	NA	NA	NA	NA	NA	NA	NA	NA	NA	NA	NA
556	cg00500341	-1.25866	0.210744	California sea lion_Blood	TAOK1	TAOK1_Exon	NW_020875730.1	42826416	42826465	50	-	42826464	42826465	GGCGGACAGCTTCTGGGGGACGGACGGAGCAGGGCATGAGCAGAAGCACG	Exon (XM_027568207.1/TAOK1, exon 20 of 20)	168	42684149	42835290	151142	1	XM_027568207.1	142267	XM_027568207.1;XM_027568208.1;XM_027568209.1	TAOK1;TAOK1;TAOK1	0;0;0	TRUE	FALSE	FALSE	FALSE	FALSE	TRUE	FALSE	FALSE	FALSE	Exon	6	10	NA	NA	NA	NA	NA	NA	NA	NA	NA	NA	NA	NA
557	cg00500681	-1.43186	0.154758	California sea lion_Blood	BICRAL	BICRAL_fiveUTR	NW_020874467.1	107012364	107012413	50	+	107012412	107012413	TACACTCAAAGGGAAACTCACCGTCATGAAAAAGCAGTGCCTTGTCAACG	Promoter (<=1kb)	17	106940140	107012436	72297	2	XM_027600848.1	23	XM_027600847.1;XM_027600848.1	BICRAL;BICRAL	0;0	TRUE	FALSE	TRUE	TRUE	FALSE	TRUE	TRUE	FALSE	FALSE	fiveUTR	4	5	NW_020874467.1	107012385	107012666	282	*	282	52	0.783688	1.20295	0.184397	7.34802e-49	CpGisland
558	cg00504333	0.380406	0.704746	California sea lion_Blood	WASF3	WASF3_Exon	NW_020884869.1	118963531	118963580	50	+	118963579	118963580	GCTAACAACTTCTACATCAGAGCAAATTCTCTTCAAGACAGAATTGATCG	Exon (XM_027590819.1/WASF3, exon 4 of 10)	361	118858968	118983391	124424	1	XM_027590819.1	104563	XM_027590819.1;XM_027590820.1	WASF3;WASF3	0;0	TRUE	FALSE	FALSE	FALSE	FALSE	TRUE	FALSE	FALSE	FALSE	Exon	1	1	NA	NA	NA	NA	NA	NA	NA	NA	NA	NA	NA	NA
559	cg00504554	-3.55752	0.000481338	California sea lion_Blood	BCL11A	BCL11A_Exon	NW_020875357.1	60678640	60678689	50	+	60678688	60678689	ACACGCACAGAACACTCATGGATTAAGAATCTACTTAGAAAGCGAACACG	Exon (XM_027621647.1/BCL11A, exon 3 of 3)	146	60588290	60685839	97550	1	XM_027621647.1	90350	XM_027621647.1;XM_027621648.1;XM_027621645.1;XM_027621646.1;XM_027621649.1;XM_027621650.1	BCL11A;BCL11A;BCL11A;BCL11A;BCL11A;BCL11A	0;0;0;0;0;0	TRUE	FALSE	FALSE	FALSE	FALSE	TRUE	FALSE	FALSE	FALSE	Exon	46	129	NA	NA	NA	NA	NA	NA	NA	NA	NA	NA	NA	NA
560	cg00505361	-4.72838	4.44866e-06	California sea lion_Blood	SVEP1	SVEP1_Promoter	NW_020874788.1	70212142	70212191	50	-	70212142	70212143	CGGAGATTCCATGACACCAGAACCCCGCGTCTGTCAGGCTGTCAACATTC	Promoter (<=1kb)	91	70017683	70211817	194135	2	XM_027614675.1	-374	XM_027614675.1	SVEP1	-325	FALSE	TRUE	TRUE	FALSE	FALSE	FALSE	FALSE	FALSE	FALSE	Promoter	2	2	NA	NA	NA	NA	NA	NA	NA	NA	NA	NA	NA	NA
561	cg00505445	-0.122373	0.902966	California sea lion_Blood	ANK2	ANK2_Exon	NW_020874464.1	108245718	108245767	50	+	108245718	108245719	CGGTTTTTCTTGCAGGCAATGTGCAGTGGAGTAAAACCATTCTGTGCAAA	Exon (XM_027597320.1/ANK2, exon 12 of 45)	14	108129549	108348946	219398	2	XM_027597320.1	103179	XM_027597320.1;XM_027597322.1;XM_027597325.1;XM_027597326.1;XM_027597329.1;XM_027597331.1;XM_027597303.1;XM_027597304.1;XM_027597306.1;XM_027597307.1;XM_027597308.1;XM_027597316.1;XM_027597317.1;XM_027597327.1;XM_027597296.1;XM_027597297.1;XM_027597298.1;XM_027597319.1;XM_027597293.1;XM_027597294.1;XM_027597292.1;XM_027597309.1;XM_027597318.1;XM_027597311.1;XM_027597305.1;XM_027597300.1;XM_027597…	ANK2;ANK2;ANK2;ANK2;ANK2;ANK2;ANK2;ANK2;ANK2;ANK2;ANK2;ANK2;ANK2;ANK2;ANK2;ANK2;ANK2;ANK2;ANK2;ANK2;ANK2;ANK2;ANK2;ANK2;ANK2;ANK2;ANK2;ANK2;ANK2;ANK2;ANK2;ANK2;ANK2;ANK2;ANK2;ANK2;ANK2;ANK2;ANK2	0;0;0;0;0;0;0;0;0;0;0;0;0;0;0;0;0;0;0;0;0;0;0;0;0;0;0;0;0;0;0;0;0;0;0;0;0;0;0	TRUE	FALSE	FALSE	FALSE	FALSE	TRUE	TRUE	FALSE	FALSE	Exon	8	8	NA	NA	NA	NA	NA	NA	NA	NA	NA	NA	NA	NA
562	cg00507817	-2.84038	0.00507469	California sea lion_Blood	FOXO6	FOXO6_Intron	NW_020874458.1	155570745	155570794	50	+	155570745	155570746	CGTCTCATCTCTTTAAATTAGTCTGTCTGCAATTACCGCCTGGCACGGCG	Intron (XM_027623148.1/FOXO6, intron 1 of 1)	10	155554566	155576235	21670	2	XM_027623148.1	5441	XM_027623148.1	FOXO6	0	TRUE	FALSE	FALSE	FALSE	FALSE	FALSE	TRUE	FALSE	FALSE	Intron	14	41	NA	NA	NA	NA	NA	NA	NA	NA	NA	NA	NA	NA
563	cg00508255	-5.35829	2.40697e-07	California sea lion_Blood	AMBRA1	AMBRA1_Intron	NW_020879070.1	16359664	16359713	50	+	16359664	16359665	CGACAGATGAGGAAAGCTGCCAGTCAAACCCACGTTCAGCACATTTCCAT	Intron (XM_027581228.1/AMBRA1, intron 11 of 17)	277	16242151	16412950	170800	1	XM_027581228.1	117513	XM_027581228.1;XM_027581235.1;XM_027581238.1;XM_027581229.1;XM_027581230.1;XM_027581231.1;XM_027581233.1;XM_027581234.1;XM_027581236.1;XM_027581232.1	AMBRA1;AMBRA1;AMBRA1;AMBRA1;AMBRA1;AMBRA1;AMBRA1;AMBRA1;AMBRA1;AMBRA1	0;0;0;0;0;0;0;0;0;0	TRUE	FALSE	FALSE	FALSE	FALSE	FALSE	TRUE	FALSE	FALSE	Intron	5	13	NA	NA	NA	NA	NA	NA	NA	NA	NA	NA	NA	NA
564	cg00512700	0.130374	0.896657	California sea lion_Blood	NPAS3	NPAS3_Intron	NW_020876041.1	81885361	81885410	50	+	81885361	81885362	CGCTGGCCAAGGTGTTGAGGGAGCTGTTAATAATGTCACTCCAGTTATTG	Intron (XM_027571866.1/NPAS3, intron 7 of 12)	182	81168633	82005766	837134	1	XM_027571866.1	716728	XM_027571866.1;XM_027571867.1;XM_027571869.1;XM_027571870.1;XM_027571868.1	NPAS3;NPAS3;NPAS3;NPAS3;NPAS3	0;0;0;0;0	TRUE	FALSE	FALSE	FALSE	FALSE	FALSE	TRUE	FALSE	FALSE	Intron	90	109	NA	NA	NA	NA	NA	NA	NA	NA	NA	NA	NA	NA
565	cg00513357	-0.472129	0.638183	California sea lion_Blood	EIF4G2	EIF4G2_Exon	NW_020879070.1	46738348	46738397	50	+	46738348	46738349	CGAGTTCCTGGGGAAAACCCCAGGGCAAAACGCTCAGAAATGGATTCCTG	Exon (XM_027580611.1/EIF4G2, exon 4 of 22)	277	46735857	46746641	10785	1	XM_027580611.1	2491	XM_027580611.1;XM_027580612.1;XR_003517778.1	EIF4G2;EIF4G2;LOC113915634	0;0;-4157	TRUE	FALSE	FALSE	FALSE	FALSE	TRUE	FALSE	FALSE	FALSE	Exon	21	21	NA	NA	NA	NA	NA	NA	NA	NA	NA	NA	NA	NA
566	cg00515235	6.1406	4.53875e-09	California sea lion_Blood	CTNNA3	CTNNA3_Exon	NW_020874462.1	59412153	59412202	50	+	59412153	59412154	CGTGTTGGTGGGTTTATAATCTACATAAAATTCCTGGGTGCTGGGAGTCA	Exon (XM_027595036.1/LRRTM3, exon 2 of 3)	13	58583116	60485220	1902105	1	XM_027595012.1	829037	XM_027595012.1;XM_027595021.1;XM_027595027.1;XM_027595036.1	CTNNA3;CTNNA3;CTNNA3;LRRTM3	0;0;0;0	TRUE	FALSE	FALSE	FALSE	FALSE	TRUE	TRUE	FALSE	FALSE	Exon	7	10	NA	NA	NA	NA	NA	NA	NA	NA	NA	NA	NA	NA
567	cg00515954	-0.221957	0.825002	California sea lion_Blood	ANKS1B	ANKS1B_fiveUTR	NW_020884870.1	115059080	115059129	50	-	115059080	115059081	CGTTCTATGTGATTGTTGGAGTACTCCACAATGAGCAATGCACGGCCGGC	Promoter (<=1kb)	362	114678094	115059178	381085	2	XM_027592202.1	49	XM_027592202.1;XM_027592196.1;XM_027592197.1;XM_027592199.1;XM_027592200.1;XM_027592201.1;XM_027592180.1;XM_027592181.1;XM_027592182.1;XM_027592183.1;XM_027592184.1;XM_027592186.1;XM_027592188.1;XM_027592189.1;XM_027592191.1;XM_027592192.1;XM_027592193.1;XM_027592194.1;XM_027592195.1;XM_027592185.1;XM_027592190.1	ANKS1B;ANKS1B;ANKS1B;ANKS1B;ANKS1B;ANKS1B;ANKS1B;ANKS1B;ANKS1B;ANKS1B;ANKS1B;ANKS1B;ANKS1B;ANKS1B;ANKS1B;ANKS1B;ANKS1B;ANKS1B;ANKS1B;ANKS1B;ANKS1B	0;0;0;0;0;0;0;0;0;0;0;0;0;0;0;0;0;0;0;0;0	TRUE	FALSE	TRUE	TRUE	FALSE	TRUE	TRUE	FALSE	FALSE	fiveUTR	11	17	NA	NA	NA	NA	NA	NA	NA	NA	NA	NA	NA	NA
568	cg00516349	0.884542	0.378645	California sea lion_Blood	VPS13B	VPS13B_Intron	NW_020874458.1	41633854	41633903	50	+	41633854	41633855	CGTGAACAAAAATGCTAGGAGCATGAAATCATTCAGGCAAGCTCTGTCAT	Intron (XM_027594354.1/VPS13B, intron 19 of 61)	10	41120428	41870225	749798	2	XM_027594354.1	236322	XM_027594354.1;XM_027594446.1;XM_027594522.1;XM_027594594.1;XM_027594692.1	VPS13B;VPS13B;VPS13B;VPS13B;VPS13B	0;0;0;0;0	TRUE	FALSE	FALSE	FALSE	FALSE	FALSE	TRUE	FALSE	FALSE	Intron	6	9	NA	NA	NA	NA	NA	NA	NA	NA	NA	NA	NA	NA
569	cg00518702	0.724348	0.470798	California sea lion_Blood	LOC113928124	LOC113928124_Intergenic_downstream	NW_020874467.1	47962110	47962159	50	+	47962158	47962159	CAGTAGCCACTTGACAGGCTCCCTGCTGCCAAGAATTTGCATGACGAGCG	Distal Intergenic	17	47875804	47875905	102	1	XR_003521806.1	86306	NA	NA	NA	FALSE	TRUE	FALSE	FALSE	FALSE	FALSE	FALSE	FALSE	TRUE	Intergenic_downstream	1	1	NA	NA	NA	NA	NA	NA	NA	NA	NA	NA	NA	NA
570	cg00518708	0.417106	0.677803	California sea lion_Blood	RABGAP1L	RABGAP1L_Exon	NW_020874544.1	56840515	56840564	50	+	56840515	56840516	CGTGAAGAACAGTGACATGCATTTACTGGATATGGTAATGATAATCTTAA	Exon (XM_027611226.1/RABGAP1L, exon 8 of 26)	45	56716760	57467305	750546	1	XM_027611226.1	123755	XM_027611226.1;XM_027611227.1;XM_027611228.1	RABGAP1L;RABGAP1L;RABGAP1L	0;0;0	TRUE	FALSE	FALSE	FALSE	FALSE	TRUE	TRUE	FALSE	FALSE	Exon	4	4	NA	NA	NA	NA	NA	NA	NA	NA	NA	NA	NA	NA
571	cg00519119	0.327361	0.74435	California sea lion_Blood	LOC113927398	LOC113927398_Intergenic_downstream	NW_020874467.1	128439973	128440022	50	+	128440021	128440022	CTTGGGGCAGCATAATTATTTACAGCTGAAGACTCATATCATTATTAGCG	Distal Intergenic	17	128335037	128335607	571	1	LOC113927398	104936	NA	NA	NA	FALSE	TRUE	FALSE	FALSE	FALSE	FALSE	FALSE	FALSE	TRUE	Intergenic_downstream	3	3	NA	NA	NA	NA	NA	NA	NA	NA	NA	NA	NA	NA
572	cg00519284	-0.00248418	0.998025	California sea lion_Blood	TRIM2	TRIM2_Exon	NW_020874464.1	73186394	73186443	50	-	73186394	73186395	CGACACATGGCAGTCTCACAGGACTGGCAGTAAAATTCCATCACCTGTGG	Exon (XM_027597798.1/TRIM2, exon 4 of 12)	14	73150375	73213689	63315	2	XM_027597798.1	27246	XM_027597798.1;XM_027597793.1;XM_027597795.1;XM_027597794.1;XM_027597800.1;XM_027597792.1;XM_027597796.1;XM_027597799.1	TRIM2;TRIM2;TRIM2;TRIM2;TRIM2;TRIM2;TRIM2;TRIM2	0;0;0;0;0;0;0;0	TRUE	FALSE	FALSE	FALSE	FALSE	TRUE	TRUE	FALSE	FALSE	Exon	3	5	NA	NA	NA	NA	NA	NA	NA	NA	NA	NA	NA	NA
573	cg00519301	-3.94075	0.000116096	California sea lion_Blood	LOC113927675	LOC113927675_Intergenic_upstream	NW_020874467.1	27429301	27429350	50	+	27429301	27429302	CGTGACTCATTAAAACAAGCATTGGTCGCCAACATTGTGGAGTGTGTGAA	Distal Intergenic	17	27458986	27459981	996	1	LOC113927675	-29636	NA	NA	NA	FALSE	TRUE	FALSE	FALSE	FALSE	FALSE	FALSE	FALSE	TRUE	Intergenic_upstream	3	3	NA	NA	NA	NA	NA	NA	NA	NA	NA	NA	NA	NA
574	cg00519323	-0.363146	0.71755	California sea lion_Blood	LOC113918636	LOC113918636_Intergenic_upstream	NW_020884868.1	121115967	121116016	50	-	121115967	121115968	CGATGTCTGCTAAGAAACCCAATTTCCATGATGAATTGCCCGAAGCCCCT	Distal Intergenic	360	121208393	121210043	1651	1	LOC113918636	-92426	NA	NA	NA	FALSE	TRUE	FALSE	FALSE	FALSE	FALSE	FALSE	FALSE	TRUE	Intergenic_upstream	20	20	NA	NA	NA	NA	NA	NA	NA	NA	NA	NA	NA	NA
575	cg00519918	-1.51524	0.132238	California sea lion_Blood	HMBOX1	HMBOX1_threeUTR	NW_020874464.1	49884955	49885004	50	-	49885003	49885004	ATGAGCCAAAAGTGCAAAAAGCTCTATATAATGAACTAACCTGCCACTCG	3' UTR	14	49684918	49886221	201304	1	XM_027598024.1	200037	XM_027598024.1;XM_027598025.1;XM_027598020.1;XM_027598021.1;XM_027598023.1;XM_027598026.1;XM_027598107.1;XM_027598108.1;XM_027598109.1	HMBOX1;HMBOX1;HMBOX1;HMBOX1;HMBOX1;HMBOX1;KIF13B;KIF13B;KIF13B	0;0;0;0;0;0;200665;200665;200665	TRUE	FALSE	FALSE	FALSE	TRUE	TRUE	FALSE	FALSE	FALSE	threeUTR	3	9	NA	NA	NA	NA	NA	NA	NA	NA	NA	NA	NA	NA
576	cg00521920	-1.77552	0.0780573	California sea lion_Blood	DNAH1	DNAH1_Intergenic_upstream	NW_020884868.1	192386735	192386784	50	-	192386735	192386736	CGCCTCCCGCTGACAGCTCCTAATTGCATGTTGAAGCCATGTGATGGAGC	Distal Intergenic	360	192297580	192373848	76269	2	XM_027587893.1	-12936	NA	NA	NA	FALSE	TRUE	FALSE	FALSE	FALSE	FALSE	FALSE	FALSE	TRUE	Intergenic_upstream	2	6	NA	NA	NA	NA	NA	NA	NA	NA	NA	NA	NA	NA
577	cg00522402	-2.36668	0.0191909	California sea lion_Blood	LOC113915968	LOC113915968_Promoter	NW_020884868.1	102273051	102273100	50	+	102273099	102273100	ATGTAATTCAATGCTCAATTTACCCTTGTCTCGCAGGAGATTTTTCCCCG	Promoter (1-2kb)	360	102254124	102271604	17481	2	XM_027581852.1	-1447	XM_027581852.1	LOC113915968	-1447	FALSE	TRUE	TRUE	FALSE	FALSE	FALSE	FALSE	FALSE	FALSE	Promoter	3	10	NA	NA	NA	NA	NA	NA	NA	NA	NA	NA	NA	NA
578	cg00522668	0.360625	0.719427	California sea lion_Blood	CCDC178	CCDC178_Intron	NW_020878390.1	52229759	52229808	50	+	52229759	52229760	CGGCTGTAAACATGACAAATGCCTGCTATTGATTTCAGGTTTAATTACTC	Intron (XM_027576649.1/CCDC178, intron 16 of 18)	269	52044480	52441117	396638	2	XM_027576649.1	211309	XM_027576649.1;XM_027576647.1;XM_027576646.1;XM_027576645.1;XM_027576648.1	CCDC178;CCDC178;CCDC178;CCDC178;CCDC178	0;0;0;0;0	TRUE	FALSE	FALSE	FALSE	FALSE	FALSE	TRUE	FALSE	FALSE	Intron	18	20	NA	NA	NA	NA	NA	NA	NA	NA	NA	NA	NA	NA
579	cg00523349	0.6971	0.487628	California sea lion_Blood	MGMT	MGMT_Intergenic_upstream	NW_020874462.1	3585068	3585117	50	-	3585068	3585069	CGTAATAACATGTAGTGAATATTTACAAGCACACTTATACTATAATAGAG	Distal Intergenic	13	3200713	3494466	293754	2	XM_027596746.1	-90651	NA	NA	NA	FALSE	TRUE	FALSE	FALSE	FALSE	FALSE	FALSE	FALSE	TRUE	Intergenic_upstream	2	18	NA	NA	NA	NA	NA	NA	NA	NA	NA	NA	NA	NA
580	cg00523855	-0.747227	0.456919	California sea lion_Blood	HHEX	HHEX_Intron	NW_020874462.1	34722882	34722931	50	+	34722882	34722883	CGATAAAATAATCAGCAGCGTGCACTACTCCGGGGGAAGGGTCTGCTTCA	Intron (XM_027597163.1/HHEX, intron 1 of 3)	13	34717834	34723952	6119	2	XM_027597163.1	1021	XM_027597163.1	HHEX	0	TRUE	FALSE	FALSE	FALSE	FALSE	FALSE	TRUE	FALSE	FALSE	Intron	9	11	NA	NA	NA	NA	NA	NA	NA	NA	NA	NA	NA	NA
581	cg00524115	-1.64323	0.102746	California sea lion_Blood	UBIAD1	UBIAD1_Exon	NW_020874458.1	179202693	179202742	50	-	179202741	179202742	CAATGCCCTTGGAAAAGTCATAGTAAGTGTTGACCAAATTACCGGCCCCG	Promoter (<=1kb)	10	179193706	179203325	9620	2	XM_027573725.1	583	XM_027573725.1	UBIAD1	0	TRUE	FALSE	TRUE	FALSE	FALSE	TRUE	FALSE	FALSE	FALSE	Exon	1	1	NA	NA	NA	NA	NA	NA	NA	NA	NA	NA	NA	NA
582	cg00526068	0.22395	0.823456	California sea lion_Blood	HS3ST2	HS3ST2_Intergenic_upstream	NW_020874544.1	21521492	21521541	50	+	21521540	21521541	AAATTTACAGCCACAAGTCAGTTGTGATAAATAATCCCAGAAGTGTTCCG	Distal Intergenic	45	21641443	21736794	95352	1	XM_027610706.1	-119902	NA	NA	NA	FALSE	TRUE	FALSE	FALSE	FALSE	FALSE	FALSE	FALSE	TRUE	Intergenic_upstream	3	3	NA	NA	NA	NA	NA	NA	NA	NA	NA	NA	NA	NA
583	cg00527510	-1.018	0.311103	California sea lion_Blood	LOC113930088	LOC113930088_Intergenic_upstream	NW_020874474.1	132806155	132806204	50	-	132806155	132806156	CGAAATTGCTGCCTATTCAGAGATAATGAGATTTTTATTACTCTGTCAAA	Distal Intergenic	22	132840917	132840992	76	1	LOC113930088	-34762	NA	NA	NA	FALSE	TRUE	FALSE	FALSE	FALSE	FALSE	FALSE	FALSE	TRUE	Intergenic_upstream	3	4	NA	NA	NA	NA	NA	NA	NA	NA	NA	NA	NA	NA
584	cg00528052	-2.2603	0.02523	California sea lion_Blood	KDM5B	KDM5B_Exon	NW_020874544.1	81701780	81701829	50	+	81701828	81701829	TACAGATGCCAGTCTGCTCGGCTATGGGCCGGATCTTGTGGATGAAAGCG	Promoter (<=1kb)	45	81621200	81701966	80767	2	XM_027610958.1	137	XM_027610958.1;XM_027610957.1;XM_027611922.1	KDM5B;KDM5B;LOC113932625	0;0;-3680	TRUE	FALSE	TRUE	FALSE	FALSE	TRUE	FALSE	FALSE	FALSE	Exon	2	4	NW_020874544.1	81701333	81702170	838	*	838	110	0.75895	0.923388	0.131265	6.3202e-83	CpGisland
585	cg00528541	-0.0528314	0.958023	California sea lion_Blood	ENOX2	ENOX2_fiveUTR	NW_020874514.1	104747188	104747237	50	+	104747236	104747237	TGTATATTGTACCAGGAACATTGTGACACTCTTCAGGGAACTGTTTCACG	Promoter (<=1kb)	36	104481189	104747417	266229	2	XM_027608763.1	180	XM_027608763.1;XM_027608767.1;XM_027608764.1;XM_027608766.1;XM_027608768.1;XM_027608762.1;XM_027608772.1;XM_027608769.1;XM_027608770.1;XM_027608771.1	ENOX2;ENOX2;ENOX2;ENOX2;ENOX2;ENOX2;ENOX2;ENOX2;ENOX2;ENOX2	0;0;0;0;0;0;0;0;0;0	TRUE	FALSE	TRUE	TRUE	FALSE	TRUE	TRUE	FALSE	FALSE	fiveUTR	1	2	NA	NA	NA	NA	NA	NA	NA	NA	NA	NA	NA	NA
586	cg00529649	-3.88139	0.000145759	California sea lion_Blood	NPAS3	NPAS3_Intron	NW_020876041.1	81849818	81849867	50	+	81849818	81849819	CGGATGTGTCAAAAAGCATCTTTGTTCTGTGGGTTAAGCAGTAAGCTCTC	Intron (XM_027571866.1/NPAS3, intron 6 of 12)	182	81168633	82005766	837134	1	XM_027571866.1	681185	XM_027571866.1;XM_027571867.1;XM_027571869.1;XM_027571870.1;XM_027571868.1	NPAS3;NPAS3;NPAS3;NPAS3;NPAS3	0;0;0;0;0	TRUE	FALSE	FALSE	FALSE	FALSE	FALSE	TRUE	FALSE	FALSE	Intron	90	109	NA	NA	NA	NA	NA	NA	NA	NA	NA	NA	NA	NA
587	cg00531009	-0.0995593	0.92099	California sea lion_Blood	SF1	SF1_threeUTR	NW_020879070.1	7464647	7464696	50	+	7464695	7464696	CTCCCATGGACCCTTCTAACTTTGTCACCATGATGGGCATGGGGGTGGCG	3' UTR	277	7451923	7465121	13199	1	XM_027578451.1	12724	XM_027578451.1;XM_027578445.1;XM_027578446.1;XM_027578447.1;XM_027578448.1;XM_027578449.1;XM_027578450.1;XM_027578452.1;XM_027578444.1;rna-TRNAE-CUC-13	SF1;SF1;SF1;SF1;SF1;SF1;SF1;SF1;SF1;TRNAE-CUC	0;0;0;0;0;0;0;0;0;-3251	TRUE	FALSE	FALSE	FALSE	TRUE	TRUE	TRUE	FALSE	FALSE	threeUTR	13	27	NA	NA	NA	NA	NA	NA	NA	NA	NA	NA	NA	NA
588	cg00531909	-0.175713	0.861039	California sea lion_Blood	TMEM182	TMEM182_Intergenic_downstream	NW_020875357.1	69967250	69967299	50	+	69967298	69967299	TAATAACTTTGAGATATTTCCTTAATACATCTTTACATTTGGAGTTTCCG	Distal Intergenic	146	70075212	70153021	77810	2	XM_027620519.1	185722	NA	NA	NA	FALSE	TRUE	FALSE	FALSE	FALSE	FALSE	FALSE	FALSE	TRUE	Intergenic_downstream	8	8	NA	NA	NA	NA	NA	NA	NA	NA	NA	NA	NA	NA
589	cg00532890	-0.0305713	0.975702	California sea lion_Blood	PBX1	PBX1_fiveUTR	NW_020874544.1	100883542	100883591	50	-	100883542	100883543	CGCTTAAATCTGTGGCTTAATCCTTTTGCAAATATGCATTGATCGGGAGA	Promoter (<=1kb)	45	100603991	100883887	279897	2	XM_027610704.1	296	XM_027610704.1;XM_027610702.1	PBX1;PBX1	0;0	TRUE	FALSE	TRUE	TRUE	FALSE	TRUE	FALSE	FALSE	FALSE	fiveUTR	6	77	NA	NA	NA	NA	NA	NA	NA	NA	NA	NA	NA	NA
590	cg00533774	-0.0182617	0.985484	California sea lion_Blood	SPTBN1	SPTBN1_Exon	NW_020875357.1	72855911	72855960	50	+	72855959	72855960	AGGTGGGAATTGACCCACTTGGTGAAGGTCTTCTTCTGCACGGCTTCACG	Exon (XM_027622170.1/SPTBN1, exon 2 of 35)	146	72785452	72893607	108156	2	XM_027622170.1	37647	XM_027622170.1;XM_027622169.1;XM_027622167.1;XM_027622166.1;XM_027622171.1	SPTBN1;SPTBN1;SPTBN1;SPTBN1;SPTBN1	0;0;0;0;0	TRUE	FALSE	FALSE	FALSE	FALSE	TRUE	FALSE	FALSE	FALSE	Exon	4	5	NA	NA	NA	NA	NA	NA	NA	NA	NA	NA	NA	NA
591	cg00535482	6.2967	1.9686e-09	California sea lion_Blood	TBR1	TBR1_Promoter	NW_020884869.1	69448029	69448078	50	+	69448077	69448078	TTCAGTTGAATGTAACGATTTCAAGTGCAAAGTATACAAAGCGCGAGCCG	Promoter (<=1kb)	361	69439333	69447689	8357	2	XM_027590057.1	-340	XM_027589908.1;XM_027589909.1;XM_027589907.1;XM_027590057.1	PSMD14;PSMD14;PSMD14;TBR1	0;0;0;0	FALSE	TRUE	TRUE	FALSE	FALSE	FALSE	FALSE	FALSE	FALSE	Promoter	8	29	NA	NA	NA	NA	NA	NA	NA	NA	NA	NA	NA	NA
592	cg00538388	-4.02776	8.27783e-05	California sea lion_Blood	CLASP1	CLASP1_Exon	NW_020884869.1	102624940	102624989	50	+	102624940	102624941	CGTCGAGAGGCTGCAGGTAAAAGGAATGGCAACACCCACAGGATTAACAC	Exon (XM_027588557.1/CLASP1, exon 25 of 43)	361	102553110	102811357	258248	2	XM_027588557.1	186368	XM_027588557.1;XM_027588565.1;XM_027588566.1;XM_027588558.1;XM_027588559.1;XM_027588561.1;XM_027588562.1;XM_027588563.1;XM_027588564.1	CLASP1;CLASP1;CLASP1;CLASP1;CLASP1;CLASP1;CLASP1;CLASP1;CLASP1	0;0;0;0;0;0;0;0;0	TRUE	FALSE	FALSE	FALSE	FALSE	TRUE	TRUE	FALSE	FALSE	Exon	8	8	NA	NA	NA	NA	NA	NA	NA	NA	NA	NA	NA	NA
593	cg00539598	-1.19692	0.233905	California sea lion_Blood	AUTS2	AUTS2_Intron	NW_020874544.1	12735003	12735052	50	-	12735051	12735052	AAAATTAATGGAGTTAGACTCCCCAGGTTCAATGTAATTTCATGTTCACG	Intron (XM_027609947.1/AUTS2, intron 4 of 18)	45	12092226	13204383	1112158	1	XM_027609947.1	642777	XM_027609947.1;XM_027609948.1;XM_027609949.1;XM_027609950.1	AUTS2;AUTS2;AUTS2;AUTS2	0;0;0;0	TRUE	FALSE	FALSE	FALSE	FALSE	FALSE	TRUE	FALSE	FALSE	Intron	86	91	NA	NA	NA	NA	NA	NA	NA	NA	NA	NA	NA	NA
594	cg00540391	1.12591	0.262732	California sea lion_Blood	EDN3	EDN3_fiveUTR	NW_020875357.1	125910027	125910076	50	+	125910075	125910076	GTTCATGGAGCCGGGGCTGTGGCTCCTTTTCGGGCTCACAGTGACCTCCG	Promoter (<=1kb)	146	125909819	125931745	21927	1	XM_027620549.1	208	XM_027620549.1;XM_027620550.1;XR_003524431.1	EDN3;EDN3;EDN3	0;0;0	TRUE	FALSE	TRUE	TRUE	FALSE	TRUE	FALSE	FALSE	FALSE	fiveUTR	1	1	NW_020875357.1	125909465	125910153	689	*	689	86	0.769231	0.843822	0.124819	7.46715e-63	CpGisland
595	cg00540706	-0.720358	0.473241	California sea lion_Blood	MECOM	MECOM_Exon	NW_020884868.1	93092228	93092277	50	+	93092276	93092277	GTCTGCCATAAATCCTATACTCAGTTTTCAAACCTTTGCCGTCATAAGCG	Exon (XM_027584132.1/MECOM, exon 8 of 16)	360	92592609	93124504	531896	1	XM_027584132.1	499619	XM_027584132.1;XM_027584124.1;XM_027584125.1;XM_027584126.1;XM_027584127.1;XM_027584139.1;XM_027584140.1;XM_027584128.1;XM_027584131.1;XM_027584130.1;XM_027584133.1;XM_027584134.1;XM_027584137.1;XM_027584138.1;XM_027584136.1	MECOM;MECOM;MECOM;MECOM;MECOM;MECOM;MECOM;MECOM;MECOM;MECOM;MECOM;MECOM;MECOM;MECOM;MECOM	0;0;0;0;0;0;0;0;0;0;0;0;0;0;0	TRUE	FALSE	FALSE	FALSE	FALSE	TRUE	TRUE	FALSE	FALSE	Exon	11	89	NA	NA	NA	NA	NA	NA	NA	NA	NA	NA	NA	NA
596	cg00542737	-0.921368	0.359157	California sea lion_Blood	LOC113927679	LOC113927679_Intergenic_upstream	NW_020874467.1	139072117	139072166	50	+	139072117	139072118	CGGGACAGTGGGGTTACTAGACCGTAGCATTTTTAGAAATACAGGCCTGA	Distal Intergenic	17	139163254	139256661	93408	1	XR_003521712.1	-91088	NA	NA	NA	FALSE	TRUE	FALSE	FALSE	FALSE	FALSE	FALSE	FALSE	TRUE	Intergenic_upstream	2	2	NA	NA	NA	NA	NA	NA	NA	NA	NA	NA	NA	NA
597	cg00543023	0.672123	0.503339	California sea lion_Blood	AP5M1	AP5M1_threeUTR	NW_020876041.1	102062816	102062865	50	+	102062864	102062865	CTGCTAAGTTAGAAAGTCAATTGAATACCAAATGAAGTTTATTTCTTACG	3' UTR	182	102040090	102064772	24683	1	XM_027572124.1	22726	XM_027572124.1;XM_027572122.1;XM_027572120.1;XM_027572121.1;XM_027572123.1;LOC113909326	AP5M1;AP5M1;AP5M1;AP5M1;AP5M1;LOC113909326	0;22603;0;0;0;-1688	TRUE	FALSE	FALSE	FALSE	TRUE	TRUE	FALSE	FALSE	FALSE	threeUTR	8	8	NA	NA	NA	NA	NA	NA	NA	NA	NA	NA	NA	NA
598	cg00543458	-4.53808	1.0187e-05	California sea lion_Blood	RNF220	RNF220_Intron	NW_020874458.1	152771049	152771098	50	+	152771097	152771098	TTTAGTGTCGTGGAGAATTCACGTCTTCACTCCCAGGAGCCCAGCTTCCG	Intron (XM_027599918.1/RNF220, intron 2 of 14)	10	152721148	152942175	221028	2	XM_027599918.1	171077	XM_027599918.1;XM_027599911.1	RNF220;RNF220	0;0	TRUE	FALSE	FALSE	FALSE	FALSE	FALSE	TRUE	FALSE	FALSE	Intron	139	146	NA	NA	NA	NA	NA	NA	NA	NA	NA	NA	NA	NA
599	cg00545236	-1.09356	0.27665	California sea lion_Blood	HOXB5	HOXB5_Intergenic_downstream	NW_020875730.1	24020921	24020970	50	-	24020969	24020970	ACTCCCCAAAACCATAAAACTAACTTTATGGACCTCACGTGACTTTCTCG	Distal Intergenic	168	24021926	24024449	2524	2	XM_027567469.1	3528	XM_027567469.1	HOXB5	0	FALSE	TRUE	FALSE	FALSE	FALSE	FALSE	FALSE	FALSE	TRUE	Intergenic_downstream	8	34	NA	NA	NA	NA	NA	NA	NA	NA	NA	NA	NA	NA
600	cg00545696	-2.8298	0.00523807	California sea lion_Blood	LOC113936735	LOC113936735_Intergenic_downstream	NW_020874921.1	27806383	27806432	50	-	27806383	27806384	CGTAAGCAGCTGTGCTGAAATTGTAAAATCTCACCCTTGTGTCTGGTTTC	Distal Intergenic	108	27725436	27742003	16568	1	XR_003524340.1	80996	NA	NA	NA	FALSE	TRUE	FALSE	FALSE	FALSE	FALSE	FALSE	FALSE	TRUE	Intergenic_downstream	6	10	NA	NA	NA	NA	NA	NA	NA	NA	NA	NA	NA	NA
601	cg00546281	-0.061972	0.950769	California sea lion_Blood	LBX1	LBX1_Intergenic_upstream	NW_020874462.1	28122128	28122177	50	+	28122176	28122177	TATCATTTTTCTCAAAACAAGATTTATTGAAGTTCTGTCGGTGAAAATCG	Distal Intergenic	13	28149636	28151190	1555	1	XM_027597080.1	-27459	NA	NA	NA	FALSE	TRUE	FALSE	FALSE	FALSE	FALSE	FALSE	FALSE	TRUE	Intergenic_upstream	11	49	NA	NA	NA	NA	NA	NA	NA	NA	NA	NA	NA	NA
602	cg00546693	9.50802	5.24453e-18	California sea lion_Blood	TFAP2A	TFAP2A_Intergenic_downstream	NW_020874467.1	128746559	128746608	50	-	128746559	128746560	CGGATGAAATTATGTCCTTCTCCGGGTGTGAAATTACCATGTTTATTAAT	Distal Intergenic	17	128760016	128774547	14532	2	XM_027602682.1	27988	NA	NA	NA	FALSE	TRUE	FALSE	FALSE	FALSE	FALSE	FALSE	FALSE	TRUE	Intergenic_downstream	21	55	NW_020874467.1	128746323	128746582	260	*	260	34	0.676923	1.14153	0.130769	5.55973e-26	CpGisland
603	cg00547789	-0.0939194	0.925452	California sea lion_Blood	RAB39B	RAB39B_fiveUTR	NW_020874514.1	122392931	122392980	50	+	122392979	122392980	TCAGAGTGCGTGGTGCTGATGCTGCTGCCATTTCATCACCTTTGCGAGCG	Promoter (<=1kb)	36	122392791	122399352	6562	1	XM_027607318.1	140	LOC113931058;LOC113931234;XM_027607318.1	LOC113931058;LOC113931234;RAB39B	3266;-3504;0	TRUE	FALSE	TRUE	TRUE	FALSE	TRUE	FALSE	FALSE	FALSE	fiveUTR	3	3	NW_020874514.1	122392975	122393419	445	*	445	37	0.651685	0.784048	0.0831461	1.33411e-20	CpGisland
604	cg00548085	0.695658	0.488528	California sea lion_Blood	NF1	NF1_Exon	NW_020875730.1	40783228	40783277	50	-	40783228	40783229	CGATTTTTAAATTAAAGGTACAAGTTAAGGCACACAGAAGATTATAGGCA	Exon (XM_027625855.1/NF1, exon 41 of 61)	168	40743371	41019767	276397	2	XM_027625855.1	236490	XM_027625855.1;XM_027625856.1;XM_027625857.1;XM_027625858.1;XM_027625859.1;XM_027625860.1;XM_027625861.1;XM_027625862.1;XM_027625863.1;XR_003525297.1	NF1;NF1;NF1;NF1;NF1;NF1;NF1;NF1;NF1;NF1	0;0;0;0;0;0;0;0;0;0	TRUE	FALSE	FALSE	FALSE	FALSE	TRUE	FALSE	FALSE	FALSE	Exon	5	6	NA	NA	NA	NA	NA	NA	NA	NA	NA	NA	NA	NA
605	cg00548487	-0.714897	0.476598	California sea lion_Blood	SMARCC2	SMARCC2_Exon	NW_020884870.1	79415379	79415428	50	+	79415427	79415428	TGCCAAAAGGCAAACCCAAAGGAGCATTACCCGCCACGCCTGGGTGCCCG	Exon (XM_027593294.1/SMARCC2, exon 26 of 27)	362	79413716	79434384	20669	2	XM_027593294.1	18956	XM_027592543.1;XM_027592544.1;XM_027592542.1;XM_027592541.1;XM_027593294.1;XM_027593292.1;XM_027593285.1;XM_027593286.1;XM_027593287.1;XM_027593288.1;XM_027593289.1;XM_027593291.1;XM_027593293.1	MYL6;MYL6;MYL6;MYL6;SMARCC2;SMARCC2;SMARCC2;SMARCC2;SMARCC2;SMARCC2;SMARCC2;SMARCC2;SMARCC2	0;0;0;0;0;0;0;0;0;0;0;0;0	TRUE	FALSE	FALSE	FALSE	FALSE	TRUE	TRUE	FALSE	FALSE	Exon	7	9	NA	NA	NA	NA	NA	NA	NA	NA	NA	NA	NA	NA
606	cg00548719	0.839057	0.403603	California sea lion_Blood	KCNQ3	KCNQ3_Exon	NW_020874458.1	14342451	14342500	50	-	14342499	14342500	ATTGTTCACTTTTGCTTATTTTGTAGCCAAAAGCTGGGTCTCTTGGATCG	Exon (XM_027570195.1/KCNQ3, exon 11 of 16)	10	14066516	14360819	294304	1	XM_027570195.1	275935	XM_027570195.1;XM_027570175.1;XM_027570185.1	KCNQ3;KCNQ3;KCNQ3	0;0;0	TRUE	FALSE	FALSE	FALSE	FALSE	TRUE	TRUE	FALSE	FALSE	Exon	4	6	NA	NA	NA	NA	NA	NA	NA	NA	NA	NA	NA	NA
607	cg00549985	0.995043	0.322113	California sea lion_Blood	CNTFR	CNTFR_Intron	NW_020874788.1	56060755	56060804	50	+	56060755	56060756	CGCTTTATCAGGAGACGCTTTTCTGACTTGGCAGCGTTGGGCGTTTTAAA	Intron (XM_027616344.1/CNTFR, intron 2 of 9)	91	56032425	56070570	38146	2	XM_027616344.1	9766	XM_027616344.1;XM_027616346.1;XM_027616348.1;XM_027616345.1;XM_027616347.1	CNTFR;CNTFR;CNTFR;CNTFR;CNTFR	0;0;0;0;0	TRUE	FALSE	FALSE	FALSE	FALSE	FALSE	TRUE	FALSE	FALSE	Intron	10	13	NA	NA	NA	NA	NA	NA	NA	NA	NA	NA	NA	NA
608	cg00550040	-5.73818	3.66469e-08	California sea lion_Blood	TSHZ3	TSHZ3_Intergenic_downstream	NW_020874921.1	20021634	20021683	50	-	20021682	20021683	TAACATATTATAATTGCAGTAAAGATGGTTTTGACAGAAATCATTTCCCG	Distal Intergenic	108	19838067	19910772	72706	1	XM_027620128.1	183616	NA	NA	NA	FALSE	TRUE	FALSE	FALSE	FALSE	FALSE	FALSE	FALSE	TRUE	Intergenic_downstream	17	55	NA	NA	NA	NA	NA	NA	NA	NA	NA	NA	NA	NA
609	cg00551264	-0.536205	0.593329	California sea lion_Blood	CITED2	CITED2_Promoter	NW_020874467.1	25707098	25707147	50	+	25707098	25707099	CGCTGAGTTTGTTTACAGAGCAGAGACGCCTCAGCTCGGATGCCAAAGCT	Promoter (<=1kb)	17	25707956	25710373	2418	1	XM_027603950.1	-809	XM_027603950.1	CITED2	0	FALSE	TRUE	TRUE	FALSE	FALSE	FALSE	FALSE	FALSE	FALSE	Promoter	5	11	NW_020874467.1	25707091	25707385	295	*	295	31	0.654237	0.982277	0.105085	1.50235e-20	CpGisland
610	cg00551503	-2.37185	0.018933	California sea lion_Blood	LOC113937008	LOC113937008_Intergenic_downstream	NW_020875357.1	110811548	110811597	50	-	110811548	110811549	CGGTGGCAAGTATTTAATCTCTGGACAATGGATAGAGATGTTAGTGCATG	Distal Intergenic	146	110870299	110874283	3985	2	XR_003524452.1	62735	NA	NA	NA	FALSE	TRUE	FALSE	FALSE	FALSE	FALSE	FALSE	FALSE	TRUE	Intergenic_downstream	5	6	NA	NA	NA	NA	NA	NA	NA	NA	NA	NA	NA	NA
611	cg00552731	0.114266	0.909366	California sea lion_Blood	LOC113938185	LOC113938185_Intron	NW_020875357.1	51121471	51121520	50	+	51121471	51121472	CGGAGACGGCCACTTAAACACACATTCCTGATAACTGAATAATCTTTGGC	Intron (XR_003524847.1/LOC113938185, intron 2 of 2)	146	51078365	51131367	53003	2	XR_003524847.1	9847	XR_003524847.1	LOC113938185	0	TRUE	FALSE	FALSE	FALSE	FALSE	FALSE	TRUE	FALSE	FALSE	Intron	4	4	NA	NA	NA	NA	NA	NA	NA	NA	NA	NA	NA	NA
612	cg00553880	-2.37733	0.0186627	California sea lion_Blood	PSIP1	PSIP1_Promoter	NW_020874788.1	40361123	40361172	50	-	40361123	40361124	CGCCCCTGCTGGCTTCTCTGCGTGTGTGTATTTGTATGTGTACTGTATGT	Promoter (<=1kb)	91	40320972	40360861	39890	2	XM_027614521.1	-311	XM_027614523.1;XM_027614522.1;XM_027614521.1;XM_027614524.1;XM_027614527.1;XM_027614525.1;XM_027614526.1	PSIP1;PSIP1;PSIP1;PSIP1;PSIP1;PSIP1;PSIP1	-4490;0;0;0;0;0;0	FALSE	TRUE	TRUE	FALSE	FALSE	FALSE	FALSE	FALSE	FALSE	Promoter	1	2	NW_020874788.1	40361062	40361144	83	*	83	9	0.722892	0.833705	0.108434	2.19232e-06	CpGisland
613	cg00553886	12.4999	2.62847e-27	California sea lion_Blood	TEAD1	TEAD1_fiveUTR	NW_020879070.1	45065026	45065075	50	-	45065074	45065075	ATGTTTCTGCTGACTCCTGAAAATTTTCCACTTGAATGTGCAATGAAGCG	Promoter (<=1kb)	277	44813353	45065066	251714	2	XM_027578582.1	0	XM_027578594.1;XM_027578595.1;XM_027578582.1;XM_027578592.1;XM_027578590.1;XM_027578596.1;XM_027578584.1;XM_027578585.1;XM_027578587.1;XM_027578588.1;XM_027578589.1;XM_027578593.1;XM_027578591.1	TEAD1;TEAD1;TEAD1;TEAD1;TEAD1;TEAD1;TEAD1;TEAD1;TEAD1;TEAD1;TEAD1;TEAD1;TEAD1	0;0;0;0;0;0;0;0;0;0;0;0;0	TRUE	FALSE	TRUE	TRUE	FALSE	TRUE	TRUE	FALSE	FALSE	fiveUTR	3	16	NW_020879070.1	45065074	45065908	835	*	835	126	0.794012	0.957883	0.150898	7.15291e-104	CpGisland
614	cg00553911	-1.90289	0.059107	California sea lion_Blood	TRIM8	TRIM8_Exon	NW_020874462.1	26952011	26952060	50	-	26952059	26952060	AGGGCTGCTGCAGGTGCGTCTGCACGTGGGACTGGCAGCAGGGCGCCTCG	Promoter (<=1kb)	13	26937893	26952738	14846	2	XM_027596462.1	678	XM_027596462.1	TRIM8	0	TRUE	FALSE	TRUE	FALSE	FALSE	TRUE	FALSE	FALSE	FALSE	Exon	15	21	NW_020874462.1	26951776	26952168	393	*	393	40	0.692112	0.85551	0.101781	9.28942e-26	CpGisland
615	cg00554332	1.37578	0.171482	California sea lion_Blood	LOC113936780	LOC113936780_Intergenic_downstream	NW_020874921.1	19237322	19237371	50	+	19237370	19237371	AGTTTCAAATCCTAATGAATGGTTTAGACAGCATTGTCATCAATTTTCCG	Distal Intergenic	108	19275660	19275823	164	2	XR_003524355.1	38452	NA	NA	NA	FALSE	TRUE	FALSE	FALSE	FALSE	FALSE	FALSE	FALSE	TRUE	Intergenic_downstream	17	25	NA	NA	NA	NA	NA	NA	NA	NA	NA	NA	NA	NA
616	cg00555047	-5.66729	5.24203e-08	California sea lion_Blood	ATXN7L1	ATXN7L1_Exon	NW_020876465.1	86969200	86969249	50	+	86969200	86969201	CGAGAGCAGGAAGTATTTTTTATGGAAAGAGAAATACCTTGCAGGTGAGG	Exon (XM_027573342.1/ATXN7L1, exon 4 of 11)	205	86940468	87002894	62427	2	XM_027573342.1	33645	XM_027573342.1;XM_027573339.1;XM_027573343.1;XM_027573341.1;XM_027573340.1;XM_027573334.1;XM_027573338.1;XM_027573333.1;XM_027573335.1;XM_027573337.1;XR_003516382.1	ATXN7L1;ATXN7L1;ATXN7L1;ATXN7L1;ATXN7L1;ATXN7L1;ATXN7L1;ATXN7L1;ATXN7L1;ATXN7L1;ATXN7L1	0;0;0;0;0;0;0;0;0;0;0	TRUE	FALSE	FALSE	FALSE	FALSE	TRUE	TRUE	FALSE	FALSE	Exon	18	26	NA	NA	NA	NA	NA	NA	NA	NA	NA	NA	NA	NA
617	cg00556573	0.0413321	0.967154	California sea lion_Blood	MYH7B	MYH7B_Promoter	NW_020875357.1	105949124	105949173	50	+	105949172	105949173	GGGAATTTGCCTTTTGTGTCCTGTGGCCAGGCTGGGGGGGCTGTGACACG	Promoter (<=1kb)	146	105949198	105972627	23430	1	XM_027620790.1	-25	XM_027620790.1;XM_027620791.1;XM_027620792.1;XM_027620793.1;XM_027620794.1;XM_027620795.1	MYH7B;MYH7B;MYH7B;MYH7B;MYH7B;MYH7B	0;0;0;0;0;0	FALSE	TRUE	TRUE	FALSE	FALSE	FALSE	FALSE	FALSE	FALSE	Promoter	1	6	NA	NA	NA	NA	NA	NA	NA	NA	NA	NA	NA	NA
618	cg00557468	2.68726	0.00795766	California sea lion_Blood	PRR7	PRR7_threeUTR	NW_020874474.1	64597901	64597950	50	-	64597949	64597950	GTCTCCATCCCCTTGTTCGGGAGGACTACAGCCGTATAGAGGGGCGCCCG	3' UTR	22	64596897	64598051	1155	1	XM_027605613.1	1004	XM_027607066.1;XM_027607067.1;XM_027605611.1;XM_027605613.1	DBN1;DBN1;GRK6;PRR7	0;0;0;0	TRUE	FALSE	FALSE	FALSE	TRUE	TRUE	FALSE	FALSE	FALSE	threeUTR	1	5	NW_020874474.1	64596372	64598052	1681	*	1681	196	0.712671	0.920139	0.116597	1.00322e-135	CpGisland
619	cg00557947	3.66244	0.000329733	California sea lion_Blood	LOC113924033	LOC113924033_Intergenic_downstream	NW_020874462.1	28643166	28643215	50	-	28643214	28643215	CGCGGACACATTTTTCATGTACATGCGATTCCGGATGCAAATAGAATCCG	Distal Intergenic	13	28695573	28695679	107	2	XR_003520515.1	52513	NA	NA	NA	FALSE	TRUE	FALSE	FALSE	FALSE	FALSE	FALSE	FALSE	TRUE	Intergenic_downstream	54	54	NW_020874462.1	28643092	28643389	298	*	298	33	0.647651	1.11119	0.110738	1.25102e-22	CpGisland
620	cg00559067	7.00624	3.74244e-11	California sea lion_Blood	LBX1	LBX1_Intergenic_downstream	NW_020874462.1	28159315	28159364	50	+	28159315	28159316	CGGTTTTATGATCTGCTCAGCCTGAGCAGCCGGGTCCTTAATGTCCCCTG	Distal Intergenic	13	28149636	28151190	1555	1	XM_027597080.1	9679	NA	NA	NA	FALSE	TRUE	FALSE	FALSE	FALSE	FALSE	FALSE	FALSE	TRUE	Intergenic_downstream	33	49	NW_020874462.1	28159273	28159446	174	*	174	12	0.58046	0.822695	0.0689655	3.34021e-06	CpGisland
621	cg00560327	-5.24966	4.05494e-07	California sea lion_Blood	BRD4	BRD4_Intron	NW_020884868.1	201608146	201608195	50	-	201608146	201608147	CGGCTGTGCCATGAAGCCAGATCATTTGTTTACAGTTCAGACCACAGATG	Intron (XM_027582282.1/BRD4, intron 3 of 19)	360	201549447	201639750	90304	1	XM_027582282.1	58699	XM_027582282.1	BRD4	0	TRUE	FALSE	FALSE	FALSE	FALSE	FALSE	TRUE	FALSE	FALSE	Intron	4	6	NA	NA	NA	NA	NA	NA	NA	NA	NA	NA	NA	NA
622	cg00562080	-1.03582	0.302729	California sea lion_Blood	LOC113912725	LOC113912725_Intergenic_downstream	NW_020878390.1	11597689	11597738	50	-	11597737	11597738	TTGAAGGTCAGTAAATCCCCAAGAGATTAAATGAATCCTGCAGGGAGCCG	Distal Intergenic	269	12045098	12046434	1337	2	LOC113912725	448745	NA	NA	NA	FALSE	TRUE	FALSE	FALSE	FALSE	FALSE	FALSE	FALSE	TRUE	Intergenic_downstream	2	2	NA	NA	NA	NA	NA	NA	NA	NA	NA	NA	NA	NA
623	cg00562438	0.0579512	0.95396	California sea lion_Blood	DNAH2	DNAH2_Exon	NW_020875730.1	57069854	57069903	50	-	57069854	57069855	CGGTCCTCCAGCTTATTGCTGCGGTGGCTTTTGTCAATGCTGAGAATAAA	Exon (XM_027568316.1/DNAH2, exon 74 of 88)	168	57058711	57139708	80998	2	XM_027568316.1	69805	XM_027568316.1	DNAH2	0	TRUE	FALSE	FALSE	FALSE	FALSE	TRUE	FALSE	FALSE	FALSE	Exon	2	10	NW_020875730.1	57069755	57070282	528	*	528	43	0.670455	0.728626	0.0814394	1.91972e-23	CpGisland
624	cg00562553	-1.54179	0.125631	California sea lion_Blood	HOXA3	HOXA3_Exon	NW_020876465.1	48131042	48131091	50	+	48131090	48131091	GGGCAAGGAGCCCGTGGTGTACCCCTGGATGAAGAAGATCCATGTCAGCG	Exon (XM_027573123.1/HOXA4, exon 1 of 2)	205	48120912	48153775	32864	1	XM_027573116.1	10130	XM_027573116.1;XM_027573118.1;XM_027573119.1;XM_027573123.1	HOXA3;HOXA3;HOXA3;HOXA4	0;0;0;0	TRUE	FALSE	FALSE	FALSE	FALSE	TRUE	TRUE	FALSE	FALSE	Exon	1	47	NW_020876465.1	48131090	48131164	75	*	75	12	0.853333	1.05263	0.16	1.45151e-10	CpGisland
625	cg00562749	-0.798476	0.426686	California sea lion_Blood	LOC113936663	LOC113936663_Intergenic_upstream	NW_020874921.1	27469886	27469935	50	+	27469886	27469887	CGTGTGAAGTTAATAACTGAATAAATCACTGGCAGCTCTCTCTGAATGAT	Distal Intergenic	108	27583556	27603516	19961	1	XR_003524331.1	-113621	NA	NA	NA	FALSE	TRUE	FALSE	FALSE	FALSE	FALSE	FALSE	FALSE	TRUE	Intergenic_upstream	7	8	NA	NA	NA	NA	NA	NA	NA	NA	NA	NA	NA	NA
626	cg00563016	-1.64038	0.103341	California sea lion_Blood	NF1	NF1_fiveUTR	NW_020875730.1	41019684	41019733	50	-	41019684	41019685	CGCCATGACACCCCACCGGAAGTGGGATCCTTTCCACGGCCCGGGGAGAG	Promoter (<=1kb)	168	40743371	41019767	276397	2	XM_027625855.1	34	XM_027625855.1;XM_027625856.1;XM_027625857.1;XM_027625858.1;XM_027625859.1;XM_027625860.1;XM_027625861.1;XM_027625862.1;XM_027625863.1;XR_003525297.1	NF1;NF1;NF1;NF1;NF1;NF1;NF1;NF1;NF1;NF1	0;0;0;0;0;0;0;0;0;0	TRUE	FALSE	TRUE	TRUE	FALSE	TRUE	FALSE	FALSE	FALSE	fiveUTR	1	6	NW_020875730.1	41019213	41020030	818	*	818	82	0.729829	0.756365	0.100244	1.77008e-51	CpGisland
627	cg00563045	-1.56049	0.121136	California sea lion_Blood	GTF2H4	GTF2H4_Exon	NW_020874467.1	117952934	117952983	50	-	117952934	117952935	CGGGCATGCTTGTCTGGTCCCAGCTGACTTGTGTCATCAGACCAGGCCTT	Exon (XM_027603286.1/GTF2H4, exon 5 of 14)	17	117949388	117955190	5803	2	XM_027603286.1	2207	XM_027603286.1;XM_027603287.1;XM_027603284.1;XM_027603285.1;XM_027603283.1	GTF2H4;GTF2H4;VARS2;VARS2;VARS2	0;0;-4271;-3803;-3389	TRUE	FALSE	FALSE	FALSE	FALSE	TRUE	FALSE	FALSE	FALSE	Exon	3	3	NA	NA	NA	NA	NA	NA	NA	NA	NA	NA	NA	NA
628	cg00564054	-8.66485	1.40593e-15	California sea lion_Blood	LOC113911905	LOC113911905_Intergenic_downstream	NW_020876465.1	48666598	48666647	50	+	48666598	48666599	CGAGAATGTCAGGCGAATTTAGACTCATCATAAAAGAATTCTCAGTGACT	Distal Intergenic	205	48712847	48745077	32231	2	XR_003516627.1	78430	NA	NA	NA	FALSE	TRUE	FALSE	FALSE	FALSE	FALSE	FALSE	FALSE	TRUE	Intergenic_downstream	9	14	NA	NA	NA	NA	NA	NA	NA	NA	NA	NA	NA	NA
629	cg00566346	-2.23196	0.0270948	California sea lion_Blood	MVB12B	MVB12B_Intron	NW_020874788.1	83800121	83800170	50	+	83800121	83800122	CGTGAATTTGGAAAGTGTGTCAAAACACAACTTCAATTAGTTTGCTCTAA	Intron (XM_027615789.1/MVB12B, intron 6 of 9)	91	83712994	83894874	181881	1	XM_027615789.1	87127	XM_027615789.1;XM_027615790.1;XM_027615791.1	MVB12B;MVB12B;MVB12B	0;0;0	TRUE	FALSE	FALSE	FALSE	FALSE	FALSE	TRUE	FALSE	FALSE	Intron	18	33	NA	NA	NA	NA	NA	NA	NA	NA	NA	NA	NA	NA
630	cg00566855	0.395304	0.693761	California sea lion_Blood	LOC113917666	LOC113917666_Exon	NW_020884868.1	28261593	28261642	50	-	28261641	28261642	TTCACTTAATCTTGTTAAATGTAGCACAAAACACTAAATGTATTAGAGCG	Exon (XR_003518318.1/LOC113917666, exon 5 of 5)	360	28260888	28300178	39291	2	XR_003518318.1	38536	XR_003518318.1;XM_027585562.1;XM_027585565.1;XM_027585566.1	LOC113917666;ROBO2;ROBO2;ROBO2	0;0;0;0	TRUE	FALSE	FALSE	FALSE	FALSE	TRUE	TRUE	FALSE	FALSE	Exon	1	1	NA	NA	NA	NA	NA	NA	NA	NA	NA	NA	NA	NA
631	cg00567001	-0.804982	0.422934	California sea lion_Blood	SIX3	SIX3_Intergenic_upstream	NW_020875357.1	81166911	81166960	50	+	81166911	81166912	CGCTAAGTACTTTCAAGTCTTTGTGGGGAAATAATTGATTTTTTTGTGCT	Distal Intergenic	146	81072970	81084944	11975	2	XM_027622408.1	-81967	NA	NA	NA	FALSE	TRUE	FALSE	FALSE	FALSE	FALSE	FALSE	FALSE	TRUE	Intergenic_upstream	25	50	NA	NA	NA	NA	NA	NA	NA	NA	NA	NA	NA	NA
632	cg00568797	-7.27675	7.72235e-12	California sea lion_Blood	FOXP1	FOXP1_Intron	NW_020884868.1	175436779	175436828	50	+	175436779	175436780	CGTTTGTGTTTCCTGGCAGGGCTTTTCTTGCCTTATTGACAGTTTGTAAA	Intron (XM_027584345.1/FOXP1, intron 19 of 19)	360	174868546	175437704	569159	1	XM_027584345.1	568233	XM_027584345.1;XM_027584349.1;XM_027584350.1;XM_027584344.1;XM_027584346.1;XM_027584347.1;XM_027584348.1;XM_027584343.1;XM_027584342.1;XM_027584352.1;XM_027584351.1	FOXP1;FOXP1;FOXP1;FOXP1;FOXP1;FOXP1;FOXP1;FOXP1;FOXP1;FOXP1;FOXP1	0;0;0;0;0;0;0;0;0;0;0	TRUE	FALSE	FALSE	FALSE	FALSE	FALSE	TRUE	FALSE	FALSE	Intron	77	102	NA	NA	NA	NA	NA	NA	NA	NA	NA	NA	NA	NA
633	cg00569374	-0.829594	0.408917	California sea lion_Blood	ELAVL4	ELAVL4_Exon	NW_020874458.1	147985078	147985127	50	+	147985126	147985127	TCTGGCTGGGGTTGTTGGCAAACTTCACAGTAATCGGTTCCGTAGCACCG	Exon (XM_027582945.1/ELAVL4, exon 5 of 7)	10	147977218	148061404	84187	2	XM_027582945.1	76277	XM_027582945.1;XM_027582973.1;XM_027582962.1;XM_027582955.1	ELAVL4;ELAVL4;ELAVL4;ELAVL4	0;0;0;0	TRUE	FALSE	FALSE	FALSE	FALSE	TRUE	FALSE	FALSE	FALSE	Exon	5	34	NA	NA	NA	NA	NA	NA	NA	NA	NA	NA	NA	NA
634	cg00570517	0.611558	0.542526	California sea lion_Blood	MAPKAP1	MAPKAP1_Exon	NW_020874788.1	83149006	83149055	50	+	83149006	83149007	CGTCTTCTAATACCAAAGTCCCAACTTGAGGTAATATCGACTGACTGGGC	Promoter (<=1kb)	91	82944851	83149322	204472	2	XM_027616128.1	267	XM_027616128.1;XM_027616131.1;XM_027616132.1;XM_027616130.1;XM_027616127.1;XM_027616125.1;XM_027616126.1	MAPKAP1;MAPKAP1;MAPKAP1;MAPKAP1;MAPKAP1;MAPKAP1;MAPKAP1	0;0;0;0;0;0;0	TRUE	FALSE	TRUE	FALSE	FALSE	TRUE	TRUE	FALSE	FALSE	Exon	7	57	NA	NA	NA	NA	NA	NA	NA	NA	NA	NA	NA	NA
635	cg00570985	-1.11068	0.269222	California sea lion_Blood	PLEKHA6	PLEKHA6_Exon	NW_020874544.1	82864293	82864342	50	+	82864341	82864342	CAATCCGCTTCTCCTGCTCCTGCAGCTGGCTCTCTGAGTCCTGGGGCACG	Exon (XM_027612000.1/PLEKHA6, exon 27 of 29)	45	82855064	82991345	136282	2	XM_027612000.1	127003	XM_027612000.1;XM_027612001.1;XM_027612002.1	PLEKHA6;PLEKHA6;PLEKHA6	0;0;0	TRUE	FALSE	FALSE	FALSE	FALSE	TRUE	FALSE	FALSE	FALSE	Exon	5	7	NA	NA	NA	NA	NA	NA	NA	NA	NA	NA	NA	NA
636	cg00571033	0.922323	0.358659	California sea lion_Blood	LOC113924092	LOC113924092_Intergenic_downstream	NW_020874464.1	50182474	50182523	50	-	50182522	50182523	TTGGCATTCACCGCGTGCCTTAATTGTATGGACATTTAAATCAAGGTCCG	Distal Intergenic	14	50183673	50185179	1507	2	XR_003520530.1	2705	XR_003520530.1	LOC113924092	2656	FALSE	TRUE	FALSE	FALSE	FALSE	FALSE	FALSE	FALSE	TRUE	Intergenic_downstream	1	1	NA	NA	NA	NA	NA	NA	NA	NA	NA	NA	NA	NA
637	cg00571633	-0.074265	0.94102	California sea lion_Blood	LOC113923968	LOC113923968_Intergenic_downstream	NW_020874462.1	50887892	50887941	50	-	50887940	50887941	AGCTCCTAAATTTCTCAATTTCATTAGCAATTGATTCAAATCATTTCCCG	Distal Intergenic	13	51206433	51206535	103	2	XR_003520476.1	318643	NA	NA	NA	FALSE	TRUE	FALSE	FALSE	FALSE	FALSE	FALSE	FALSE	TRUE	Intergenic_downstream	13	13	NA	NA	NA	NA	NA	NA	NA	NA	NA	NA	NA	NA
638	cg00571722	2.2058	0.0289223	California sea lion_Blood	LOC113922468	LOC113922468_Intergenic_downstream	NW_020874462.1	28620180	28620229	50	+	28620228	28620229	ATCCCTCTGAAGGCCTTTAACTCCACCTGTGACTAACCCATTCATAATCG	Distal Intergenic	13	28584387	28588234	3848	1	XR_003519952.1	35793	NA	NA	NA	FALSE	TRUE	FALSE	FALSE	FALSE	FALSE	FALSE	FALSE	TRUE	Intergenic_downstream	47	56	NA	NA	NA	NA	NA	NA	NA	NA	NA	NA	NA	NA
639	cg00572334	-1.1602	0.248517	California sea lion_Blood	KLF9	KLF9_Exon	NW_020874788.1	12626390	12626439	50	+	12626390	12626391	CGCCGCTAACCTGTATGCACTCTGTAATGGGCTTTGAGATGGGAGGATTT	Promoter (<=1kb)	91	12603145	12626959	23815	2	XM_027614868.1	520	XM_027614868.1;XM_027616431.1;XM_027616432.1	KLF9;LOC113934860;LOC113934861	0;-464;-3190	TRUE	FALSE	TRUE	FALSE	FALSE	TRUE	TRUE	FALSE	FALSE	Exon	9	12	NA	NA	NA	NA	NA	NA	NA	NA	NA	NA	NA	NA
640	cg00573041	-0.0842321	0.933122	California sea lion_Blood	NR4A3	NR4A3_Exon	NW_020874788.1	61401276	61401325	50	+	61401276	61401277	CGTACAGATAGTCTGAAAGGGAGGAGAGGTCGTCTGCCTTCCAAACCAAA	Exon (XM_027615335.1/NR4A3, exon 5 of 8)	91	61389707	61425460	35754	1	XM_027615335.1	11569	XM_027615335.1;XM_027615337.1;XM_027615336.1;XM_027615339.1;XM_027615338.1	NR4A3;NR4A3;NR4A3;NR4A3;NR4A3	0;0;0;0;0	TRUE	FALSE	FALSE	FALSE	FALSE	TRUE	FALSE	FALSE	FALSE	Exon	6	19	NA	NA	NA	NA	NA	NA	NA	NA	NA	NA	NA	NA
641	cg00576279	8.3019	1.44252e-14	California sea lion_Blood	HOXC4	HOXC4_Exon	NW_020884870.1	77592628	77592677	50	+	77592628	77592629	CGGACTGAGCCAGCCACCGGCCCCGCCACAGATTTACCCGTGGATGACCA	Exon (XM_027591942.1/HOXC5, exon 1 of 2)	362	77554083	77614759	60677	1	XM_027591931.1	38545	XM_027591931.1;XM_027591942.1;XM_027591939.1;XM_027591938.1;XM_027591941.1;XM_027591937.1;XM_027591940.1;XM_027591936.1	HOXC4;HOXC5;HOXC6;HOXC6;HOXC6;HOXC6;HOXC6;HOXC6	0;0;0;0;0;0;0;0	TRUE	FALSE	FALSE	FALSE	FALSE	TRUE	TRUE	FALSE	FALSE	Exon	73	181	NW_020884870.1	77592609	77592815	207	*	207	15	0.555556	0.942623	0.0724638	6.79144e-08	CpGisland
642	cg00576774	-6.07435	6.44276e-09	California sea lion_Blood	CREB5	CREB5_fiveUTR	NW_020876465.1	46702456	46702505	50	+	46702504	46702505	TAACTAGCTTGAGTGAGTCATATCCTTCCCATTTGATTCCAGGCCAAGCG	Promoter (<=1kb)	205	46571163	46702501	131339	2	XM_027574288.1	0	XM_027574287.1;XM_027574288.1;XM_027574286.1	CREB5;CREB5;CREB5	0;0;0	TRUE	FALSE	TRUE	TRUE	FALSE	TRUE	TRUE	FALSE	FALSE	fiveUTR	1	12	NA	NA	NA	NA	NA	NA	NA	NA	NA	NA	NA	NA
643	cg00577233	-1.83266	0.0690153	California sea lion_Blood	TRPM3	TRPM3_Exon	NW_020874788.1	12803951	12804000	50	-	12803951	12803952	CGAGCGATGTCGACTCTGTTCCAGGCTAAAGCTAAGCTCAGTTGGTCTGG	Exon (XM_027615325.1/TRPM3, exon 11 of 27)	91	12704246	12965633	261388	2	XM_027615325.1	161633	XM_027615325.1;XM_027615324.1;XM_027615326.1;XM_027615320.1;XM_027615321.1;XM_027615317.1;XM_027615318.1;XM_027615319.1;XM_027615322.1;XM_027615327.1;XM_027615328.1	TRPM3;TRPM3;TRPM3;TRPM3;TRPM3;TRPM3;TRPM3;TRPM3;TRPM3;TRPM3;TRPM3	0;0;0;0;0;0;0;0;0;0;0	TRUE	FALSE	FALSE	FALSE	FALSE	TRUE	FALSE	FALSE	FALSE	Exon	6	12	NA	NA	NA	NA	NA	NA	NA	NA	NA	NA	NA	NA
644	cg00577417	-1.35049	0.179453	California sea lion_Blood	ZNF219	ZNF219_Exon	NW_020876041.1	70971915	70971964	50	-	70971915	70971916	CGTGCACCTTCATGTGGTTCTTAAGGAACCAGGGCTCCTTGAAGCAGCGG	Exon (XM_027569581.1/ZNF219, exon 3 of 5)	182	70969666	70977411	7746	2	XM_027569581.1	5447	XM_027569576.1;XM_027569577.1;XM_027569574.1;XM_027569575.1;XM_027569578.1;XM_027569581.1;XM_027569580.1;XM_027569579.1;XM_027569582.1	ARHGEF40;ARHGEF40;ARHGEF40;ARHGEF40;ARHGEF40;ZNF219;ZNF219;ZNF219;ZNF219	22738;21500;20267;20267;20267;0;0;0;0	TRUE	FALSE	FALSE	FALSE	FALSE	TRUE	FALSE	FALSE	FALSE	Exon	2	4	NA	NA	NA	NA	NA	NA	NA	NA	NA	NA	NA	NA
645	cg00577835	0.540875	0.590118	California sea lion_Blood	LOC113931048	LOC113931048_Intergenic_upstream	NW_020874514.1	34178025	34178074	50	-	34178025	34178026	CGTTTGTCGATTTGTTTTAGGCCTTGCAGAATCTGCAACTCTGTGGCCTT	Distal Intergenic	36	34020398	34034364	13967	2	XR_003522661.1	-143710	NA	NA	NA	FALSE	TRUE	FALSE	FALSE	FALSE	FALSE	FALSE	FALSE	TRUE	Intergenic_upstream	18	41	NW_020874514.1	34177896	34178053	158	*	158	13	0.594937	0.950926	0.0822785	1.43667e-07	CpGisland
646	cg00578937	-2.48263	0.0140932	California sea lion_Blood	ZFHX2	ZFHX2_fiveUTR	NW_020876041.1	72970799	72970848	50	-	72970799	72970800	CGGAAATCGATGCACTTACACCTCAGCTGGAAGCAGGGACGGGAGTCGAA	Promoter (<=1kb)	182	72942081	72971166	29086	2	XM_027572891.1	318	XM_027572900.1;XM_027572891.1	THTPA;ZFHX2	0;0	TRUE	FALSE	TRUE	TRUE	FALSE	TRUE	TRUE	FALSE	FALSE	fiveUTR	4	9	NW_020876041.1	72970799	72970912	114	*	114	13	0.684211	1.02917	0.114035	2.32629e-09	CpGisland
647	cg00580052	0.479873	0.632686	California sea lion_Blood	NEMF	NEMF_Exon	NW_020876041.1	95554424	95554473	50	+	95554472	95554473	AATACCTGAGCCTGCTGAAGAGCTTCCAATCTGTTTTCGTGATCCTTTCG	Exon (XM_027569083.1/NEMF, exon 11 of 32)	182	95520390	95572018	51629	2	XM_027569083.1	17545	XM_027569083.1;XM_027569081.1;XM_027569082.1	NEMF;NEMF;NEMF	0;0;0	TRUE	FALSE	FALSE	FALSE	FALSE	TRUE	TRUE	FALSE	FALSE	Exon	1	1	NA	NA	NA	NA	NA	NA	NA	NA	NA	NA	NA	NA
648	cg00580454	-0.370702	0.711935	California sea lion_Blood	ILF3	ILF3_threeUTR	NW_020884868.1	204873654	204873703	50	-	204873702	204873703	AACTGCCATTGTCTTAAATTCTGCAGGCTAAGAGTTTCAGACAAGCTGCG	3' UTR	360	204868243	204896016	27774	2	XM_027583162.1	22313	XM_027583162.1;XM_027583163.1;XM_027583164.1;XM_027583160.1;XM_027583161.1;XM_027583167.1;XM_027583165.1	ILF3;ILF3;ILF3;ILF3;ILF3;ILF3;ILF3	0;0;0;0;0;0;0	TRUE	FALSE	FALSE	FALSE	TRUE	TRUE	TRUE	FALSE	FALSE	threeUTR	4	13	NA	NA	NA	NA	NA	NA	NA	NA	NA	NA	NA	NA
649	cg00582446	-1.867	0.0640111	California sea lion_Blood	AUTS2	AUTS2_Intron	NW_020874544.1	12936143	12936192	50	-	12936143	12936144	CGGTTTTGATGAGAGTGGAAGTGCGCATGCTAAATGTGATAAATGAATAG	Intron (XM_027609947.1/AUTS2, intron 5 of 18)	45	12092226	13204383	1112158	1	XM_027609947.1	843917	XM_027609947.1;XM_027609948.1;XM_027609949.1;XM_027609950.1	AUTS2;AUTS2;AUTS2;AUTS2	0;0;0;0	TRUE	FALSE	FALSE	FALSE	FALSE	FALSE	TRUE	FALSE	FALSE	Intron	86	91	NA	NA	NA	NA	NA	NA	NA	NA	NA	NA	NA	NA
650	cg00582950	5.40505	1.91852e-07	California sea lion_Blood	LOC113913046	LOC113913046_Intergenic_downstream	NW_020878390.1	19334202	19334251	50	-	19334202	19334203	CGAAGGGAAATTAAACTTTGCAGCTAATGGGGCTATATGATCCTTCAACC	Distal Intergenic	269	19439987	19440298	312	2	XM_027576989.1	106096	NA	NA	NA	FALSE	TRUE	FALSE	FALSE	FALSE	FALSE	FALSE	FALSE	TRUE	Intergenic_downstream	17	20	NA	NA	NA	NA	NA	NA	NA	NA	NA	NA	NA	NA
651	cg00583628	-0.8172	0.41594	California sea lion_Blood	GATAD2B	GATAD2B_Exon	NW_020874544.1	108700534	108700583	50	-	108700582	108700583	GGCTGCCTGGGGACCAAAACGTCTCTAAGGTAAAGTTGCAGCCTGAAGCG	Promoter (<=1kb)	45	108700408	108790762	90355	1	XM_027609848.1	126	XM_027609839.1;XM_027609840.1;XM_027609837.1;XM_027609838.1;XM_027609843.1;XM_027609836.1;XM_027609842.1;XM_027609848.1;XM_027609845.1;XM_027609846.1;XM_027609847.1;XM_027609844.1;XM_027609850.1	DENND4B;DENND4B;DENND4B;DENND4B;DENND4B;DENND4B;DENND4B;GATAD2B;GATAD2B;GATAD2B;GATAD2B;GATAD2B;GATAD2B	16739;16523;16294;16095;15939;15937;15689;0;0;0;0;0;0	TRUE	FALSE	TRUE	FALSE	FALSE	TRUE	TRUE	FALSE	FALSE	Exon	4	7	NW_020874544.1	108700058	108700711	654	*	654	77	0.701835	0.959931	0.117737	3.57012e-54	CpGisland
652	cg00585108	-1.01804	0.311082	California sea lion_Blood	PDE5A	PDE5A_Exon	NW_020874464.1	102767394	102767443	50	+	102767394	102767395	CGGATGTTTACTGACCTCAACCTTGTGCAGAACTTCCAGATGAAACATGA	Exon (XM_027599069.1/PDE5A, exon 12 of 15)	14	102660718	102775463	114746	1	XM_027599069.1	106676	XM_027599069.1;XM_027599065.1;XM_027599066.1;XR_003520812.1;XR_003520813.1;XR_003520814.1;XR_003520815.1;XR_003520816.1;XR_003520817.1;XR_003520818.1;XM_027599068.1;XM_027599067.1	PDE5A;PDE5A;PDE5A;PDE5A;PDE5A;PDE5A;PDE5A;PDE5A;PDE5A;PDE5A;PDE5A;PDE5A	0;0;0;0;0;0;0;0;0;0;0;0	TRUE	FALSE	FALSE	FALSE	FALSE	TRUE	FALSE	FALSE	FALSE	Exon	2	2	NA	NA	NA	NA	NA	NA	NA	NA	NA	NA	NA	NA
653	cg00585163	0.819831	0.414444	California sea lion_Blood	SOBP	SOBP_Exon	NW_020874467.1	53038408	53038457	50	-	53038456	53038457	CATCTGTTAGCGGGATATTCCAAGAGTCTGGAGTGAGCAGCTGCACCCCG	Exon (XM_027603100.1/SOBP, exon 6 of 7)	17	53017390	53175861	158472	2	XM_027603100.1	137404	XM_027603100.1	SOBP	0	TRUE	FALSE	FALSE	FALSE	FALSE	TRUE	FALSE	FALSE	FALSE	Exon	4	20	NA	NA	NA	NA	NA	NA	NA	NA	NA	NA	NA	NA
654	cg00585359	-0.1508	0.88058	California sea lion_Blood	PIK3C2B	PIK3C2B_Exon	NW_020874544.1	83037947	83037996	50	-	83037995	83037996	CGAATGAGGTTGTAGGCTTGGCAGCAAAGGTCAACAAAATCATGGAAGCG	Exon (XM_027610674.1/PIK3C2B, exon 24 of 32)	45	83028299	83070367	42069	2	XM_027610674.1	32371	XM_027610674.1;XM_027610676.1;XM_027610677.1;XM_027610678.1;XM_027610673.1;XM_027610672.1;XM_027610669.1;XM_027610670.1;XM_027610667.1;XM_027610668.1;XM_027610671.1;XR_003522957.1;XR_003522958.1	PIK3C2B;PIK3C2B;PIK3C2B;PIK3C2B;PIK3C2B;PIK3C2B;PIK3C2B;PIK3C2B;PIK3C2B;PIK3C2B;PIK3C2B;PIK3C2B;PIK3C2B	0;0;0;0;0;0;0;0;0;0;0;0;0	TRUE	FALSE	FALSE	FALSE	FALSE	TRUE	FALSE	FALSE	FALSE	Exon	3	3	NA	NA	NA	NA	NA	NA	NA	NA	NA	NA	NA	NA
655	cg00587168	6.73406	1.76554e-10	California sea lion_Blood	DLX2	DLX2_Intergenic_downstream	NW_020884869.1	59874010	59874059	50	-	59874010	59874011	CGCAGAATTAGCCTGAATTGCATGGTAACTGCTGCTGCTTTAAAATTTTT	Distal Intergenic	361	59865206	59867449	2244	1	XM_027590998.1	8853	XM_027590464.1	DLX1	0	FALSE	TRUE	FALSE	FALSE	FALSE	FALSE	FALSE	FALSE	TRUE	Intergenic_downstream	13	17	NA	NA	NA	NA	NA	NA	NA	NA	NA	NA	NA	NA
656	cg00589789	-2.25978	0.0252627	California sea lion_Blood	LOC113913337	LOC113913337_Intergenic_upstream	NW_020878390.1	64873251	64873300	50	-	64873251	64873252	CGGGCAGTGGGAAGTGGAGATAGACTATGATTACCTCTGTGAATTTACAC	Distal Intergenic	269	64940902	64967691	26790	1	XR_003517161.1	-67651	NA	NA	NA	FALSE	TRUE	FALSE	FALSE	FALSE	FALSE	FALSE	FALSE	TRUE	Intergenic_upstream	8	22	NA	NA	NA	NA	NA	NA	NA	NA	NA	NA	NA	NA
657	cg00591406	-0.154834	0.87741	California sea lion_Blood	IKZF2	IKZF2_fiveUTR	NW_020884869.1	24084866	24084915	50	-	24084866	24084867	CGACAGAGCTGGAAATGGTGATGAATCTTTTTTAATCAAAGGACAATTTC	5' UTR	361	24081771	24232537	150767	1	XM_027589807.1	3095	XM_027589807.1;XM_027589811.1;XM_027589805.1;XM_027589808.1;XM_027589810.1;XM_027589812.1;XM_027589809.1;XM_027589813.1;XM_027589814.1;XM_027589815.1;XM_027590650.1	IKZF2;IKZF2;IKZF2;IKZF2;IKZF2;IKZF2;IKZF2;IKZF2;IKZF2;IKZF2;LOC113920306	0;0;0;0;0;0;0;0;0;0;0	TRUE	FALSE	FALSE	TRUE	FALSE	TRUE	TRUE	FALSE	FALSE	fiveUTR	3	17	NA	NA	NA	NA	NA	NA	NA	NA	NA	NA	NA	NA
658	cg00592151	-0.0668353	0.946911	California sea lion_Blood	HS3ST4	HS3ST4_Promoter	NW_020874544.1	19913276	19913325	50	+	19913276	19913277	CGGACTTTTCCCTGAGTGAACAAAAGCTCACTGCTGCTCTCAGCTGGACA	Promoter (1-2kb)	45	19499711	19911645	411935	2	XM_027612307.1	-1631	XM_027612307.1	HS3ST4	0	FALSE	TRUE	TRUE	FALSE	FALSE	FALSE	FALSE	FALSE	FALSE	Promoter	1	3	NA	NA	NA	NA	NA	NA	NA	NA	NA	NA	NA	NA
659	cg00593231	4.13575	5.39761e-05	California sea lion_Blood	PAX6	PAX6_Intron	NW_020879070.1	28636933	28636982	50	-	28636933	28636934	CGTTTGTCGTGACGATGCAATTTCCCGGAGCGGAGCACTGTCACAAAGTG	Intron (XM_027579142.1/PAX6, intron 4 of 13)	277	28623315	28651704	28390	1	XM_027579142.1	13618	XM_027579142.1;XM_027579141.1;XM_027579144.1;XM_027579139.1;XM_027579140.1;XM_027579145.1;XM_027579146.1;XM_027579147.1	PAX6;PAX6;PAX6;PAX6;PAX6;PAX6;PAX6;PAX6	0;0;0;0;0;0;0;0	TRUE	FALSE	FALSE	FALSE	FALSE	FALSE	TRUE	FALSE	FALSE	Intron	36	77	NW_020879070.1	28636657	28636964	308	*	308	28	0.626623	0.930313	0.0909091	7.9833e-17	CpGisland
660	cg00593862	-1.23634	0.218916	California sea lion_Blood	LOC113913318	LOC113913318_Promoter	NW_020878390.1	9926529	9926578	50	-	9926529	9926530	CGGCCGGCCACCACTTGAATTAGCACCAAAGGATTATGGGACCCTGGGCC	Promoter (9-10kb)	269	9916092	9917190	1099	2	LOC113913318	-9388	NA	NA	NA	FALSE	TRUE	TRUE	FALSE	FALSE	FALSE	FALSE	FALSE	FALSE	Promoter	2	3	NA	NA	NA	NA	NA	NA	NA	NA	NA	NA	NA	NA
661	cg00594099	-2.1068	0.036836	California sea lion_Blood	AHDC1	AHDC1_Intron	NW_020874458.1	166997701	166997750	50	-	166997701	166997702	CGCTTCAGCTGTTTATTCTTGGGCTTTAACAATTGGGATTCTGACTTGGA	Intron (XM_027625008.1/AHDC1, intron 1 of 5)	10	166962390	167027450	65061	1	XM_027625008.1	35311	XM_027625008.1;XM_027624962.1;XM_027624981.1;XM_027624990.1;XM_027624972.1;XM_027624998.1	AHDC1;AHDC1;AHDC1;AHDC1;AHDC1;AHDC1	0;0;0;0;0;0	TRUE	FALSE	FALSE	FALSE	FALSE	FALSE	TRUE	FALSE	FALSE	Intron	37	46	NA	NA	NA	NA	NA	NA	NA	NA	NA	NA	NA	NA
662	cg00594698	-1.3525	0.178809	California sea lion_Blood	ZBTB20	ZBTB20_Intron	NW_020884868.1	58710089	58710138	50	+	58710137	58710138	TGATCTCACAAGCACATTAAAATCTTATTAACATTAATTACTTCTGAGCG	Intron (XM_027582742.1/ZBTB20, intron 1 of 11)	360	58006611	58733193	726583	2	XM_027582742.1	23055	XM_027582742.1;XM_027582747.1;XM_027582735.1;XM_027582746.1;XM_027582737.1;XM_027582732.1;XM_027582733.1;XM_027582734.1;XM_027582736.1;XM_027582739.1;XM_027582741.1;XM_027582743.1;XM_027582744.1;XM_027582745.1;XM_027582749.1;XM_027582750.1;XM_027582760.1;XM_027582761.1;XM_027582763.1;XR_003517935.1;XR_003517937.1;XR_003517938.1;XR_003517936.1;XR_003517939.1	ZBTB20;ZBTB20;ZBTB20;ZBTB20;ZBTB20;ZBTB20;ZBTB20;ZBTB20;ZBTB20;ZBTB20;ZBTB20;ZBTB20;ZBTB20;ZBTB20;ZBTB20;ZBTB20;ZBTB20;ZBTB20;ZBTB20;ZBTB20;ZBTB20;ZBTB20;ZBTB20;ZBTB20	0;0;0;0;0;0;0;0;0;0;0;0;0;0;0;0;0;0;0;0;0;0;0;0	TRUE	FALSE	FALSE	FALSE	FALSE	FALSE	TRUE	FALSE	FALSE	Intron	63	95	NA	NA	NA	NA	NA	NA	NA	NA	NA	NA	NA	NA
663	cg00595076	-2.57426	0.010957	California sea lion_Blood	ASCC2	ASCC2_Exon	NW_020878390.1	21776547	21776596	50	-	21776595	21776596	CTTTAGGGGGCGGTTTGTATAACACAAAATACCGGTCTGCCTTCTGCTCG	Exon (XM_027576671.1/ASCC2, exon 3 of 20)	269	21745227	21786110	40884	2	XM_027576671.1	9514	XM_027576671.1;XM_027576672.1;XM_027576673.1;XM_027576675.1	ASCC2;ASCC2;ASCC2;ASCC2	0;0;0;0	TRUE	FALSE	FALSE	FALSE	FALSE	TRUE	TRUE	FALSE	FALSE	Exon	9	9	NW_020878390.1	21776460	21776648	189	*	189	13	0.560847	0.90066	0.0687831	1.16857e-06	CpGisland
664	cg00595237	6.19579	3.38339e-09	California sea lion_Blood	GATA4	GATA4_Intron	NW_020874464.1	52130942	52130991	50	-	52130942	52130943	CGATGGGTTATTTTTACGCGGTAATAGGGCCCTGTGATTGCTCTATTAAC	Intron (XM_027600546.1/GATA4, intron 1 of 6)	14	52104203	52184501	80299	1	XM_027600546.1	26739	XM_027600546.1;XM_027600545.1;XM_027600547.1	GATA4;GATA4;GATA4	0;-915;-915	TRUE	FALSE	FALSE	FALSE	FALSE	FALSE	TRUE	FALSE	FALSE	Intron	2	3	NW_020874464.1	52130855	52130961	107	*	107	10	0.607477	1.22426	0.0934579	1.92811e-06	CpGisland
665	cg00595660	0.0252356	0.979942	California sea lion_Blood	MAP2K5	MAP2K5_Intron	NW_020876041.1	5294391	5294440	50	-	5294439	5294440	GACATCAGACTTGATCTGATGTTTATACAACCGCCAGCGGAATTTTTTCG	Intron (XM_027571020.1/MAP2K5, intron 18 of 23)	182	5127262	5373411	246150	1	XM_027571020.1	167129	XM_027571020.1;XM_027571022.1;XM_027571023.1;XM_027571024.1;XM_027571025.1;XM_027571026.1;XM_027571027.1;XM_027571028.1;XM_027571029.1;XM_027571030.1;XM_027571031.1;XM_027571033.1	MAP2K5;MAP2K5;MAP2K5;MAP2K5;MAP2K5;MAP2K5;MAP2K5;MAP2K5;MAP2K5;MAP2K5;MAP2K5;MAP2K5	0;0;0;0;0;0;0;0;0;0;0;0	TRUE	FALSE	FALSE	FALSE	FALSE	FALSE	TRUE	FALSE	FALSE	Intron	36	39	NA	NA	NA	NA	NA	NA	NA	NA	NA	NA	NA	NA
666	cg00597118	0.800035	0.425785	California sea lion_Blood	AZIN1	AZIN1_fiveUTR	NW_020874458.1	38749630	38749679	50	-	38749630	38749631	CGAACTTTCTGACCAAGTATACAACTACCCAGAGGGCCTAGGAGAAGTGC	5' UTR	10	38745125	38776018	30894	1	XM_027605749.1	4505	XM_027605749.1;XM_027605765.1;XM_027605776.1;XM_027605786.1;XM_027605795.1;XM_027605756.1	AZIN1;AZIN1;AZIN1;AZIN1;AZIN1;AZIN1	0;0;0;0;0;0	TRUE	FALSE	FALSE	TRUE	FALSE	TRUE	FALSE	FALSE	FALSE	fiveUTR	6	9	NA	NA	NA	NA	NA	NA	NA	NA	NA	NA	NA	NA
667	cg00597234	3.38709	0.000873858	California sea lion_Blood	TENM3	TENM3_Exon	NW_020874464.1	14030389	14030438	50	-	14030389	14030390	CGTGCAGACCAACGTGCTCAACATCGCCAACGAGGACTGCATCAAGGTGG	Exon (XM_027598498.1/TENM3, exon 34 of 34)	14	12774910	14031105	1256196	1	XM_027598498.1	1255479	XM_027598498.1	TENM3	0	TRUE	FALSE	FALSE	FALSE	FALSE	TRUE	FALSE	FALSE	FALSE	Exon	14	37	NW_020874464.1	14030277	14030456	180	*	180	20	0.672222	0.995025	0.111111	6.01313e-14	CpGisland
668	cg00597285	-0.111466	0.911577	California sea lion_Blood	SATB2	SATB2_fiveUTR	NW_020884869.1	36060870	36060919	50	-	36060870	36060871	CGGAAACCGAGGACAACCCAAAAGGACTCACTTTGCCTGATGACTCAACG	Promoter (<=1kb)	361	36060907	36246010	185104	1	XM_027591185.1	0	XM_027590655.1;XM_027591193.1;XM_027591187.1;XM_027591190.1;XM_027591192.1;XM_027591186.1;XM_027591191.1;XM_027591185.1;XM_027591188.1	LOC113920318;SATB2;SATB2;SATB2;SATB2;SATB2;SATB2;SATB2;SATB2	-1080;0;0;0;0;0;0;0;0	TRUE	FALSE	TRUE	TRUE	FALSE	TRUE	TRUE	FALSE	FALSE	fiveUTR	6	34	NA	NA	NA	NA	NA	NA	NA	NA	NA	NA	NA	NA
669	cg00598343	-0.904456	0.368026	California sea lion_Blood	MBIP	MBIP_Intergenic_upstream	NW_020876041.1	83963352	83963401	50	+	83963400	83963401	CACTTGGAGTTCTGAATATTTTAAAGCATAATTCCCACAGAAGGGATTCG	Distal Intergenic	182	83920614	83943695	23082	2	XM_027570739.1	-19657	NA	NA	NA	FALSE	TRUE	FALSE	FALSE	FALSE	FALSE	FALSE	FALSE	TRUE	Intergenic_upstream	1	1	NA	NA	NA	NA	NA	NA	NA	NA	NA	NA	NA	NA
670	cg00598724	-0.527515	0.599326	California sea lion_Blood	HIF1AN	HIF1AN_Intron	NW_020874462.1	28673318	28673367	50	+	28673318	28673319	CGAATAAATTAAACTACTGTGGCAGCAAATTGAAAAATAAGGATGTAAAT	Intron (XM_027594319.1/HIF1AN, intron 6 of 7)	13	28669334	28748608	79275	2	XM_027594319.1	75241	XM_027594319.1;XM_027594359.1;XM_027594349.1;XR_003519946.1;XM_027594314.1;XR_003519948.1;XR_003519945.1;XR_003519947.1	HIF1AN;HIF1AN;HIF1AN;HIF1AN;HIF1AN;HIF1AN;HIF1AN;HIF1AN	0;0;0;0;0;0;0;0	TRUE	FALSE	FALSE	FALSE	FALSE	FALSE	TRUE	FALSE	FALSE	Intron	26	28	NA	NA	NA	NA	NA	NA	NA	NA	NA	NA	NA	NA
671	cg00599230	1.71381	0.0888917	California sea lion_Blood	PHF12	PHF12_Exon	NW_020875730.1	42300644	42300693	50	+	42300692	42300693	GGCTGACCTTGCCATCTGGGGACGGAGCAGGAAGACTGTTACTTACGTCG	Exon (XM_027625463.1/PHF12, exon 9 of 14)	168	42295461	42332239	36779	2	XM_027625463.1	31546	XM_027625463.1;XM_027625462.1	PHF12;PHF12	0;0	TRUE	FALSE	FALSE	FALSE	FALSE	TRUE	TRUE	FALSE	FALSE	Exon	19	28	NA	NA	NA	NA	NA	NA	NA	NA	NA	NA	NA	NA
672	cg00601070	6.74099	1.69796e-10	California sea lion_Blood	DLX6	DLX6_Intergenic_downstream	NW_020876465.1	66534164	66534213	50	+	66534212	66534213	ATTCTTTTCAGCATTATAATTTTGGTTAATTTTCAATTTTAGGTCCTACG	Downstream (1-2kb)	205	66535466	66540866	5401	2	XM_027572994.1	6653	XM_027572994.1	DLX6	0	FALSE	TRUE	FALSE	FALSE	FALSE	FALSE	FALSE	FALSE	FALSE	Intergenic_downstream	13	36	NA	NA	NA	NA	NA	NA	NA	NA	NA	NA	NA	NA
673	cg00604109	-1.16501	0.246566	California sea lion_Blood	SOBP	SOBP_Intron	NW_020874467.1	53099949	53099998	50	-	53099949	53099950	CGCTTGCAAATTGGGAAACCTTCTGTGCAGTAAAAATACGGACAGGAGAA	Intron (XM_027603100.1/SOBP, intron 4 of 6)	17	53017390	53175861	158472	2	XM_027603100.1	75863	XM_027603100.1	SOBP	0	TRUE	FALSE	FALSE	FALSE	FALSE	FALSE	TRUE	FALSE	FALSE	Intron	9	20	NA	NA	NA	NA	NA	NA	NA	NA	NA	NA	NA	NA
674	cg00604987	4.18434	4.44056e-05	California sea lion_Blood	CXXC4	CXXC4_Intron	NW_020874464.1	115839950	115839999	50	-	115839998	115839999	AATTAAGACCCTAACAGAGCCAGCTGTGCTGGGATTCAAACTAATGACCG	Intron (XM_027597434.1/CXXC4, intron 1 of 2)	14	115741147	115861062	119916	1	XM_027597434.1	98803	XM_027597434.1;XM_027597433.1	CXXC4;CXXC4	0;0	TRUE	FALSE	FALSE	FALSE	FALSE	FALSE	TRUE	FALSE	FALSE	Intron	3	29	NA	NA	NA	NA	NA	NA	NA	NA	NA	NA	NA	NA
675	cg00605332	-0.012568	0.99001	California sea lion_Blood	LOC113928889	LOC113928889_Intron	NW_020874474.1	118061326	118061375	50	+	118061374	118061375	GATCCCAGGCATTTGAGCAAAGTACACAGCTATCCAGTTCTGACTGAACG	Intron (XR_003521992.1/LOC113928889, intron 3 of 4)	22	118002458	118127371	124914	2	XR_003521992.1	65996	XR_003521992.1	LOC113928889	0	TRUE	FALSE	FALSE	FALSE	FALSE	FALSE	TRUE	FALSE	FALSE	Intron	4	4	NA	NA	NA	NA	NA	NA	NA	NA	NA	NA	NA	NA
676	cg00606085	-1.25685	0.211399	California sea lion_Blood	RARA	RARA_Intron	NW_020875730.1	21528038	21528087	50	-	21528086	21528087	ACAAGGAGGCGTCTGTCAGCGTCATTTATCTCTGACATCATCAATCACCG	Intron (XM_027625540.1/RARA, intron 3 of 7)	168	21521375	21532023	10649	2	XM_027625540.1	3936	XM_027625540.1;XM_027625539.1;XM_027625538.1;XM_027625537.1;XM_027625536.1;XM_027625535.1;XM_027625534.1;XM_027625533.1	RARA;RARA;RARA;RARA;RARA;RARA;RARA;RARA	0;0;0;0;0;0;0;0	TRUE	FALSE	FALSE	FALSE	FALSE	FALSE	TRUE	FALSE	FALSE	Intron	7	13	NA	NA	NA	NA	NA	NA	NA	NA	NA	NA	NA	NA
677	cg00608221	0.27146	0.786834	California sea lion_Blood	URI1	URI1_Intron	NW_020874921.1	21086479	21086528	50	+	21086479	21086480	CGGTGTAAACAGTTCATAAAATCTCACAGCCCTGATGTCGCTCTAGATCA	Intron (XM_027618706.1/URI1, intron 3 of 9)	108	21073537	21177497	103961	2	XM_027618706.1	90969	XM_027618706.1;XM_027618707.1	URI1;URI1	0;0	TRUE	FALSE	FALSE	FALSE	FALSE	FALSE	TRUE	FALSE	FALSE	Intron	8	21	NA	NA	NA	NA	NA	NA	NA	NA	NA	NA	NA	NA
678	cg00608633	-0.720145	0.473372	California sea lion_Blood	NFIB	NFIB_Exon	NW_020874788.1	39371274	39371323	50	-	39371322	39371323	TACTTGCGTTTTCGAGCCTGCAGGTTGAACCAAGTATAGGCAATTGCACG	Exon (XM_027615068.1/NFIB, exon 2 of 9)	91	39145208	39378086	232879	2	XM_027615068.1	6763	XM_027615068.1;XM_027615067.1;XM_027615062.1;XM_027615061.1;XM_027615064.1;XM_027615063.1;XM_027615065.1	NFIB;NFIB;NFIB;NFIB;NFIB;NFIB;NFIB	0;0;0;0;0;0;0	TRUE	FALSE	FALSE	FALSE	FALSE	TRUE	FALSE	FALSE	FALSE	Exon	15	59	NA	NA	NA	NA	NA	NA	NA	NA	NA	NA	NA	NA
679	cg00611149	9.54502	4.08151e-18	California sea lion_Blood	HSD17B12	HSD17B12_Intergenic_upstream	NW_020879070.1	18869168	18869217	50	-	18869168	18869169	CGTCTCCAGGCGAAGTCACGATTCCTTCTCAGTTCGGAATGAACTGTGAC	Distal Intergenic	277	18603749	18770704	166956	2	XM_027577727.1	-98513	NA	NA	NA	FALSE	TRUE	FALSE	FALSE	FALSE	FALSE	FALSE	FALSE	TRUE	Intergenic_upstream	19	19	NW_020879070.1	18868892	18869304	413	*	413	32	0.605327	0.846311	0.0774818	5.71396e-17	CpGisland
680	cg00611206	3.3426	0.00101728	California sea lion_Blood	BNC2	BNC2_Intron	NW_020874788.1	41320587	41320636	50	+	41320635	41320636	AAGCCACTCTCTTCTTTGACGGCTGGTGACAAGTTGTCCTCTGAAGGACG	Intron (XM_027616816.1/BNC2, intron 3 of 7)	91	41078539	41499166	420628	2	XM_027616816.1	178530	XM_027616816.1;XM_027616818.1;XM_027616819.1;XM_027616820.1;XM_027616821.1;XM_027616822.1	BNC2;BNC2;BNC2;BNC2;BNC2;BNC2	0;0;0;0;0;0	TRUE	FALSE	FALSE	FALSE	FALSE	FALSE	TRUE	FALSE	FALSE	Intron	80	93	NA	NA	NA	NA	NA	NA	NA	NA	NA	NA	NA	NA
681	cg00611309	0.914602	0.362689	California sea lion_Blood	DACH1	DACH1_Intergenic_downstream	NW_020884869.1	157690541	157690590	50	-	157690589	157690590	TTGTCAACATAGAGTTCTTTCAATTAAAATATTTCCTGGCTACCACAGCG	Distal Intergenic	361	157868588	158290384	421797	2	XM_027590972.1	599843	NA	NA	NA	FALSE	TRUE	FALSE	FALSE	FALSE	FALSE	FALSE	FALSE	TRUE	Intergenic_downstream	8	86	NA	NA	NA	NA	NA	NA	NA	NA	NA	NA	NA	NA
682	cg00612583	0.133055	0.894544	California sea lion_Blood	LOC113928072	LOC113928072_Intergenic_upstream	NW_020874467.1	127105417	127105466	50	-	127105465	127105466	CTGAGTTCCATTTTCATCTGAACCCACATGGCAAAGCTGTAAATGATACG	Distal Intergenic	17	126926358	126927143	786	2	LOC113928072	-178323	NA	NA	NA	FALSE	TRUE	FALSE	FALSE	FALSE	FALSE	FALSE	FALSE	TRUE	Intergenic_upstream	1	1	NA	NA	NA	NA	NA	NA	NA	NA	NA	NA	NA	NA
683	cg00612925	6.72306	1.87822e-10	California sea lion_Blood	SIX1	SIX1_Promoter	NW_020876041.1	104732034	104732083	50	-	104732082	104732083	GTCTCTAATCAATCCTAATGCGATGGCAATTGGAGTCCCTGATGACTGCG	Promoter (5-6kb)	182	104720252	104726222	5971	2	XR_003515525.1	-5861	NA	NA	NA	FALSE	TRUE	TRUE	FALSE	FALSE	FALSE	FALSE	FALSE	FALSE	Promoter	9	17	NA	NA	NA	NA	NA	NA	NA	NA	NA	NA	NA	NA
684	cg00613562	3.69687	0.000290716	California sea lion_Blood	SULF1	SULF1_fiveUTR	NW_020874458.1	66426707	66426756	50	-	66426707	66426708	CGTCCTCAAGCACTCAGCACAGTGGTGTGTCAAGACGGGCTGCCCAATCC	Promoter (<=1kb)	10	66252217	66426774	174558	2	XM_027602978.1	18	XM_027602978.1;XM_027602984.1	SULF1;SULF1	0;0	TRUE	FALSE	TRUE	TRUE	FALSE	TRUE	FALSE	FALSE	FALSE	fiveUTR	4	5	NA	NA	NA	NA	NA	NA	NA	NA	NA	NA	NA	NA
685	cg00614320	-4.54776	9.77273e-06	California sea lion_Blood	KIAA0825	KIAA0825_Intron	NW_020874474.1	80880511	80880560	50	-	80880559	80880560	GGCTTTCCAAGCAAGACATGATGGATTGTGACCTTAATATGGGTTAGCCG	Intron (XM_027605651.1/KIAA0825, intron 21 of 21)	22	80544221	80960288	416068	1	XM_027605651.1	336290	XM_027605651.1;XM_027605653.1	KIAA0825;KIAA0825	0;0	TRUE	FALSE	FALSE	FALSE	FALSE	FALSE	TRUE	FALSE	FALSE	Intron	22	23	NA	NA	NA	NA	NA	NA	NA	NA	NA	NA	NA	NA
686	cg00615662	-0.205128	0.838077	California sea lion_Blood	BTRC	BTRC_Exon	NW_020874462.1	27989377	27989426	50	+	27989377	27989378	CGCCAGTCCCTGGGTTATACAGGCATCGCAGCGAAGGCATGCTGTCCGCC	Exon (XM_027591351.1/BTRC, exon 2 of 15)	13	27873647	28044816	171170	2	XM_027591351.1	55390	XM_027591351.1;XM_027591382.1;XM_027591404.1;XM_027591361.1;XM_027591344.1;XM_027591368.1;XM_027591376.1;XM_027591389.1;XM_027591414.1	BTRC;BTRC;BTRC;BTRC;BTRC;BTRC;BTRC;BTRC;BTRC	0;0;0;0;0;0;0;0;0	TRUE	FALSE	FALSE	FALSE	FALSE	TRUE	TRUE	FALSE	FALSE	Exon	5	54	NA	NA	NA	NA	NA	NA	NA	NA	NA	NA	NA	NA
687	cg00616272	1.46826	0.14459	California sea lion_Blood	DGKB	DGKB_Intron	NW_020876465.1	59381156	59381205	50	+	59381204	59381205	ATTAAGAAGTGACTGACATAAATTAGGCAGATTTCAGAAGCCACAGGCCG	Intron (XM_027574755.1/DGKB, intron 22 of 25)	205	58851765	59559007	707243	1	XM_027574755.1	529391	XM_027574755.1;XM_027574758.1;XM_027574759.1;XM_027574760.1;XM_027574762.1;XM_027574763.1;XM_027574764.1;XM_027574756.1;XM_027574757.1	DGKB;DGKB;DGKB;DGKB;DGKB;DGKB;DGKB;DGKB;DGKB	0;0;0;0;0;0;0;0;0	TRUE	FALSE	FALSE	FALSE	FALSE	FALSE	TRUE	FALSE	FALSE	Intron	5	5	NA	NA	NA	NA	NA	NA	NA	NA	NA	NA	NA	NA
688	cg00618420	-0.505316	0.614771	California sea lion_Blood	ZNF536	ZNF536_Promoter	NW_020874921.1	20907929	20907978	50	+	20907977	20907978	TATCTGGTAGGTGAAATGCATTGTACCATTAAAAACGCTCTCCATTGTCG	Promoter (<=1kb)	108	20487659	20908409	420751	2	XM_027619610.1	431	XM_027619609.1;XM_027619610.1;XM_027619611.1	ZNF536;ZNF536;ZNF536	0;0;0	TRUE	FALSE	TRUE	FALSE	FALSE	FALSE	TRUE	FALSE	FALSE	Promoter	15	113	NA	NA	NA	NA	NA	NA	NA	NA	NA	NA	NA	NA
689	cg00618479	-2.44968	0.015403	California sea lion_Blood	HOXB3	HOXB3_Exon	NW_020875730.1	23982754	23982803	50	+	23982754	23982755	CGTTTGCCTCGACTCTTTCATCCAGGGGAATATCTGTTTGGTGAGGGTGG	Promoter (<=1kb)	168	23981065	23983201	2137	2	XM_027626627.1	398	XM_027626627.1;XR_003515292.1;XR_003515293.1	HOXB3;LOC113907831;LOC113907831	0;0;0	TRUE	FALSE	TRUE	FALSE	FALSE	TRUE	TRUE	FALSE	FALSE	Exon	2	16	NA	NA	NA	NA	NA	NA	NA	NA	NA	NA	NA	NA
690	cg00619575	0.681871	0.497176	California sea lion_Blood	LOC113917720	LOC113917720_Promoter	NW_020884868.1	144590692	144590741	50	+	144590692	144590693	CGCCATGAAATCGATAATTTTTGATCTTTTGGTTAGTAGGCAACATGGTG	Promoter (<=1kb)	360	144588063	144591340	3278	2	XR_003518334.1	599	XM_027585661.1;XM_027585662.1;XM_027585663.1;XR_003518334.1	CTNNB1;CTNNB1;CTNNB1;LOC113917720	0;0;0;0	TRUE	FALSE	TRUE	FALSE	FALSE	FALSE	TRUE	FALSE	FALSE	Promoter	2	7	NA	NA	NA	NA	NA	NA	NA	NA	NA	NA	NA	NA
691	cg00621224	0.592264	0.555323	California sea lion_Blood	CRYBA4	CRYBA4_Intergenic_downstream	NW_020878390.1	19172810	19172859	50	-	19172858	19172859	CATATGTAATTCCTAATGATTTCTCTGTTATGTCCTGTTTTATTAAAGCG	Distal Intergenic	269	19076289	19083029	6741	1	XM_027576035.1	96570	NA	NA	NA	FALSE	TRUE	FALSE	FALSE	FALSE	FALSE	FALSE	FALSE	TRUE	Intergenic_downstream	3	3	NA	NA	NA	NA	NA	NA	NA	NA	NA	NA	NA	NA
692	cg00621654	0.366757	0.714865	California sea lion_Blood	CUNH2orf91	CUNH2orf91_Promoter	NW_020875357.1	34297147	34297196	50	-	34297147	34297148	CGGTTTTCCTCACAGAGGTGTCTTTATTCATTTGACATGCCTTTAATAAC	Promoter (3-4kb)	146	34292036	34294082	2047	2	XM_027623833.1	-3114	XM_027623833.1	CUNH2orf91	0	FALSE	TRUE	TRUE	FALSE	FALSE	FALSE	FALSE	FALSE	FALSE	Promoter	3	3	NA	NA	NA	NA	NA	NA	NA	NA	NA	NA	NA	NA
693	cg00622300	-0.83188	0.40763	California sea lion_Blood	LOC113920803	LOC113920803_Intergenic_upstream	NW_020884869.1	73330466	73330515	50	+	73330514	73330515	AAGCTGTCTGGCTTTCATCTATTCAGGTGGTTTCATTGACTGTGAAAGCG	Distal Intergenic	361	73239365	73240064	700	2	LOC113920803	-90402	NA	NA	NA	FALSE	TRUE	FALSE	FALSE	FALSE	FALSE	FALSE	FALSE	TRUE	Intergenic_upstream	14	18	NA	NA	NA	NA	NA	NA	NA	NA	NA	NA	NA	NA
694	cg00622374	0.464399	0.64369	California sea lion_Blood	LOC113909289	LOC113909289_Intergenic_upstream	NW_020876041.1	83751394	83751443	50	+	83751394	83751395	CGCAGTGGGAAATCGGGACAATGTTGTCTCCTTTCAAAGTAATTCATAAT	Distal Intergenic	182	83776800	83780352	3553	1	LOC113909289	-25357	NA	NA	NA	FALSE	TRUE	FALSE	FALSE	FALSE	FALSE	FALSE	FALSE	TRUE	Intergenic_upstream	1	1	NA	NA	NA	NA	NA	NA	NA	NA	NA	NA	NA	NA
695	cg00623391	0.470805	0.639125	California sea lion_Blood	LOC113929499	LOC113929499_Intergenic_downstream	NW_020874474.1	82011927	82011976	50	+	82011927	82011928	CGTTTGCTACAGCAGAGTGGGCACAAATCATCCATTCTTAATTAAAAGAT	Distal Intergenic	22	82053986	82056324	2339	2	LOC113929499	44348	NA	NA	NA	FALSE	TRUE	FALSE	FALSE	FALSE	FALSE	FALSE	FALSE	TRUE	Intergenic_downstream	10	13	NA	NA	NA	NA	NA	NA	NA	NA	NA	NA	NA	NA
696	cg00631268	-0.601456	0.549208	California sea lion_Blood	PROX1	PROX1_Intron	NW_020874544.1	70187525	70187574	50	+	70187525	70187526	CGATTTCAATAGAACTTAAACCCATTACGATTTGCTGAACTTGGAGTTCT	Intron (XM_027611044.1/PROX1, intron 4 of 5)	45	70156585	70209104	52520	2	XM_027611044.1	21530	XM_027611044.1;XM_027611053.1;XM_027611045.1;XM_027611047.1;XM_027611051.1;XM_027611046.1;XM_027611052.1;XM_027611048.1;XM_027611054.1	PROX1;PROX1;PROX1;PROX1;PROX1;PROX1;PROX1;PROX1;PROX1	0;0;0;0;0;0;0;0;0	TRUE	FALSE	FALSE	FALSE	FALSE	FALSE	TRUE	FALSE	FALSE	Intron	20	46	NA	NA	NA	NA	NA	NA	NA	NA	NA	NA	NA	NA
697	cg00633857	9.14778	5.88823e-17	California sea lion_Blood	FEZF2	FEZF2_Promoter	NW_020884868.1	183247093	183247142	50	+	183247093	183247094	CGCTGAATTCCTCCGAACTTACTTGGGGCCTGTCTAGAAAAGGGTCTTTT	Promoter (<=1kb)	360	183247384	183252140	4757	1	XM_027585696.1	-242	XM_027585696.1;XM_027585695.1	FEZF2;FEZF2	0;0	FALSE	TRUE	TRUE	FALSE	FALSE	FALSE	FALSE	FALSE	FALSE	Promoter	13	48	NA	NA	NA	NA	NA	NA	NA	NA	NA	NA	NA	NA
698	cg00634704	10.4245	9.34975e-21	California sea lion_Blood	OSR2	OSR2_threeUTR	NW_020874458.1	41945251	41945300	50	-	41945299	41945300	GAGTCAGGCTGTGCCGCCGCAGATCACAGTTTCGCCTGAACACTTTGCCG	3' UTR	10	41944664	41952593	7930	2	XM_027615846.1	7293	XM_027615846.1;XM_027615856.1	OSR2;OSR2	0;0	TRUE	FALSE	FALSE	FALSE	TRUE	TRUE	FALSE	FALSE	FALSE	threeUTR	3	6	NA	NA	NA	NA	NA	NA	NA	NA	NA	NA	NA	NA
699	cg00637843	3.8153	0.000187197	California sea lion_Blood	CELF2	CELF2_fiveUTR	NW_020884870.1	9881003	9881052	50	+	9881003	9881004	CGGTGTTAATAAAGAGAGATTTAAGTGAGAGCTGTGCTTGGAATAAAGTG	5' UTR	362	9589254	10390157	800904	1	XM_027593429.1	291749	XM_027593429.1;XM_027593422.1;XM_027593424.1	CELF2;CELF2;CELF2	0;0;0	TRUE	FALSE	FALSE	TRUE	FALSE	TRUE	TRUE	FALSE	FALSE	fiveUTR	3	23	NA	NA	NA	NA	NA	NA	NA	NA	NA	NA	NA	NA
700	cg00638532	4.00964	8.88586e-05	California sea lion_Blood	NRXN3	NRXN3_Intron	NW_020876041.1	120738438	120738487	50	-	120738438	120738439	CGCCGGGGTCTCACTCTCAGCACGAGCACCATTTCCATGGCAGCAAGCAT	Intron (XM_027570871.1/NRXN3, intron 16 of 22)	182	119719296	121248212	1528917	1	XM_027570871.1	1019142	XM_027570871.1	NRXN3	0	TRUE	FALSE	FALSE	FALSE	FALSE	FALSE	TRUE	FALSE	FALSE	Intron	18	41	NA	NA	NA	NA	NA	NA	NA	NA	NA	NA	NA	NA
701	cg00638788	-5.76875	3.1375e-08	California sea lion_Blood	GBF1	GBF1_Exon	NW_020874462.1	27195925	27195974	50	-	27195925	27195926	CGGGCTGAAGCAAACAGCAGCAGGTTTACCTTGTGAAGAGCAGCTGCACC	Exon (XM_027596201.1/GBF1, exon 7 of 41)	13	27171602	27289939	118338	2	XM_027596201.1	93965	XM_027596201.1;XM_027596202.1;XM_027596203.1;XM_027596204.1;XM_027596205.1;XM_027596206.1;XM_027596207.1;XM_027596209.1;XM_027596210.1;XM_027596211.1	GBF1;GBF1;GBF1;GBF1;GBF1;GBF1;GBF1;GBF1;GBF1;GBF1	0;0;0;0;0;0;0;0;0;0	TRUE	FALSE	FALSE	FALSE	FALSE	TRUE	TRUE	FALSE	FALSE	Exon	10	18	NA	NA	NA	NA	NA	NA	NA	NA	NA	NA	NA	NA
702	cg00640107	-5.91962	1.44596e-08	California sea lion_Blood	MACF1	MACF1_Exon	NW_020874458.1	157270660	157270709	50	-	157270660	157270661	CGTTTACACTGCCTACAGAGCTTCCTACAGAGGGCAGTATGGAACCTGAG	Exon (XM_027623274.1/MACF1, exon 53 of 103)	10	157180273	157400257	219985	2	XM_027623274.1	129548	XM_027623274.1;XM_027623118.1;XM_027623195.1;XM_027623676.1;XM_027623755.1;XM_027621886.1;XM_027622156.1;XM_027622240.1;XM_027622414.1;XM_027622814.1;XM_027622967.1;XM_027623976.1;XM_027624063.1;XM_027621664.1;XM_027621712.1;XM_027621798.1;XM_027621977.1;XM_027622068.1;XM_027622734.1;XM_027623351.1;XM_027622580.1;XM_027623827.1;XM_027623855.1;XM_027622332.1;XM_027622502.1;XM_027623053.1;XM_027623…	MACF1;MACF1;MACF1;MACF1;MACF1;MACF1;MACF1;MACF1;MACF1;MACF1;MACF1;MACF1;MACF1;MACF1;MACF1;MACF1;MACF1;MACF1;MACF1;MACF1;MACF1;MACF1;MACF1;MACF1;MACF1;MACF1;MACF1;MACF1;MACF1;MACF1;MACF1;MACF1	0;0;0;0;0;0;0;0;0;0;0;0;0;0;0;0;0;0;0;0;0;0;0;0;0;0;0;0;0;0;0;0	TRUE	FALSE	FALSE	FALSE	FALSE	TRUE	TRUE	FALSE	FALSE	Exon	8	18	NA	NA	NA	NA	NA	NA	NA	NA	NA	NA	NA	NA
703	cg00640255	-4.18962	4.34699e-05	California sea lion_Blood	NSD3	NSD3_Intron	NW_020874464.1	34580778	34580827	50	+	34580826	34580827	AATGGTGGAAACACAACGCAATCAGGCCTCCTAATCTCGCAGCGATCGCG	Intron (XM_027600355.1/NSD3, intron 9 of 23)	14	34536844	34656639	119796	2	XM_027600355.1	75812	XM_027600355.1;XM_027600357.1;XM_027600358.1;XM_027600356.1;XM_027600359.1	NSD3;NSD3;NSD3;NSD3;NSD3	0;0;0;0;0	TRUE	FALSE	FALSE	FALSE	FALSE	FALSE	TRUE	FALSE	FALSE	Intron	9	18	NW_020874464.1	34580759	34580867	109	*	109	10	0.587156	1.08135	0.0917431	2.29227e-06	CpGisland
704	cg00641826	0.631797	0.529262	California sea lion_Blood	LOC113919476	LOC113919476_Intergenic_downstream	NW_020884869.1	55496387	55496436	50	-	55496387	55496388	CGATCATTTATCCTGTCGCACAGGGATATTGCAGAGTTCACTCAAAGCCA	Distal Intergenic	361	55504844	55505292	449	2	XM_027588649.1	8905	NA	NA	NA	FALSE	TRUE	FALSE	FALSE	FALSE	FALSE	FALSE	FALSE	TRUE	Intergenic_downstream	2	2	NA	NA	NA	NA	NA	NA	NA	NA	NA	NA	NA	NA
705	cg00643485	-4.8441	2.6554e-06	California sea lion_Blood	CCDC88A	CCDC88A_Exon	NW_020875357.1	72168956	72169005	50	+	72169004	72169005	ACATTAAAGTGGTTGCACTGAAAAGACTGCCCTTTTTGAGGAACAGACCG	Exon (XM_027620945.1/CCDC88A, exon 26 of 31)	146	72065695	72176668	110974	1	XM_027620945.1	103261	XM_027620945.1;XM_027620946.1;XM_027620947.1;XM_027620948.1;XM_027620949.1	CCDC88A;CCDC88A;CCDC88A;CCDC88A;CCDC88A	0;0;0;0;0	TRUE	FALSE	FALSE	FALSE	FALSE	TRUE	TRUE	FALSE	FALSE	Exon	6	6	NA	NA	NA	NA	NA	NA	NA	NA	NA	NA	NA	NA
706	cg00645382	-1.52523	0.12972	California sea lion_Blood	AUTS2	AUTS2_Intron	NW_020874544.1	13060110	13060159	50	-	13060110	13060111	CGCGCCATTCCTGATGACAAACTGCCAGCCAGCTCCCACAAAAGCACGAT	Intron (XM_027609947.1/AUTS2, intron 5 of 18)	45	12092226	13204383	1112158	1	XM_027609947.1	967884	XM_027609947.1;XM_027609948.1;XM_027609949.1;XM_027609950.1	AUTS2;AUTS2;AUTS2;AUTS2	0;0;0;0	TRUE	FALSE	FALSE	FALSE	FALSE	FALSE	TRUE	FALSE	FALSE	Intron	86	91	NW_020874544.1	13060070	13060113	44	*	44	7	0.818182	1.0301	0.159091	3.44537e-06	CpGisland
707	cg00649365	0.187493	0.851828	California sea lion_Blood	LOC113923648	LOC113923648_Promoter	NW_020874462.1	28066541	28066590	50	+	28066541	28066542	CGGCCTCCAGAAGGCAATTCCAATTTGTTTCGGTAAGGCTTTGAGTTACA	Promoter (8-9kb)	13	28075043	28089182	14140	1	XR_003520387.1	-8453	NA	NA	NA	FALSE	TRUE	TRUE	FALSE	FALSE	FALSE	FALSE	FALSE	FALSE	Promoter	22	48	NA	NA	NA	NA	NA	NA	NA	NA	NA	NA	NA	NA
708	cg00650240	-4.91196	1.95372e-06	California sea lion_Blood	LOC113918693	LOC113918693_Promoter	NW_020884868.1	25830162	25830211	50	-	25830210	25830211	TTCCAGCCATCTAATCGGGTAATTTATTTTTTCAACCATCACATAAATCG	Promoter (8-9kb)	360	25750281	25821720	71440	2	XR_003518655.1	-8491	NA	NA	NA	FALSE	TRUE	TRUE	FALSE	FALSE	FALSE	FALSE	FALSE	FALSE	Promoter	2	9	NA	NA	NA	NA	NA	NA	NA	NA	NA	NA	NA	NA
709	cg00650422	6.6868	2.30237e-10	California sea lion_Blood	SIX4	SIX4_Exon	NW_020876041.1	104791195	104791244	50	-	104791195	104791196	CGGTTCTTGAACCAGTTGCTGACCTGGGTGAGGGAGAGGCCGGTGATCTT	Promoter (<=1kb)	182	104779941	104792085	12145	2	XM_027568694.1	841	XM_027568694.1	SIX4	0	TRUE	FALSE	TRUE	FALSE	FALSE	TRUE	FALSE	FALSE	FALSE	Exon	5	8	NA	NA	NA	NA	NA	NA	NA	NA	NA	NA	NA	NA
710	cg00651667	0.135874	0.892323	California sea lion_Blood	EOMES	EOMES_Exon	NW_020884868.1	138510183	138510232	50	-	138510183	138510184	CGTGGGAGATGGAGTTAACCTGTCATTTTCTGAAGCGGTGTACATGCTAC	Exon (XM_027581736.1/EOMES, exon 6 of 6)	360	138508366	138514563	6198	2	XM_027581736.1	4331	XM_027581736.1;XM_027581738.1	EOMES;EOMES	0;0	TRUE	FALSE	FALSE	FALSE	FALSE	TRUE	TRUE	FALSE	FALSE	Exon	5	7	NA	NA	NA	NA	NA	NA	NA	NA	NA	NA	NA	NA
711	cg00653777	1.8735	0.0630975	California sea lion_Blood	ARX	ARX_Promoter	NW_020874514.1	20482032	20482081	50	-	20482032	20482033	CGTTATTGCAGTGTTAGGAGGAGAGAAAGAGAGAGAGAAAACAACAATAC	Promoter (3-4kb)	36	20465794	20478252	12459	2	XM_027608419.1	-3829	XM_027608419.1	ARX	0	FALSE	TRUE	TRUE	FALSE	FALSE	FALSE	FALSE	FALSE	FALSE	Promoter	7	29	NA	NA	NA	NA	NA	NA	NA	NA	NA	NA	NA	NA
712	cg00653985	-4.45701	1.43884e-05	California sea lion_Blood	SAMD14	SAMD14_Promoter	NW_020875730.1	25229230	25229279	50	-	25229278	25229279	GGCTCTGGGGGCTGCTTTTATGGGGACGACCTGACAGAGGGCATGGTCCG	Promoter (3-4kb)	168	25209405	25225794	16390	2	XM_027625178.1	-3485	XM_027625177.1;XM_027625178.1	PPP1R9B;SAMD14	13620;-3436	FALSE	TRUE	TRUE	FALSE	FALSE	FALSE	FALSE	FALSE	FALSE	Promoter	2	2	NA	NA	NA	NA	NA	NA	NA	NA	NA	NA	NA	NA
713	cg00656055	-0.446773	0.65632	California sea lion_Blood	ARPP21	ARPP21_Exon	NW_020884868.1	149488751	149488800	50	-	149488799	149488800	TGATTGTCTTCTTTATCAATACTAGAGTTATCTCGCTTCAAGATAAACCG	Exon (XM_027586139.1/ARPP21, exon 10 of 21)	360	149402078	149514440	112363	2	XM_027586139.1	25640	XM_027586139.1;XM_027586137.1;XM_027586146.1;XM_027586147.1;XM_027586148.1;XM_027586150.1;XM_027586151.1;XM_027586152.1;XM_027586154.1;XM_027586155.1;XM_027586138.1;XM_027586143.1;XM_027586144.1;XM_027586142.1;XM_027586145.1;XM_027586140.1;XM_027586141.1;XM_027586149.1;XM_027586153.1;XM_027586156.1;XM_027586157.1;XR_003518423.1;XR_003518422.1;XR_003518421.1;XR_003518420.1;XR_003518424.1;XR_003518…	ARPP21;ARPP21;ARPP21;ARPP21;ARPP21;ARPP21;ARPP21;ARPP21;ARPP21;ARPP21;ARPP21;ARPP21;ARPP21;ARPP21;ARPP21;ARPP21;ARPP21;ARPP21;ARPP21;ARPP21;ARPP21;ARPP21;ARPP21;ARPP21;ARPP21;ARPP21;ARPP21;ARPP21	0;0;0;0;0;0;0;0;0;0;0;0;0;0;0;0;0;0;0;0;0;0;0;0;0;0;0;0	TRUE	FALSE	FALSE	FALSE	FALSE	TRUE	TRUE	FALSE	FALSE	Exon	1	3	NA	NA	NA	NA	NA	NA	NA	NA	NA	NA	NA	NA
714	cg00658736	0.0366143	0.970901	California sea lion_Blood	ELAVL4	ELAVL4_Exon	NW_020874458.1	147979855	147979904	50	+	147979903	147979904	TGGGCTTTGTTGGTTTTAAAGGAAACTTGCAACACTCTGTCTCCCAGGCG	Exon (XM_027582945.1/ELAVL4, exon 7 of 7)	10	147977218	148061404	84187	2	XM_027582945.1	81500	XM_027582945.1;XM_027582973.1;XM_027582962.1;XM_027582955.1	ELAVL4;ELAVL4;ELAVL4;ELAVL4	0;0;0;0	TRUE	FALSE	FALSE	FALSE	FALSE	TRUE	FALSE	FALSE	FALSE	Exon	5	34	NA	NA	NA	NA	NA	NA	NA	NA	NA	NA	NA	NA
715	cg00658751	0.340003	0.734844	California sea lion_Blood	SRRM4	SRRM4_Intron	NW_020878390.1	14295535	14295584	50	+	14295535	14295536	CGTGCTTACAATACTCTATTTGATTAAAATTTAACAAGCTATGTTATTGG	Intron (XM_027577410.1/SRRM4, intron 1 of 12)	269	14223200	14376072	152873	1	XM_027577410.1	72335	XM_027577410.1	SRRM4	0	TRUE	FALSE	FALSE	FALSE	FALSE	FALSE	TRUE	FALSE	FALSE	Intron	1	1	NA	NA	NA	NA	NA	NA	NA	NA	NA	NA	NA	NA
716	cg00658920	-0.221	0.825744	California sea lion_Blood	KIAA2026	KIAA2026_Exon	NW_020874788.1	30652213	30652262	50	+	30652261	30652262	TCCCTTCTCATCCTCCAATCCATAATAGCCTCTAGATGTAACTGCTATCG	Exon (XM_027616488.1/KIAA2026, exon 2 of 8)	91	30528000	30678823	150824	2	XM_027616488.1	26561	XM_027616488.1;XM_027616489.1;XR_003523825.1	KIAA2026;KIAA2026;RANBP6	0;0;0	TRUE	FALSE	FALSE	FALSE	FALSE	TRUE	TRUE	FALSE	FALSE	Exon	3	3	NA	NA	NA	NA	NA	NA	NA	NA	NA	NA	NA	NA
717	cg00658982	2.45066	0.0153623	California sea lion_Blood	RIMBP2	RIMBP2_threeUTR	NW_020878390.1	1235297	1235346	50	-	1235297	1235298	CGTCATCTATGGGTTCTGGTAGTCCTGGGAGAGGCAGGGAAATGTCCTCG	3' UTR	269	1157521	1235662	78142	1	XM_027575828.1	77776	XM_027575828.1;XM_027575825.1;XM_027575827.1;XM_027575833.1;XM_027575834.1;XM_027575831.1;XM_027575836.1;XM_027575832.1;XM_027575829.1;XM_027575830.1;XM_027575837.1;XM_027575826.1	RIMBP2;RIMBP2;RIMBP2;RIMBP2;RIMBP2;RIMBP2;RIMBP2;RIMBP2;RIMBP2;RIMBP2;RIMBP2;RIMBP2	0;0;0;0;0;0;0;0;0;0;0;0	TRUE	FALSE	FALSE	FALSE	TRUE	TRUE	TRUE	FALSE	FALSE	threeUTR	2	2	NA	NA	NA	NA	NA	NA	NA	NA	NA	NA	NA	NA
718	cg00659065	-1.01254	0.313698	California sea lion_Blood	FOXO6	FOXO6_Intron	NW_020874458.1	155570745	155570794	50	-	155570793	155570794	CGTCTCATCTCTTTAAATTAGTCTGTCTGCAATTACCGCCTGGCACGGCG	Intron (XM_027623148.1/FOXO6, intron 1 of 1)	10	155554566	155576235	21670	2	XM_027623148.1	5441	XM_027623148.1	FOXO6	0	TRUE	FALSE	FALSE	FALSE	FALSE	FALSE	TRUE	FALSE	FALSE	Intron	14	41	NW_020874458.1	155570781	155570859	79	*	79	10	0.78481	0.825496	0.126582	9.79751e-08	CpGisland
719	cg00659574	-1.364	0.17516	California sea lion_Blood	LOC113936536	LOC113936536_Intergenic_downstream	NW_020874921.1	20378996	20379045	50	-	20379044	20379045	TTGTAAGCATTATTAAAAATAATAACTTAATGTTTCCTTCCTGTGACTCG	Distal Intergenic	108	20414706	20415084	379	2	LOC113936536	36088	NA	NA	NA	FALSE	TRUE	FALSE	FALSE	FALSE	FALSE	FALSE	FALSE	TRUE	Intergenic_downstream	2	8	NA	NA	NA	NA	NA	NA	NA	NA	NA	NA	NA	NA
720	cg00660874	-2.94628	0.00367692	California sea lion_Blood	IGF2BP2	IGF2BP2_Exon	NW_020884868.1	78560271	78560320	50	+	78560319	78560320	GGAGGGCTTGACCATAAAGAACATCACTAAGCAGACCCAGTCCCGGTACG	Exon (XM_027587359.1/IGF2BP2, exon 6 of 16)	360	78441094	78595280	154187	1	XM_027587359.1	119177	XM_027587359.1;XM_027587360.1;XM_027587361.1;XM_027587362.1;XM_027587363.1	IGF2BP2;IGF2BP2;IGF2BP2;IGF2BP2;IGF2BP2	0;0;0;0;0	TRUE	FALSE	FALSE	FALSE	FALSE	TRUE	TRUE	FALSE	FALSE	Exon	1	5	NA	NA	NA	NA	NA	NA	NA	NA	NA	NA	NA	NA
721	cg00662491	1.04885	0.296703	California sea lion_Blood	FOXG1	FOXG1_Promoter	NW_020876041.1	77527944	77527993	50	-	77527992	77527993	TTTCTTGAAAATTGCAGCTCTATGCTTGTTTTGTTGTTTCTCCAGTAACG	Promoter (9-10kb)	182	77537316	77539347	2032	1	XM_027572537.1	-9372	NA	NA	NA	FALSE	TRUE	TRUE	FALSE	FALSE	FALSE	FALSE	FALSE	FALSE	Promoter	16	34	NA	NA	NA	NA	NA	NA	NA	NA	NA	NA	NA	NA
722	cg00663363	5.39313	2.03298e-07	California sea lion_Blood	TEX29	TEX29_Intergenic_downstream	NW_020884869.1	190912870	190912919	50	+	190912870	190912871	CGAGGGAAATTAACAAACGTTTGATTTGTTGTGTTGCTAATGTGACACTT	Distal Intergenic	361	190766745	190784541	17797	1	XM_027590887.1	146125	NA	NA	NA	FALSE	TRUE	FALSE	FALSE	FALSE	FALSE	FALSE	FALSE	TRUE	Intergenic_downstream	3	3	NA	NA	NA	NA	NA	NA	NA	NA	NA	NA	NA	NA
723	cg00665868	-1.39696	0.165012	California sea lion_Blood	LOC113929249	LOC113929249_Intergenic_upstream	NW_020874474.1	94590784	94590833	50	+	94590832	94590833	CCTGTTAGATCATCTGTCAGCAAAGCGCTGTTCACATTTATCATGGTGCG	Distal Intergenic	22	94676691	94677262	572	1	LOC113929249	-85858	XM_027606181.1;XM_027606180.1;XM_027606183.1	AP3B1;AP3B1;AP3B1	0;0;0	FALSE	TRUE	FALSE	FALSE	FALSE	FALSE	FALSE	FALSE	TRUE	Intergenic_upstream	30	73	NA	NA	NA	NA	NA	NA	NA	NA	NA	NA	NA	NA
724	cg00666549	3.40923	0.000809749	California sea lion_Blood	NDUFA4L2	NDUFA4L2_Promoter	NW_020884870.1	80284138	80284187	50	-	80284186	80284187	ACTGCTGATAAATCCAATTAAACCGCCGCTCTAATTAGGGACAGCTGCCG	Promoter (3-4kb)	362	80276895	80280399	3505	2	XM_027592296.1	-3788	XM_027592296.1;XM_027592297.1	NDUFA4L2;STAC3	0;0	FALSE	TRUE	TRUE	FALSE	FALSE	FALSE	FALSE	FALSE	FALSE	Promoter	3	6	NA	NA	NA	NA	NA	NA	NA	NA	NA	NA	NA	NA
725	cg00668187	-4.35945	2.16661e-05	California sea lion_Blood	GALNTL6	GALNTL6_Exon	NW_020874464.1	54909280	54909329	50	-	54909280	54909281	CGAAGGCTCCTCGCATGGCATCCCCAGCTTGTGCCTCATACCCGAAGTGA	Exon (XM_027600276.1/GALNTL6, exon 7 of 13)	14	54724963	55929897	1204935	2	XM_027600276.1	1020568	XM_027600276.1	GALNTL6	0	TRUE	FALSE	FALSE	FALSE	FALSE	TRUE	FALSE	FALSE	FALSE	Exon	3	3	NA	NA	NA	NA	NA	NA	NA	NA	NA	NA	NA	NA
726	cg00668252	0.618626	0.537874	California sea lion_Blood	LOC113919094	LOC113919094_Intergenic_upstream	NW_020884868.1	111180148	111180197	50	-	111180196	111180197	GCTATTGCTATTTTTAACACCATTAGTTCATAGCAATATAATTAGTAACG	Distal Intergenic	360	111112823	111112892	70	2	XR_003518825.1	-67305	NA	NA	NA	FALSE	TRUE	FALSE	FALSE	FALSE	FALSE	FALSE	FALSE	TRUE	Intergenic_upstream	1	1	NA	NA	NA	NA	NA	NA	NA	NA	NA	NA	NA	NA
727	cg00669285	-0.83825	0.404054	California sea lion_Blood	GLYR1	GLYR1_Exon	NW_020874544.1	36593261	36593310	50	-	36593261	36593262	CGCAAACTTAGCCTGTCTGAAGGGAAGGTGAAGAAGAACATGGGAGAAGG	Exon (XM_027611148.1/GLYR1, exon 5 of 17)	45	36581130	36616611	35482	1	XM_027611148.1	12131	XM_027611148.1;XM_027611149.1;XM_027611150.1	GLYR1;GLYR1;GLYR1	0;0;0	TRUE	FALSE	FALSE	FALSE	FALSE	TRUE	TRUE	FALSE	FALSE	Exon	4	4	NA	NA	NA	NA	NA	NA	NA	NA	NA	NA	NA	NA
728	cg00670113	-0.674987	0.501524	California sea lion_Blood	DBN1	DBN1_Exon	NW_020874474.1	64601872	64601921	50	-	64601872	64601873	CGATGCCTTTATGAAAGGGCAGTACGGACGACCTGCCGAGAGAGACAGAC	Exon (XM_027607066.1/DBN1, exon 11 of 15)	22	64598673	64613257	14585	2	XM_027607066.1	11336	XM_027607066.1;XM_027607067.1;XM_027605613.1	DBN1;DBN1;PRR7	0;0;0	TRUE	FALSE	FALSE	FALSE	FALSE	TRUE	TRUE	FALSE	FALSE	Exon	1	3	NA	NA	NA	NA	NA	NA	NA	NA	NA	NA	NA	NA
729	cg00670697	-1.14912	0.253048	California sea lion_Blood	PBX3	PBX3_Intron	NW_020874788.1	83329085	83329134	50	-	83329085	83329086	CGCCTGCCTGAAGCATCCCAGTGTGTTTATACATGGCTTGTATGGCAGCT	Intron (XM_027616686.1/PBX3, intron 2 of 8)	91	83206695	83412648	205954	1	XM_027616686.1	122390	XM_027616686.1;XM_027616687.1	PBX3;PBX3	0;0	TRUE	FALSE	FALSE	FALSE	FALSE	FALSE	TRUE	FALSE	FALSE	Intron	55	64	NA	NA	NA	NA	NA	NA	NA	NA	NA	NA	NA	NA
730	cg00672291	-2.52226	0.0126503	California sea lion_Blood	TOE1	TOE1_Exon	NW_020874458.1	152081886	152081935	50	-	152081886	152081887	CGGGTCCTGGCAGCATGACACACGGCCTTGTAACGTTCCTCAATGCACCT	Exon (XM_027573879.1/TOE1, exon 4 of 8)	10	152079676	152083295	3620	2	XM_027573879.1	1360	XM_027573970.1;XM_027573963.1;XM_027573848.1;XM_027573858.1;XM_027573879.1;XM_027573886.1	MUTYH;MUTYH;TESK2;TESK2;TOE1;TOE1	-1360;-4622;139206;45041;0;0	TRUE	FALSE	FALSE	FALSE	FALSE	TRUE	TRUE	FALSE	FALSE	Exon	2	2	NA	NA	NA	NA	NA	NA	NA	NA	NA	NA	NA	NA
731	cg00672555	7.35055	4.99014e-12	California sea lion_Blood	KCNN2	KCNN2_Exon	NW_020874474.1	142494070	142494119	50	+	142494118	142494119	CCTGCAGCTGCTCATGGCTATTTCGGTGAAGGGGTTGCTCTCGCGGCGCG	Promoter (<=1kb)	22	142351427	142494882	143456	2	XM_027605754.1	763	XM_027605754.1	KCNN2	0	TRUE	FALSE	TRUE	FALSE	FALSE	TRUE	FALSE	FALSE	FALSE	Exon	22	23	NW_020874474.1	142493781	142494229	449	*	449	62	0.743875	1.0127	0.138085	1.31835e-48	CpGisland
732	cg00672657	0.946448	0.346254	California sea lion_Blood	IRX5	IRX5_Promoter	NW_020874921.1	30456408	30456457	50	+	30456408	30456409	CGCACAAGGCGTCAGAATCCTCAATTTCCAACTTAGCATCTTGGCAGGAC	Promoter (<=1kb)	108	30456765	30459981	3217	1	XM_027619608.1	-308	XM_027619608.1;XM_027619606.1;XM_027619607.1;XR_003524249.1	IRX5;IRX5;IRX5;LOC113936437	0;0;0;0	FALSE	TRUE	TRUE	FALSE	FALSE	FALSE	FALSE	FALSE	FALSE	Promoter	3	12	NW_020874921.1	30456230	30456418	189	*	189	23	0.756614	0.911321	0.121693	6.17541e-17	CpGisland
733	cg00672891	-1.03723	0.302076	California sea lion_Blood	ZNF800	ZNF800_Exon	NW_020876465.1	24070928	24070977	50	-	24070928	24070929	CGAATGTAAGGAGGCATTTTGATGAAGTTCATAGAGGACTAAGGAGGGAT	Exon (XM_027574013.1/ZNF800, exon 5 of 5)	205	24051737	24072027	20291	1	XM_027574013.1	19191	XM_027574013.1;XM_027574012.1;XM_027574016.1;XM_027574015.1;XM_027574014.1	ZNF800;ZNF800;ZNF800;ZNF800;ZNF800	0;0;0;0;0	TRUE	FALSE	FALSE	FALSE	FALSE	TRUE	FALSE	FALSE	FALSE	Exon	8	10	NA	NA	NA	NA	NA	NA	NA	NA	NA	NA	NA	NA
734	cg00673150	-0.569572	0.570563	California sea lion_Blood	NR4A2	NR4A2_Exon	NW_020884869.1	73905710	73905759	50	+	73905710	73905711	CGGGAGAATACAGCTCCGATTTCTTAACTCCAGAGTTTGTCAAGTTTAGC	Exon (XR_003519368.1/NR4A2, exon 4 of 9)	361	73893300	73909841	16542	1	XR_003519368.1	12410	XR_003519368.1;XM_027591127.1;XM_027591128.1;XM_027591130.1;XM_027591133.1;XM_027591129.1;XM_027591131.1;XM_027591132.1	NR4A2;NR4A2;NR4A2;NR4A2;NR4A2;NR4A2;NR4A2;NR4A2	0;0;0;0;0;0;0;0	TRUE	FALSE	FALSE	FALSE	FALSE	TRUE	TRUE	FALSE	FALSE	Exon	11	25	NA	NA	NA	NA	NA	NA	NA	NA	NA	NA	NA	NA
735	cg00674395	-1.27268	0.205724	California sea lion_Blood	CHD3	CHD3_Exon	NW_020875730.1	56987616	56987665	50	-	56987664	56987665	GCGACTCCTTGGAGAGGTGCTGGTGGCTCTCGGCCAGGCACTCGGCCTCG	Exon (XM_027625748.1/CHD3, exon 37 of 40)	168	56984272	57004636	20365	2	XM_027625748.1	16971	XM_027625748.1;XM_027625750.1;XM_027625738.1;XM_027625739.1;XM_027625740.1;XM_027625741.1;XM_027625742.1;XM_027625743.1;XM_027625744.1;XM_027625745.1;XM_027625746.1;XM_027625747.1;XM_027625751.1;XR_003515464.1;XM_027626091.1;XR_003525311.1;XM_027626090.1;XR_003525312.1	CHD3;CHD3;CHD3;CHD3;CHD3;CHD3;CHD3;CHD3;CHD3;CHD3;CHD3;CHD3;CHD3;LOC113908390;RNF227;RNF227;RNF227;RNF227	0;0;0;0;0;0;0;0;0;0;0;0;0;3216;6410;6410;6406;6406	TRUE	FALSE	FALSE	FALSE	FALSE	TRUE	FALSE	FALSE	FALSE	Exon	20	22	NW_020875730.1	56987515	56988005	491	*	491	46	0.725051	0.714295	0.0936864	8.15695e-28	CpGisland
736	cg00674815	-9.09255	8.49896e-17	California sea lion_Blood	ADAMTS6	ADAMTS6_Exon	NW_020874474.1	103948248	103948297	50	+	103948296	103948297	TGGGGGCTGGGGTCCCTGGTCACTATGGGGAGAGTGCAGCAGGACCTGCG	Exon (XM_027606633.1/ADAMTS6, exon 12 of 24)	22	103746174	104039034	292861	1	XM_027606633.1	202074	XM_027606633.1	ADAMTS6	0	TRUE	FALSE	FALSE	FALSE	FALSE	TRUE	FALSE	FALSE	FALSE	Exon	14	25	NA	NA	NA	NA	NA	NA	NA	NA	NA	NA	NA	NA
737	cg00675389	-0.525767	0.600536	California sea lion_Blood	LOC113930695	LOC113930695_threeUTR	NW_020874514.1	84229752	84229801	50	+	84229752	84229753	CGATCTCACGAAGCTCCAAGTGAGGGAGGACAGAAGTAAGGAGATAGCTG	3' UTR	36	84221035	84260713	39679	1	XR_003522590.1	8717	XR_003522590.1;XR_003522591.1;XM_027608074.1;XM_027608073.1;XM_027608075.1;XM_027608076.1	LOC113930695;LOC113930695;MORC4;MORC4;MORC4;MORC4	0;0;0;0;0;0	TRUE	FALSE	FALSE	FALSE	TRUE	TRUE	TRUE	FALSE	FALSE	threeUTR	1	5	NA	NA	NA	NA	NA	NA	NA	NA	NA	NA	NA	NA
738	cg00676135	0.566902	0.572369	California sea lion_Blood	LOC113927895	LOC113927895_Intergenic_upstream	NW_020874467.1	61186905	61186954	50	-	61186905	61186906	CGCCAAATGTCTAATGACAAATTGAAGGGTTTGGAGATGTGTCTGTCTGT	Distal Intergenic	17	60886592	60942274	55683	2	LOC113927895	-244680	NA	NA	NA	FALSE	TRUE	FALSE	FALSE	FALSE	FALSE	FALSE	FALSE	TRUE	Intergenic_upstream	60	61	NA	NA	NA	NA	NA	NA	NA	NA	NA	NA	NA	NA
739	cg00678568	0.544637	0.587536	California sea lion_Blood	SREK1	SREK1_fiveUTR	NW_020874474.1	103192781	103192830	50	-	103192781	103192782	CGTGTTGGCTGCATCACTAATAGCACACAGAACATCAGATACAGAAAAGA	5' UTR	22	103166293	103198030	31738	2	XM_027607227.1	5200	XM_027607227.1;XM_027607226.1;XM_027607223.1;XM_027607224.1	SREK1;SREK1;SREK1;SREK1	0;0;0;0	TRUE	FALSE	FALSE	TRUE	FALSE	TRUE	TRUE	FALSE	FALSE	fiveUTR	11	11	NA	NA	NA	NA	NA	NA	NA	NA	NA	NA	NA	NA
740	cg00678608	0.286896	0.775032	California sea lion_Blood	TCF7L2	TCF7L2_Intron	NW_020874462.1	17576907	17576956	50	-	17576955	17576956	CTTAATTTGTAGCCTTTTGTCAAATTAACAAGTGTTGACAAGAGTTACCG	Intron (XM_027595512.1/TCF7L2, intron 8 of 15)	13	17555193	17750709	195517	2	XM_027595512.1	173753	XM_027595512.1;XM_027595549.1;XM_027595649.1;XM_027595737.1;XM_027595569.1;XM_027595593.1;XM_027595625.1;XM_027595633.1;XM_027595520.1;XM_027595527.1;XM_027595534.1;XM_027595543.1;XM_027595559.1;XM_027595576.1;XM_027595583.1;XM_027595601.1;XM_027595607.1;XM_027595617.1;XM_027595640.1;XM_027595785.1;XM_027595692.1;XM_027595718.1;XM_027595724.1;XM_027595728.1;XM_027595754.1;XM_027595760.1;XM_027595…	TCF7L2;TCF7L2;TCF7L2;TCF7L2;TCF7L2;TCF7L2;TCF7L2;TCF7L2;TCF7L2;TCF7L2;TCF7L2;TCF7L2;TCF7L2;TCF7L2;TCF7L2;TCF7L2;TCF7L2;TCF7L2;TCF7L2;TCF7L2;TCF7L2;TCF7L2;TCF7L2;TCF7L2;TCF7L2;TCF7L2;TCF7L2;TCF7L2;TCF7L2;TCF7L2;TCF7L2;TCF7L2;TCF7L2;TCF7L2;TCF7L2;TCF7L2;TCF7L2	0;0;0;0;0;0;0;0;0;0;0;0;0;0;0;0;0;0;0;0;0;0;0;0;0;0;0;0;0;0;0;0;0;0;0;0;0	TRUE	FALSE	FALSE	FALSE	FALSE	FALSE	TRUE	FALSE	FALSE	Intron	59	84	NA	NA	NA	NA	NA	NA	NA	NA	NA	NA	NA	NA
741	cg00679862	-1.80794	0.0728148	California sea lion_Blood	CASZ1	CASZ1_Intron	NW_020874458.1	179585954	179586003	50	-	179586002	179586003	GAAACTCACATTAGGGGCCTGGCAGGAATCCATGGAAACCAGGAAACCCG	Intron (XM_027578114.1/CASZ1, intron 1 of 20)	10	179555755	179699820	144066	1	XM_027578114.1	30199	XM_027578114.1;XM_027578122.1	CASZ1;CASZ1	0;0	TRUE	FALSE	FALSE	FALSE	FALSE	FALSE	TRUE	FALSE	FALSE	Intron	94	108	NA	NA	NA	NA	NA	NA	NA	NA	NA	NA	NA	NA
742	cg00684550	1.93181	0.0553868	California sea lion_Blood	RAB37	RAB37_Exon	NW_020875730.1	6396721	6396770	50	-	6396769	6396770	ACAGGAAGGCCCCGTCTTTGAATTGGATCAGGAAACATGTTTTGCCGACG	Exon (XM_027626501.1/RAB37, exon 2 of 8)	168	6391498	6399628	8131	2	XM_027626501.1	2858	XM_027625885.1;XM_027625883.1;XM_027625884.1;XM_027626501.1	CD300LF;CD300LF;CD300LF;RAB37	-2789;-2793;-2797;0	TRUE	FALSE	FALSE	FALSE	FALSE	TRUE	FALSE	FALSE	FALSE	Exon	2	2	NA	NA	NA	NA	NA	NA	NA	NA	NA	NA	NA	NA
743	cg00684577	-6.13831	4.59415e-09	California sea lion_Blood	LRMDA	LRMDA_Intron	NW_020874462.1	51850937	51850986	50	-	51850985	51850986	ATAACTAAATCACCTGGCAGCCAATTTCTGAGAGTTAAACCACAAACCCG	Intron (XM_027597158.1/LRMDA, intron 2 of 6)	13	51025531	52126386	1100856	2	XM_027597158.1	275400	XM_027597158.1;XM_027597159.1;XM_027597161.1;XM_027597157.1;XM_027597160.1	LRMDA;LRMDA;LRMDA;LRMDA;LRMDA	0;0;0;0;0	TRUE	FALSE	FALSE	FALSE	FALSE	FALSE	TRUE	FALSE	FALSE	Intron	160	160	NA	NA	NA	NA	NA	NA	NA	NA	NA	NA	NA	NA
744	cg00685149	-1.66874	0.0975513	California sea lion_Blood	KLHL29	KLHL29_Intron	NW_020875357.1	18909336	18909385	50	+	18909384	18909385	CTCCTTGGCAGGCAGGACCTCCTAATTTTTTCCACTTCTTGTGATTAGCG	Intron (XM_027623488.1/KLHL29, intron 2 of 13)	146	18808692	19114512	305821	1	XM_027623488.1	100644	XM_027623488.1;XM_027623489.1;XM_027623486.1;XR_003524852.1	KLHL29;KLHL29;KLHL29;KLHL29	0;0;0;0	TRUE	FALSE	FALSE	FALSE	FALSE	FALSE	TRUE	FALSE	FALSE	Intron	19	25	NA	NA	NA	NA	NA	NA	NA	NA	NA	NA	NA	NA
745	cg00686910	0.653457	0.515253	California sea lion_Blood	CASZ1	CASZ1_Intron	NW_020874458.1	179676377	179676426	50	-	179676377	179676378	CGCAGCCACATAATTATGCATGTAAGATATAAACAGAGCTGTTTAATTAT	Intron (XM_027578114.1/CASZ1, intron 5 of 20)	10	179555755	179699820	144066	1	XM_027578114.1	120622	XM_027578114.1;XM_027578122.1;XM_027578103.1;XM_027578093.1	CASZ1;CASZ1;CASZ1;CASZ1	0;0;0;0	TRUE	FALSE	FALSE	FALSE	FALSE	FALSE	TRUE	FALSE	FALSE	Intron	94	108	NA	NA	NA	NA	NA	NA	NA	NA	NA	NA	NA	NA
746	cg00687049	-1.24802	0.21461	California sea lion_Blood	CAMSAP1	CAMSAP1_Exon	NW_020874788.1	92167075	92167124	50	-	92167075	92167076	CGTCTCTCATCAAATCCTCCAACAACGGGAAGTAGGGTGACTGCCTAGCA	Exon (XM_027616198.1/CAMSAP1, exon 7 of 19)	91	92140582	92181011	40430	2	XM_027616203.1	13887	XM_027616203.1;XM_027616198.1;XM_027616199.1;XM_027616200.1;XM_027616202.1	CAMSAP1;CAMSAP1;CAMSAP1;CAMSAP1;CAMSAP1	0;0;0;0;0	TRUE	FALSE	FALSE	FALSE	FALSE	TRUE	TRUE	FALSE	FALSE	Exon	1	1	NW_020874788.1	92167048	92167173	126	*	126	12	0.642857	0.925337	0.0952381	9.67646e-08	CpGisland
747	cg00687713	-1.38524	0.168569	California sea lion_Blood	PCK2	PCK2_Exon	NW_020876041.1	73261781	73261830	50	-	73261829	73261830	CTATGGTGGCAACTCCCTGCTGGGCAAGAAGTGCTTTGCCCTACGCATCG	Exon (XM_027569633.1/PCK2, exon 5 of 10)	182	73257842	73266394	8553	1	XM_027569633.1	3939	XM_027569643.1;XM_027569633.1;XM_027569634.1	NRL;PCK2;PCK2	-2485;0;0	TRUE	FALSE	FALSE	FALSE	FALSE	TRUE	FALSE	FALSE	FALSE	Exon	4	4	NA	NA	NA	NA	NA	NA	NA	NA	NA	NA	NA	NA
748	cg00688252	0.0696906	0.944647	California sea lion_Blood	ZFHX3	ZFHX3_Intron	NW_020874921.1	44348703	44348752	50	+	44348751	44348752	TGTTGACATTTTAATGCGAATTATGTCATGTGGTATCCCCTTTGATTTCG	Intron (XR_003524062.1/ZFHX3, intron 3 of 10)	108	44243886	44471219	227334	1	XR_003524062.1	104817	XR_003524062.1;XM_027617570.1;XM_027617571.1	ZFHX3;ZFHX3;ZFHX3	0;0;0	TRUE	FALSE	FALSE	FALSE	FALSE	FALSE	TRUE	FALSE	FALSE	Intron	42	143	NA	NA	NA	NA	NA	NA	NA	NA	NA	NA	NA	NA
749	cg00688975	-1.1743	0.242832	California sea lion_Blood	DPF3	DPF3_Exon	NW_020876041.1	115063314	115063363	50	-	115063314	115063315	CGTGGAAAGTTGACGTGTCACTTTCTGACGTGGAACCGAATAAGTCCTCC	Exon (XR_003515591.1/DPF3, exon 9 of 10)	182	115009842	115255669	245828	2	XM_027569208.1	192306	XM_027569208.1;XM_027569209.1;XR_003515591.1	DPF3;DPF3;DPF3	0;0;0	TRUE	FALSE	FALSE	FALSE	FALSE	TRUE	TRUE	FALSE	FALSE	Exon	9	16	NW_020876041.1	115063249	115063382	134	*	134	15	0.61194	1.19643	0.11194	1.28405e-10	CpGisland
750	cg00689383	0.200062	0.842022	California sea lion_Blood	GRM1	GRM1_Exon	NW_020874467.1	19611595	19611644	50	-	19611595	19611596	CGGGTCTTGAAGGCATAGTAGGTACAGCTCATGATGAGGAGTCCATTGTA	Exon (XM_027604133.1/GRM1, exon 8 of 9)	17	19565866	20001914	436049	2	XM_027604133.1	390270	XM_027604133.1;XM_027604132.1;XM_027604134.1	GRM1;GRM1;GRM1	0;0;0	TRUE	FALSE	FALSE	FALSE	FALSE	TRUE	FALSE	FALSE	FALSE	Exon	4	7	NA	NA	NA	NA	NA	NA	NA	NA	NA	NA	NA	NA
751	cg00689651	-0.829898	0.408745	California sea lion_Blood	LYL1	LYL1_threeUTR	NW_020884868.1	203560967	203561016	50	+	203561015	203561016	TCTTTATTTCTTTATTTCACATACACATTAGCCATTCAATGGAGAAGCCG	3' UTR	360	203557530	203562609	5080	1	XM_027584156.1	3437	XM_027584156.1;XR_003518075.1;XM_027584152.1;XM_027584151.1;XM_027584155.1;XM_027584145.1;XM_027584146.1;XM_027584149.1;XM_027584154.1	LYL1;NFIX;NFIX;NFIX;NFIX;NFIX;NFIX;NFIX;NFIX	0;0;0;0;0;0;0;0;0	TRUE	FALSE	FALSE	FALSE	TRUE	TRUE	FALSE	FALSE	FALSE	threeUTR	5	5	NA	NA	NA	NA	NA	NA	NA	NA	NA	NA	NA	NA
752	cg00690028	0.323395	0.74734	California sea lion_Blood	VIRMA	VIRMA_Exon	NW_020874458.1	45698435	45698484	50	+	45698483	45698484	TGGAGCATGCACCTTCATGTTCAAGCAAAGTTGCTCCAAGAAATAGTTCG	Exon (XM_027612120.1/VIRMA, exon 13 of 23)	10	45662269	45724147	61879	1	XM_027612120.1	36166	XM_027612120.1;XM_027612127.1;XM_027612112.1	VIRMA;VIRMA;VIRMA	0;0;0	TRUE	FALSE	FALSE	FALSE	FALSE	TRUE	FALSE	FALSE	FALSE	Exon	5	5	NA	NA	NA	NA	NA	NA	NA	NA	NA	NA	NA	NA
753	cg00691401	0.121695	0.903502	California sea lion_Blood	ATXN7L1	ATXN7L1_Exon	NW_020876465.1	86952125	86952174	50	-	86952125	86952126	CGCTCTCCAGAGTTGACACCCAGGCAGCCCCAATGTTGCTCAGTGACAGC	Exon (XM_027573342.1/ATXN7L1, exon 8 of 11)	205	86940468	87002894	62427	2	XM_027573342.1	50720	XM_027573342.1;XM_027573339.1;XM_027573343.1;XM_027573341.1;XM_027573340.1;XM_027573334.1;XM_027573338.1;XM_027573333.1;XM_027573335.1;XM_027573337.1;XR_003516382.1	ATXN7L1;ATXN7L1;ATXN7L1;ATXN7L1;ATXN7L1;ATXN7L1;ATXN7L1;ATXN7L1;ATXN7L1;ATXN7L1;ATXN7L1	0;0;0;0;0;0;0;0;0;0;0	TRUE	FALSE	FALSE	FALSE	FALSE	TRUE	TRUE	FALSE	FALSE	Exon	18	26	NA	NA	NA	NA	NA	NA	NA	NA	NA	NA	NA	NA
754	cg00694277	0.306362	0.760225	California sea lion_Blood	DCDC1	DCDC1_Intron	NW_020879070.1	29131899	29131948	50	+	29131899	29131900	CGTCAGTTTAATAGGATCACTGAAAAACTAAAGCAGCTGTGAAAGATTGC	Intron (XM_027579679.1/DCDC1, intron 8 of 39)	277	29036345	29501707	465363	1	XM_027579679.1	95554	XM_027579679.1	DCDC1	0	TRUE	FALSE	FALSE	FALSE	FALSE	FALSE	TRUE	FALSE	FALSE	Intron	24	24	NA	NA	NA	NA	NA	NA	NA	NA	NA	NA	NA	NA
755	cg00694357	-5.0663	9.61215e-07	California sea lion_Blood	ZBTB7B	ZBTB7B_Intron	NW_020874544.1	107989290	107989339	50	-	107989290	107989291	CGGTGTCCCAAACTAGGTCAGCAGCGCTCGTTTCCTGTGGGTCAGCTAGC	Intron (XM_027610663.1/ZBTB7B, intron 2 of 3)	45	107975945	107990753	14809	2	XM_027610663.1	1414	XM_027610664.1;XM_027610663.1;XM_027610662.1	ZBTB7B;ZBTB7B;ZBTB7B	0;0;0	TRUE	FALSE	FALSE	FALSE	FALSE	FALSE	TRUE	FALSE	FALSE	Intron	7	12	NW_020874544.1	107989290	107989593	304	*	304	27	0.746711	0.665693	0.0888158	5.63906e-16	CpGisland
756	cg00695659	0.448858	0.654821	California sea lion_Blood	DENND1A	DENND1A_Intron	NW_020874788.1	81653365	81653414	50	-	81653365	81653366	CGTGTCTGTATGTTTTTACAAGTACTCTATGTATTTCATTGCGTCAGCTG	Intron (XM_027614751.1/DENND1A, intron 2 of 21)	91	81283336	81760013	476678	2	XM_027614751.1	106599	XM_027614751.1;XM_027614760.1;XM_027614749.1;XM_027614752.1;XM_027614757.1;XM_027614756.1;XM_027614753.1;XM_027614754.1;XM_027614750.1;XM_027614759.1;XM_027614762.1;XM_027614761.1	DENND1A;DENND1A;DENND1A;DENND1A;DENND1A;DENND1A;DENND1A;DENND1A;DENND1A;DENND1A;DENND1A;DENND1A	0;0;0;0;0;0;0;0;0;0;0;0	TRUE	FALSE	FALSE	FALSE	FALSE	FALSE	TRUE	FALSE	FALSE	Intron	41	49	NA	NA	NA	NA	NA	NA	NA	NA	NA	NA	NA	NA
757	cg00696175	-2.25137	0.0258053	California sea lion_Blood	LOC113921224	LOC113921224_Intergenic_upstream	NW_020884869.1	56643110	56643159	50	-	56643110	56643111	CGATGAACAATTGCTTTGATAGGCGTACAGTACTTCATTTGTAGTTAATC	Distal Intergenic	361	56658640	56658767	128	1	LOC113921224	-15530	NA	NA	NA	FALSE	TRUE	FALSE	FALSE	FALSE	FALSE	FALSE	FALSE	TRUE	Intergenic_upstream	7	9	NA	NA	NA	NA	NA	NA	NA	NA	NA	NA	NA	NA
758	cg00696388	1.10692	0.270839	California sea lion_Blood	TSPAN12	TSPAN12_fiveUTR	NW_020876465.1	29245441	29245490	50	-	29245441	29245442	CGGCGCTGGGAGGTGGCTTAGCAGAGACTTTCCAGCAACTGCTGCCCAGG	Promoter (<=1kb)	205	29245151	29306976	61826	1	XM_027574747.1	290	XM_027574747.1;XM_027574748.1;XM_027574750.1;XM_027574749.1	TSPAN12;TSPAN12;TSPAN12;TSPAN12	0;0;-492;-801	TRUE	FALSE	TRUE	TRUE	FALSE	TRUE	TRUE	FALSE	FALSE	fiveUTR	1	1	NA	NA	NA	NA	NA	NA	NA	NA	NA	NA	NA	NA
759	cg00696623	-2.08527	0.038784	California sea lion_Blood	ANKRD17	ANKRD17_Exon	NW_020874464.1	143000639	143000688	50	+	143000639	143000640	CGTTGGATGAAGCTGCTGCTGCACTTACCCGTATGAGAGCTGAAAGCACA	Exon (XM_027597685.1/ANKRD17, exon 3 of 34)	14	142916862	143075574	158713	1	XM_027597685.1	83777	XM_027597685.1;XM_027597687.1;XM_027597690.1;XM_027597686.1;XM_027597689.1;XM_027597688.1	ANKRD17;ANKRD17;ANKRD17;ANKRD17;ANKRD17;ANKRD17	0;0;0;0;0;0	TRUE	FALSE	FALSE	FALSE	FALSE	TRUE	FALSE	FALSE	FALSE	Exon	11	11	NA	NA	NA	NA	NA	NA	NA	NA	NA	NA	NA	NA
760	cg00698219	0.0110745	0.991197	California sea lion_Blood	LOC113923480	LOC113923480_Promoter	NW_020874462.1	12762312	12762361	50	+	12762312	12762313	CGAATTTTGCAATATAGTGACAGTAATGGAAAGCAAAATGATCTCTAAAT	Promoter (4-5kb)	13	12757508	12758228	721	2	LOC113923480	-4084	LOC113923480	LOC113923480	-4084	FALSE	TRUE	TRUE	FALSE	FALSE	FALSE	FALSE	FALSE	FALSE	Promoter	2	2	NA	NA	NA	NA	NA	NA	NA	NA	NA	NA	NA	NA
761	cg00703091	1.67759	0.095799	California sea lion_Blood	EVX1	EVX1_Intergenic_downstream	NW_020876465.1	48006762	48006811	50	+	48006810	48006811	CCGGATTATTTAACCTCCGCATCCTTGTTAACAAACAGCCATTATTAACG	Distal Intergenic	205	48013690	48017268	3579	2	XM_027573020.1	10457	NA	NA	NA	FALSE	TRUE	FALSE	FALSE	FALSE	FALSE	FALSE	FALSE	TRUE	Intergenic_downstream	8	19	NA	NA	NA	NA	NA	NA	NA	NA	NA	NA	NA	NA
762	cg00703273	-0.769548	0.443605	California sea lion_Blood	MAP3K3	MAP3K3_Promoter	NW_020875730.1	15174438	15174487	50	+	15174438	15174439	CGGCCTGTGTGAGCAAAGGGAAGGAAATGACACAGGCAGGAAAAAAAAGC	Promoter (<=1kb)	168	15111686	15175234	63549	2	XM_027626587.1	747	XM_027626587.1;XM_027626583.1	MAP3K3;MAP3K3	0;0	TRUE	FALSE	TRUE	FALSE	FALSE	FALSE	TRUE	FALSE	FALSE	Promoter	1	5	NW_020875730.1	15174266	15174439	174	*	174	15	0.632184	0.905935	0.0862069	6.1259e-09	CpGisland
763	cg00703619	0.0922299	0.926789	California sea lion_Blood	XRN1	XRN1_Exon	NW_020884868.1	116591794	116591843	50	-	116591842	116591843	CAAGAAATTATTACTTGGCTAAAAGGACATCCTGTCAGTACTTTATCTCG	Exon (XM_027583129.1/XRN1, exon 27 of 43)	360	116522315	116629613	107299	1	XM_027583129.1	69479	XM_027583129.1;XM_027583130.1;XM_027583131.1	XRN1;XRN1;XRN1	0;0;0	TRUE	FALSE	FALSE	FALSE	FALSE	TRUE	FALSE	FALSE	FALSE	Exon	3	3	NA	NA	NA	NA	NA	NA	NA	NA	NA	NA	NA	NA
764	cg00704341	0.0470563	0.962608	California sea lion_Blood	LOC113927895	LOC113927895_Intergenic_upstream	NW_020874467.1	61341483	61341532	50	+	61341483	61341484	CGTACTCAGGCGCAATAAACAGCTAAATGAGGCGCACAGCAATTTCACTT	Distal Intergenic	17	60886592	60942274	55683	2	LOC113927895	-399209	NA	NA	NA	FALSE	TRUE	FALSE	FALSE	FALSE	FALSE	FALSE	FALSE	TRUE	Intergenic_upstream	60	61	NA	NA	NA	NA	NA	NA	NA	NA	NA	NA	NA	NA
765	cg00704763	-0.119214	0.90546	California sea lion_Blood	BCOR	BCOR_Promoter	NW_020874514.1	34458992	34459041	50	+	34459040	34459041	CTAATGCATAATGCACAGCGCCTGGAAGCCCGGCCATTAGCGGCCTGTCG	Promoter (4-5kb)	36	34408380	34454207	45828	2	XM_027608174.1	-4785	XM_027608174.1	BCOR	0	FALSE	TRUE	TRUE	FALSE	FALSE	FALSE	FALSE	FALSE	FALSE	Promoter	9	68	NW_020874514.1	34458828	34459123	296	*	296	19	0.64527	0.635624	0.0641892	6.12135e-09	CpGisland
766	cg00705684	-0.157383	0.875409	California sea lion_Blood	LOC113923078	LOC113923078_Intergenic_downstream	NW_020884870.1	2742260	2742309	50	+	2742260	2742261	CGGTTGTGAGGATTTATTTGAATTCCCCTAAGAACCTGTTAGTGTATAAT	Distal Intergenic	362	2790140	2797402	7263	2	XR_003520162.1	55093	NA	NA	NA	FALSE	TRUE	FALSE	FALSE	FALSE	FALSE	FALSE	FALSE	TRUE	Intergenic_downstream	1	1	NA	NA	NA	NA	NA	NA	NA	NA	NA	NA	NA	NA
767	cg00707632	-0.0347395	0.972391	California sea lion_Blood	VRK1	VRK1_Intergenic_downstream	NW_020876041.1	135831154	135831203	50	-	135831202	135831203	TGTCAGCCCCAGATCACTTTAATCAGAGAGTGGATATGCATGATAAAACG	Distal Intergenic	182	135617550	135662754	45205	1	XM_027572158.1	213653	NA	NA	NA	FALSE	TRUE	FALSE	FALSE	FALSE	FALSE	FALSE	FALSE	TRUE	Intergenic_downstream	31	39	NA	NA	NA	NA	NA	NA	NA	NA	NA	NA	NA	NA
768	cg00708404	-0.960179	0.339318	California sea lion_Blood	CRK	CRK_Exon	NW_020875730.1	44727579	44727628	50	+	44727627	44727628	CTTCTGGATAACCCTGGCATATATGGGCCCATTCTGGAGGTTAGGGAGCG	Exon (XR_003525269.1/CRK, exon 2 of 4)	168	44711521	44738707	27187	2	XR_003525269.1	11079	XR_003525269.1;XM_027625703.1;XM_027625701.1;XM_027625704.1	CRK;CRK;CRK;CRK	0;0;0;0	TRUE	FALSE	FALSE	FALSE	FALSE	TRUE	TRUE	FALSE	FALSE	Exon	6	7	NA	NA	NA	NA	NA	NA	NA	NA	NA	NA	NA	NA
769	cg00709542	-4.02699	8.3026e-05	California sea lion_Blood	SCAF8	SCAF8_Exon	NW_020874467.1	12586323	12586372	50	-	12586371	12586372	TTATCACCTTTTCGTTGAGAAGTGGCCCCTTCAAAATAATCAAAAACCCG	Exon (XM_027602345.1/SCAF8, exon 21 of 22)	17	12482517	12667889	185373	2	XM_027602345.1	81517	XM_027602345.1;XM_027602346.1;XM_027602348.1;XM_027602350.1;XM_027602344.1;XM_027602349.1;XM_027602351.1;XM_027602352.1	SCAF8;SCAF8;SCAF8;SCAF8;SCAF8;SCAF8;SCAF8;SCAF8	0;0;0;0;0;0;0;0	TRUE	FALSE	FALSE	FALSE	FALSE	TRUE	FALSE	FALSE	FALSE	Exon	3	4	NA	NA	NA	NA	NA	NA	NA	NA	NA	NA	NA	NA
770	cg00711678	-0.0969644	0.923042	California sea lion_Blood	NEDD4L	NEDD4L_Exon	NW_020878390.1	74281238	74281287	50	-	74281238	74281239	CGTAGCCTCAGCTCGCCAACAGTAACTTTATCTGCCCCGCTGGAGGTGAG	Exon (XM_027575487.1/NEDD4L, exon 15 of 30)	269	74000284	74327315	327032	1	XM_027575487.1	280954	XM_027575487.1;XM_027575481.1;XM_027575482.1;XM_027575483.1;XM_027575484.1;XM_027575486.1;XM_027575490.1;XM_027575489.1;XM_027575488.1;XM_027575485.1;XM_027575492.1;XM_027575493.1;XM_027575491.1	NEDD4L;NEDD4L;NEDD4L;NEDD4L;NEDD4L;NEDD4L;NEDD4L;NEDD4L;NEDD4L;NEDD4L;NEDD4L;NEDD4L;NEDD4L	0;0;0;0;0;0;0;0;0;0;0;0;0	TRUE	FALSE	FALSE	FALSE	FALSE	TRUE	TRUE	FALSE	FALSE	Exon	3	5	NW_020878390.1	74281165	74281255	91	*	91	12	0.648352	1.34152	0.131868	1.87484e-09	CpGisland
771	cg00712594	-0.181494	0.856516	California sea lion_Blood	ZNF423	ZNF423_Intron	NW_020874921.1	25821896	25821945	50	+	25821944	25821945	TCTGTGGAAACTGCTTTCCATGTAATTATTCTTGCTATTTTACATTAGCG	Intron (XM_027620150.1/ZNF423, intron 3 of 5)	108	25724857	25884526	159670	2	XM_027620150.1	62581	XM_027620150.1;XM_027620151.1;XM_027620148.1;XM_027620149.1	ZNF423;ZNF423;ZNF423;ZNF423	0;0;0;0	TRUE	FALSE	FALSE	FALSE	FALSE	FALSE	TRUE	FALSE	FALSE	Intron	45	57	NA	NA	NA	NA	NA	NA	NA	NA	NA	NA	NA	NA
772	cg00713411	6.59117	3.92564e-10	California sea lion_Blood	DPYSL2	DPYSL2_Exon	NW_020874464.1	47267642	47267691	50	-	47267690	47267691	CTGTGGCATGTTCTGCCCGGTGGAAGGGTCCTCGGAGAACAAGACCATCG	Promoter (<=1kb)	14	47267383	47391411	124029	1	XM_027598882.1	259	XM_027598882.1;XM_027600073.1	DPYSL2;PNMA2	0;-3985	TRUE	FALSE	TRUE	FALSE	FALSE	TRUE	FALSE	FALSE	FALSE	Exon	1	2	NW_020874464.1	47267631	47267889	259	*	259	27	0.679537	0.912567	0.104247	7.11923e-18	CpGisland
773	cg00715063	0.829609	0.408909	California sea lion_Blood	PIAS1	PIAS1_fiveUTR	NW_020876041.1	5597819	5597868	50	+	5597867	5597868	AATGGTTATGAGCCTTAGAGTTTCTGAACTCCAAGTACTGTTGGGCTACG	5' UTR	182	5567117	5681038	113922	1	XM_027569690.1	30702	XM_027569690.1;XM_027569694.1;XM_027569689.1;XM_027569692.1;XM_027569693.1	PIAS1;PIAS1;PIAS1;PIAS1;PIAS1	0;0;0;0;0	TRUE	FALSE	FALSE	TRUE	FALSE	TRUE	FALSE	FALSE	FALSE	fiveUTR	10	12	NA	NA	NA	NA	NA	NA	NA	NA	NA	NA	NA	NA
774	cg00715100	-1.28789	0.200379	California sea lion_Blood	RFX3	RFX3_Exon	NW_020874788.1	7795977	7796026	50	+	7795977	7795978	CGACTTCCGAAAGCAAAGCTGATAACTCTGTGCAAACATGAGTCTATCCT	Exon (XM_027616064.1/RFX3, exon 12 of 18)	91	7565124	7840422	275299	1	XM_027616064.1	230853	XM_027616064.1;XM_027616065.1;XM_027616066.1;XM_027616068.1;XM_027616071.1;XM_027616070.1;XM_027616069.1;XM_027616063.1;XM_027616061.1;XM_027616062.1;XM_027616067.1;XM_027616072.1	RFX3;RFX3;RFX3;RFX3;RFX3;RFX3;RFX3;RFX3;RFX3;RFX3;RFX3;RFX3	0;0;0;0;0;0;0;0;0;0;0;0	TRUE	FALSE	FALSE	FALSE	FALSE	TRUE	FALSE	FALSE	FALSE	Exon	5	13	NA	NA	NA	NA	NA	NA	NA	NA	NA	NA	NA	NA
775	cg00716110	1.78937	0.0757802	California sea lion_Blood	LOC113911651	LOC113911651_Intergenic_upstream	NW_020876465.1	53311178	53311227	50	-	53311226	53311227	CCATATCAAACAACACAAATGACTTAATTTGCATGACAGGATTTGTAACG	Distal Intergenic	205	53099402	53100402	1001	2	LOC113911651	-210825	NA	NA	NA	FALSE	TRUE	FALSE	FALSE	FALSE	FALSE	FALSE	FALSE	TRUE	Intergenic_upstream	17	17	NA	NA	NA	NA	NA	NA	NA	NA	NA	NA	NA	NA
776	cg00716140	0.839809	0.403182	California sea lion_Blood	POLA1	POLA1_Intron	NW_020874514.1	20274411	20274460	50	-	20274411	20274412	CGGCGTGAAGGGCTCTCACTGAGCTGAGCCCAGGAATTAAGAAGTCAGGA	Intron (XM_027609334.1/POLA1, intron 26 of 36)	36	20163586	20449430	285845	1	XM_027609334.1	110825	XM_027609334.1;XM_027609333.1;XM_027609332.1;XM_027609335.1	POLA1;POLA1;POLA1;POLA1	0;0;0;0	TRUE	FALSE	FALSE	FALSE	FALSE	FALSE	TRUE	FALSE	FALSE	Intron	60	63	NA	NA	NA	NA	NA	NA	NA	NA	NA	NA	NA	NA
777	cg00716194	-0.109053	0.913483	California sea lion_Blood	BAG6	BAG6_Exon	NW_020874467.1	108898672	108898721	50	+	108898672	108898673	CGCTGGCTCTGAATGTCCTGCTGGATAATAGGGACCCATTCCTGGGGAGG	Exon (XM_027603790.1/BAG6, exon 24 of 26)	17	108897448	108908148	10701	2	XM_027603790.1	9427	XM_027603790.1;XM_027603801.1;XM_027603789.1;XM_027603788.1;XM_027603800.1;XM_027603791.1;XM_027603783.1;XM_027603784.1;XM_027603785.1;XM_027603793.1;XM_027603794.1;XM_027603795.1;XM_027603796.1;XM_027603797.1;XM_027603799.1;XM_027603802.1;XM_027603804.1;XM_027603806.1;XM_027603807.1;XM_027603786.1;XM_027603787.1;XM_027603798.1;XM_027603805.1;XM_027603771.1	BAG6;BAG6;BAG6;BAG6;BAG6;BAG6;BAG6;BAG6;BAG6;BAG6;BAG6;BAG6;BAG6;BAG6;BAG6;BAG6;BAG6;BAG6;BAG6;BAG6;BAG6;BAG6;BAG6;PRRC2A	0;0;0;0;0;0;0;0;0;0;0;0;0;0;0;0;0;0;0;0;0;0;0;0	TRUE	FALSE	FALSE	FALSE	FALSE	TRUE	TRUE	FALSE	FALSE	Exon	6	6	NW_020874467.1	108898609	108899033	425	*	425	33	0.691765	0.651477	0.0776471	1.66061e-17	CpGisland
778	cg00716196	-0.245861	0.806513	California sea lion_Blood	ESRRG	ESRRG_Intron	NW_020874544.1	94120037	94120086	50	-	94120085	94120086	GAGGCGACAGCGTTCCATTTTACAGCTCAATCATATTGTGTTAGCATGCG	Intron (XM_027613057.1/ESRRG, intron 5 of 6)	45	94066201	94252536	186336	2	XM_027613057.1	132450	XM_027613057.1;XM_027613052.1;XM_027613053.1;XM_027613056.1;XM_027613054.1;XM_027613055.1	ESRRG;ESRRG;ESRRG;ESRRG;ESRRG;ESRRG	0;0;0;0;0;0	TRUE	FALSE	FALSE	FALSE	FALSE	FALSE	TRUE	FALSE	FALSE	Intron	53	63	NA	NA	NA	NA	NA	NA	NA	NA	NA	NA	NA	NA
779	cg00716372	-0.355427	0.723303	California sea lion_Blood	STK35	STK35_Exon	NW_020875357.1	101121791	101121840	50	+	101121839	101121840	AACATATCTTTCAAGAGCTGCTTGATCCCCTCAGACATGGAAGTCCTGCG	Exon (XM_027622712.1/STK35, exon 3 of 4)	146	101092512	101136081	43570	2	XM_027622712.1	14241	XM_027622712.1;XM_027622710.1;XR_003524737.1;XR_003524739.1;XR_003524740.1;XR_003524741.1;XR_003524742.1;XR_003524738.1	STK35;STK35;STK35;STK35;STK35;STK35;STK35;STK35	0;0;0;0;0;0;0;0	TRUE	FALSE	FALSE	FALSE	FALSE	TRUE	FALSE	FALSE	FALSE	Exon	4	4	NA	NA	NA	NA	NA	NA	NA	NA	NA	NA	NA	NA
780	cg00718342	-1.99165	0.048313	California sea lion_Blood	FMN1	FMN1_Intron	NW_020876041.1	67674990	67675039	50	-	67675038	67675039	AAATATTTACACAGTCCTATGTGTCTCACTTAATGCCTGTTAAGCAATCG	Intron (XR_003515835.1/FMN1, intron 12 of 17)	182	67558315	67852577	294263	2	XR_003515835.1	177538	XR_003515835.1;XR_003515832.1;XR_003515833.1;XM_027571394.1;XM_027571393.1;XR_003515834.1	FMN1;FMN1;FMN1;FMN1;FMN1;FMN1	0;0;0;0;0;0	TRUE	FALSE	FALSE	FALSE	FALSE	FALSE	TRUE	FALSE	FALSE	Intron	4	4	NA	NA	NA	NA	NA	NA	NA	NA	NA	NA	NA	NA
781	cg00719175	0.694079	0.489514	California sea lion_Blood	DYNLRB2	DYNLRB2_Intergenic_upstream	NW_020874921.1	51570816	51570865	50	+	51570816	51570817	CGTTGACATGTGCATTTCTAAATAATTTCAGGATGTCAACCTGAATAGAC	Distal Intergenic	108	51760115	51769248	9134	1	XM_027618993.1	-189250	NA	NA	NA	FALSE	TRUE	FALSE	FALSE	FALSE	FALSE	FALSE	FALSE	TRUE	Intergenic_upstream	11	11	NA	NA	NA	NA	NA	NA	NA	NA	NA	NA	NA	NA
782	cg00719335	0.367496	0.714316	California sea lion_Blood	LOC113925023	LOC113925023_Intergenic_upstream	NW_020874464.1	133793067	133793116	50	+	133793115	133793116	CCTAAATGCTGCTAGACCTGGAAGTAGATCATTAAACTTTTATAGAATCG	Distal Intergenic	14	133831718	133833099	1382	1	LOC113925023	-38602	NA	NA	NA	FALSE	TRUE	FALSE	FALSE	FALSE	FALSE	FALSE	FALSE	TRUE	Intergenic_upstream	9	15	NA	NA	NA	NA	NA	NA	NA	NA	NA	NA	NA	NA
783	cg00720104	3.75809	0.00023186	California sea lion_Blood	PPP2R2B	PPP2R2B_fiveUTR	NW_020874474.1	113838438	113838487	50	-	113838438	113838439	CGGGGAGGGATCATGGATACTTGTCTGCCGGCTTCTGGTTCCCACGCAAG	5' UTR	22	113669725	114109319	439595	1	XM_027605523.1	168713	XM_027605523.1;XM_027605524.1;XM_027605527.1;XM_027605528.1;XM_027605526.1;XM_027605533.1;XM_027605525.1;XM_027605529.1;XM_027605532.1;XM_027605530.1;XM_027605535.1;XM_027605531.1	PPP2R2B;PPP2R2B;PPP2R2B;PPP2R2B;PPP2R2B;PPP2R2B;PPP2R2B;PPP2R2B;PPP2R2B;PPP2R2B;PPP2R2B;PPP2R2B	0;0;0;0;0;0;0;0;0;0;0;0	TRUE	FALSE	FALSE	TRUE	FALSE	TRUE	TRUE	FALSE	FALSE	fiveUTR	9	16	NA	NA	NA	NA	NA	NA	NA	NA	NA	NA	NA	NA
784	cg00720180	-2.44375	0.0156495	California sea lion_Blood	LOC113913272	LOC113913272_Intergenic_upstream	NW_020878390.1	56931951	56932000	50	-	56931999	56932000	ATTACTTCTCTTTTGTCCTTTCCTTAAGACAAATGATTTTGTAATTAGCG	Distal Intergenic	269	57022824	57179434	156611	1	XR_003517136.1	-90873	NA	NA	NA	FALSE	TRUE	FALSE	FALSE	FALSE	FALSE	FALSE	FALSE	TRUE	Intergenic_upstream	6	8	NA	NA	NA	NA	NA	NA	NA	NA	NA	NA	NA	NA
785	cg00720992	7.66865	7.3823e-13	California sea lion_Blood	CELF3	CELF3_Intron	NW_020874458.1	3048379	3048428	50	-	3048379	3048380	CGTGGCAACGGGAGAATGCGCACCATGGCAACCGCCCACTCAGCCTGATT	Intron (XM_027625076.1/CELF3, intron 2 of 12)	10	3040604	3054322	13719	2	XM_027625076.1	5894	XM_027625076.1;XM_027625067.1;XM_027625086.1;XM_027625097.1;XM_027625107.1;XM_027625120.1	CELF3;CELF3;CELF3;CELF3;CELF3;RIIAD1	0;0;0;0;0;0	TRUE	FALSE	FALSE	FALSE	FALSE	FALSE	TRUE	FALSE	FALSE	Intron	7	13	NW_020874458.1	3048379	3048490	112	*	112	11	0.642857	1	0.0982143	2.85445e-07	CpGisland
786	cg00724499	-1.20055	0.232498	California sea lion_Blood	COL1A2	COL1A2_fiveUTR	NW_020876465.1	68757590	68757639	50	+	68757590	68757591	CGCGTATCCACAAAGCTGAGCATGTCTAGCACTTAGACATGCAGACTCCT	Promoter (<=1kb)	205	68722399	68757966	35568	2	XM_027572996.1	327	XM_027572996.1	COL1A2	0	TRUE	FALSE	TRUE	TRUE	FALSE	TRUE	FALSE	FALSE	FALSE	fiveUTR	1	1	NA	NA	NA	NA	NA	NA	NA	NA	NA	NA	NA	NA
787	cg00724865	-2.62959	0.00938076	California sea lion_Blood	LOC113909711	LOC113909711_Intergenic_upstream	NW_020876041.1	136638603	136638652	50	-	136638603	136638604	CGTCTGATTTCATAATATAATTTGTAGAAGTAAAAAAGGCAAGTTAAACA	Distal Intergenic	182	136770691	136771101	411	1	LOC113909711	-132088	NA	NA	NA	FALSE	TRUE	FALSE	FALSE	FALSE	FALSE	FALSE	FALSE	TRUE	Intergenic_upstream	5	15	NA	NA	NA	NA	NA	NA	NA	NA	NA	NA	NA	NA
788	cg00726571	0.575705	0.566424	California sea lion_Blood	KLHL14	KLHL14_Promoter	NW_020878390.1	51901631	51901680	50	-	51901631	51901632	CGAGCGTAAATGACTGCGATTTCAAACATCTTTGGAAGAAAGAAGGGGAA	Promoter (2-3kb)	269	51803939	51899117	95179	2	XM_027576446.1	-2563	XM_027576446.1	KLHL14	0	FALSE	TRUE	TRUE	FALSE	FALSE	FALSE	FALSE	FALSE	FALSE	Promoter	8	30	NA	NA	NA	NA	NA	NA	NA	NA	NA	NA	NA	NA
789	cg00727061	0.117237	0.90702	California sea lion_Blood	CIR1	CIR1_Exon	NW_020884869.1	57906556	57906605	50	+	57906556	57906557	CGATGCACCCCTCGGAGCTAATAGCGGAGATGAGAAACAGTGGGTTTGCA	Exon (XM_027589649.1/CIR1, exon 8 of 10)	361	57873412	57910316	36905	1	XM_027589649.1	33144	XM_027589649.1;XM_027589651.1	CIR1;CIR1	0;0	TRUE	FALSE	FALSE	FALSE	FALSE	TRUE	FALSE	FALSE	FALSE	Exon	5	6	NA	NA	NA	NA	NA	NA	NA	NA	NA	NA	NA	NA
790	cg00727310	0.664628	0.508105	California sea lion_Blood	IRS1	IRS1_Exon	NW_020884869.1	12383730	12383779	50	-	12383778	12383779	GGAGTTCTGGATGCAGGTGGATGACTCTGTGGTGGCCCAGAACATGCACG	Promoter (<=1kb)	361	12382889	12395868	12980	1	XM_027590152.1	841	XM_027590152.1;XM_027590151.1	IRS1;IRS1	0;0	TRUE	FALSE	TRUE	FALSE	FALSE	TRUE	FALSE	FALSE	FALSE	Exon	5	5	NA	NA	NA	NA	NA	NA	NA	NA	NA	NA	NA	NA
791	cg00727382	4.79626	3.29036e-06	California sea lion_Blood	PAX2	PAX2_Intron	NW_020874462.1	28529304	28529353	50	-	28529304	28529305	CGAGGCCCTGCCCAGCGTTGGGAAAAAGCCTTCATTGTTTTCAAGCAGGA	Intron (XM_027596323.1/PAX2, intron 5 of 9)	13	28491091	28568586	77496	2	XM_027596323.1	39233	XM_027596323.1;XM_027596322.1;XM_027596326.1;XM_027596324.1;XM_027596327.1;XM_027596325.1;XM_027596329.1	PAX2;PAX2;PAX2;PAX2;PAX2;PAX2;PAX2	0;0;0;0;0;0;0	TRUE	FALSE	FALSE	FALSE	FALSE	FALSE	TRUE	FALSE	FALSE	Intron	34	53	NA	NA	NA	NA	NA	NA	NA	NA	NA	NA	NA	NA
792	cg00728976	0.728468	0.468281	California sea lion_Blood	BTBD9	BTBD9_Intron	NW_020874467.1	114851567	114851616	50	-	114851615	114851616	GCTTACATCCTGCTAGCCCGTCATATTTAATTACATTTTAACTATATTCG	Intron (XM_027601879.1/BTBD9, intron 10 of 12)	17	114823708	115254389	430682	2	XM_027601879.1	402773	XM_027601879.1;XM_027601882.1;XM_027601878.1;XM_027601881.1;XM_027601880.1	BTBD9;BTBD9;BTBD9;BTBD9;BTBD9	0;0;0;0;0	TRUE	FALSE	FALSE	FALSE	FALSE	FALSE	TRUE	FALSE	FALSE	Intron	5	5	NA	NA	NA	NA	NA	NA	NA	NA	NA	NA	NA	NA
793	cg00730730	0.129579	0.897284	California sea lion_Blood	PDE4D	PDE4D_fiveUTR	NW_020874474.1	108956083	108956132	50	+	108956083	108956084	CGGGACGGAGTCCCTTGGATCCCATGACCAGCCCAGGATCCGGGCTAATT	5' UTR	22	107703733	109099756	1396024	1	XM_027605114.1	1252350	XR_003521990.1;XM_027605114.1;XM_027605115.1;XM_027605113.1;XM_027605099.1;XM_027605098.1;XM_027605101.1;XM_027605106.1;XM_027605108.1;XM_027605104.1;XM_027605102.1;XM_027605103.1;XM_027605105.1;XM_027605107.1;XM_027605109.1	LOC113928874;PDE4D;PDE4D;PDE4D;PDE4D;PDE4D;PDE4D;PDE4D;PDE4D;PDE4D;PDE4D;PDE4D;PDE4D;PDE4D;PDE4D	-4489;0;0;0;0;0;0;0;0;0;0;0;0;0;0	TRUE	FALSE	FALSE	TRUE	FALSE	TRUE	FALSE	FALSE	FALSE	fiveUTR	1	7	NA	NA	NA	NA	NA	NA	NA	NA	NA	NA	NA	NA
794	cg00731024	-0.735798	0.463823	California sea lion_Blood	DACH1	DACH1_Intron	NW_020884869.1	158033177	158033226	50	+	158033225	158033226	TGTTTCTCTAATCTGCAATTATTTATGTTTTCTTCATGCTGCTTTGTCCG	Intron (XM_027590972.1/DACH1, intron 3 of 10)	361	157868588	158290384	421797	2	XM_027590972.1	257158	XM_027590972.1	DACH1	0	TRUE	FALSE	FALSE	FALSE	FALSE	FALSE	TRUE	FALSE	FALSE	Intron	61	86	NA	NA	NA	NA	NA	NA	NA	NA	NA	NA	NA	NA
795	cg00731079	-7.8654	2.21343e-13	California sea lion_Blood	SAMD4A	SAMD4A_Exon	NW_020876041.1	99831372	99831421	50	-	99831420	99831421	GTGCCAAACCAGCCTCTAGGACATGGATGGATGTCTCATGAGGACTTACG	Exon (XM_027569716.1/SAMD4A, exon 4 of 13)	182	99676494	99884096	207603	1	XM_027569717.1	154878	XM_027569717.1;XM_027569716.1;XM_027569720.1;XM_027569719.1	SAMD4A;SAMD4A;SAMD4A;SAMD4A	0;0;0;0	TRUE	FALSE	FALSE	FALSE	FALSE	TRUE	TRUE	FALSE	FALSE	Exon	10	16	NA	NA	NA	NA	NA	NA	NA	NA	NA	NA	NA	NA
796	cg00733912	-0.207474	0.836251	California sea lion_Blood	FAM110A	FAM110A_Exon	NW_020875357.1	102246521	102246570	50	+	102246521	102246522	CGGCAATGCCCAGGGACCAGGACTGCCGCCCTATTACCAAAAATGTCGTC	Exon (XR_003524491.1/FAM110A, exon 4 of 4)	146	102225300	102284512	59213	2	XR_003524490.1	37942	XR_003524490.1;XR_003524492.1;XR_003524493.1;XR_003524491.1;XR_003524495.1	FAM110A;FAM110A;FAM110A;FAM110A;LOC113937093	0;0;0;0;0	TRUE	FALSE	FALSE	FALSE	FALSE	TRUE	TRUE	FALSE	FALSE	Exon	2	12	NA	NA	NA	NA	NA	NA	NA	NA	NA	NA	NA	NA
797	cg00735249	-1.17181	0.243828	California sea lion_Blood	CSMD2	CSMD2_Exon	NW_020874458.1	162124566	162124615	50	+	162124614	162124615	TTACCCAGAACCCTACCCGCCAGGCAAGGAGTGTGACTGGAAAGTGACCG	Exon (XM_027615123.1/CSMD2, exon 28 of 71)	10	161667106	162254109	587004	1	XM_027615123.1	457460	XM_027615123.1	CSMD2	0	TRUE	FALSE	FALSE	FALSE	FALSE	TRUE	FALSE	FALSE	FALSE	Exon	6	9	NA	NA	NA	NA	NA	NA	NA	NA	NA	NA	NA	NA
[truncated: 158,225 more rows]
[truncated: 1 more columns]
