# Supplementary material for: Multi-tissue DNA methylation aging clocks for sea lions, walruses and seals
Source: Commun Biol. 2023 Apr 1;6:359. doi: 10.1038/s42003-023-04734-0 (PMC10067968; doi:10.1038/s42003-023-04734-0)
Supplement: Supplementary file 5 — Supplementary Data 3 [file 42003_2023_4734_MOESM5_ESM.xlsx]

## Sheet: Fig 4
	CGid	SYMBOL	main_Categories	EWAS	group	EWAS_z	pval
1	cg00046850	TLX3	Exon	California sea lion_Blood	positive	10.5561	3.69639e-21
2	cg00059486	PRDM13	Promoter	California sea lion_Blood	positive	9.41158	1.00613e-17
3	cg00065957	SHISAL2A	Exon	California sea lion_Blood	positive	11.6233	1.714e-24
4	cg00072485	TLX3	Exon	California sea lion_Blood	positive	9.12307	6.9399e-17
5	cg00090184	UNCX	Intergenic_downstream	California sea lion_Blood	positive	9.53525	4.36108e-18
6	cg00138195	DMBX1	Intergenic_upstream	California sea lion_Blood	positive	9.99128	1.91957e-19
7	cg00166579	PTCH1	Intron	California sea lion_Blood	positive	10.3501	1.57682e-20
8	cg00271426	NKX2-5	Intron	California sea lion_Blood	positive	10.4168	9.86741e-21
9	cg00409684	LBX1	Intergenic_downstream	California sea lion_Blood	positive	9.19556	4.283e-17
10	cg00427623	LOC113937952	Intron	California sea lion_Blood	positive	10.5634	3.51181e-21
11	cg00487538	PAX7	Exon	California sea lion_Blood	positive	9.38151	1.23205e-17
12	cg00499875	NR2F2	Exon	California sea lion_Blood	positive	10.6876	1.45659e-21
13	cg00546693	TFAP2A	Intergenic_downstream	California sea lion_Blood	positive	9.50802	5.24453e-18
14	cg00553886	TEAD1	fiveUTR	California sea lion_Blood	positive	12.4999	2.62847e-27
15	cg00611149	HSD17B12	Intergenic_upstream	California sea lion_Blood	positive	9.54502	4.08151e-18
16	cg00633857	FEZF2	Promoter	California sea lion_Blood	positive	9.14778	5.88823e-17
17	cg00634704	OSR2	threeUTR	California sea lion_Blood	positive	10.4245	9.34975e-21
18	cg00816192	ONECUT2	Exon	California sea lion_Blood	positive	9.81908	6.28831e-19
19	cg00900456	PITX1	Exon	California sea lion_Blood	positive	12.8962	1.34403e-28
20	cg00901685	HSD17B12	Intergenic_upstream	California sea lion_Blood	positive	9.10739	7.70172e-17
21	cg00930873	ALDH1A2	fiveUTR	California sea lion_Blood	positive	14.1822	7.43117e-33
22	cg01037009	UNCX	Intergenic_downstream	California sea lion_Blood	positive	11.4314	6.94539e-24
23	cg01153166	NR2F2	Intron	California sea lion_Blood	positive	13.5144	1.24142e-30
24	cg01178121	SP8	fiveUTR	California sea lion_Blood	positive	11.0531	1.06991e-22
25	cg01209550	HOXB9	Intron	California sea lion_Blood	positive	8.97786	1.81502e-16
26	cg01352789	NOL4	Exon	California sea lion_Blood	positive	9.00322	1.5353e-16
27	cg01432620	ZIC2	Intron	California sea lion_Blood	positive	9.98103	2.06064e-19
28	cg01440864	WNT3	Intron	California sea lion_Blood	positive	10.1458	6.5695e-20
29	cg01486146	LOC113924033	Intergenic_downstream	California sea lion_Blood	positive	11.6052	1.9573e-24
30	cg01664666	PLD5	Exon	California sea lion_Blood	positive	9.78081	8.17654e-19
31	cg01752243	HSD17B12	Intergenic_upstream	California sea lion_Blood	positive	11.5353	3.25811e-24
32	cg01787584	HOXC4	Exon	California sea lion_Blood	positive	10.4483	7.90623e-21
33	cg01831882	FOXG1	Exon	California sea lion_Blood	positive	12.3242	9.7421e-27
34	cg01981662	MEIS2	Exon	California sea lion_Blood	positive	9.77291	8.63119e-19
35	cg02304325	IER5L	fiveUTR	California sea lion_Blood	positive	11.1796	4.3019e-23
36	cg02307175	PRR7	Exon	California sea lion_Blood	positive	10.3524	1.55188e-20
37	cg02317025	NEUROD1	Promoter	California sea lion_Blood	positive	13.7137	2.7098e-31
38	cg02385429	HOXC4	Exon	California sea lion_Blood	positive	10.1519	6.30001e-20
39	cg02487734	MNX1	Intergenic_downstream	California sea lion_Blood	positive	9.65839	1.88806e-18
40	cg02676375	TLX3	Promoter	California sea lion_Blood	positive	9.1245	6.87415e-17
41	cg02681442	FOXG1	Promoter	California sea lion_Blood	positive	10.2443	3.30749e-20
42	cg02724885	MDGA2	fiveUTR	California sea lion_Blood	positive	13.5569	8.97422e-31
43	cg02783173	NEUROG2	Promoter	California sea lion_Blood	positive	12.8511	1.88791e-28
44	cg02865068	PAX6	Promoter	California sea lion_Blood	positive	10.948	2.2735e-22
45	cg02979795	SLF2	Intergenic_upstream	California sea lion_Blood	positive	9.77439	8.54407e-19
46	cg03045876	HSPA2	Exon	California sea lion_Blood	positive	11.142	5.64318e-23
47	cg03143781	PAX6	Promoter	California sea lion_Blood	positive	11.7089	9.16568e-25
48	cg03146625	HOXC4	Exon	California sea lion_Blood	positive	11.0196	1.36133e-22
49	cg03156304	LHX2	Promoter	California sea lion_Blood	positive	10.9358	2.48221e-22
50	cg03265102	LOC113928670	threeUTR	California sea lion_Blood	positive	10.0877	9.84187e-20
51	cg03267882	BTBD11	Exon	California sea lion_Blood	positive	10.7759	7.77335e-22
52	cg03291757	LBX1	Intergenic_downstream	California sea lion_Blood	positive	10.3625	1.44566e-20
53	cg03295083	NRXN1	Intron	California sea lion_Blood	positive	11.3525	1.23167e-23
54	cg03350186	PRRX1	Exon	California sea lion_Blood	positive	9.74759	1.02657e-18
55	cg03371896	FEZF2	Promoter	California sea lion_Blood	positive	9.58302	3.15333e-18
56	cg03399957	SIX3	Exon	California sea lion_Blood	positive	12.2689	1.4695e-26
57	cg03663215	ADCY2	Exon	California sea lion_Blood	positive	11.0426	1.1535e-22
58	cg03676512	LOC113925434	Exon	California sea lion_Blood	positive	12.9543	8.67485e-29
59	cg03679521	NEUROD2	fiveUTR	California sea lion_Blood	positive	11.6127	1.85235e-24
60	cg03767531	NEUROD1	Promoter	California sea lion_Blood	positive	11.7979	4.77067e-25
61	cg03862352	LHFPL3	Exon	California sea lion_Blood	positive	10.5236	4.65172e-21
62	cg03905867	PAX6	Intron	California sea lion_Blood	positive	9.22446	3.53157e-17
63	cg03940337	LOC113924033	Intergenic_downstream	California sea lion_Blood	positive	9.00604	1.50699e-16
64	cg03986120	SIX2	Exon	California sea lion_Blood	positive	12.1208	4.40825e-26
65	cg04028233	OTX1	Exon	California sea lion_Blood	positive	10.3631	1.43894e-20
66	cg04141188	LHX2	Intron	California sea lion_Blood	positive	10.6968	1.36443e-21
67	cg04150055	PRDM12	Promoter	California sea lion_Blood	positive	8.99853	1.5836e-16
68	cg04203883	HOXC11	Promoter	California sea lion_Blood	positive	11.7759	5.6064e-25
69	cg04268179	LOC113924033	Intergenic_downstream	California sea lion_Blood	positive	11.257	2.45898e-23
70	cg04293746	HOXD3	Intron	California sea lion_Blood	positive	9.09533	8.34357e-17
71	cg04317201	POU4F1	Promoter	California sea lion_Blood	positive	10.8862	3.53761e-22
72	cg04365202	LHX9	Exon	California sea lion_Blood	positive	9.90266	3.53893e-19
73	cg04367175	LOC113924033	Intergenic_downstream	California sea lion_Blood	positive	11.2497	2.59299e-23
74	cg04407088	NKX2-2	Promoter	California sea lion_Blood	positive	9.89486	3.73442e-19
75	cg04504095	FOXC1	Exon	California sea lion_Blood	positive	13.8204	1.19791e-31
76	cg04523259	SFRP2	Exon	California sea lion_Blood	positive	9.76193	9.30559e-19
77	cg04529370	NRG3	Exon	California sea lion_Blood	positive	9.20711	3.96549e-17
78	cg04560456	LIN28B	fiveUTR	California sea lion_Blood	positive	9.2937	2.2221e-17
79	cg04627377	ZBTB7B	Exon	California sea lion_Blood	positive	11.0865	8.41096e-23
80	cg04680480	MAFA	Exon	California sea lion_Blood	positive	11.478	4.94679e-24
81	cg04688368	KCNMA1	Exon	California sea lion_Blood	positive	10.7884	7.10922e-22
82	cg04794444	SHOX2	Exon	California sea lion_Blood	positive	10.4182	9.77623e-21
83	cg04845649	HSF4	Exon	California sea lion_Blood	positive	9.89591	3.7074e-19
84	cg04875128	OTUD7A	Exon	California sea lion_Blood	positive	11.644	1.47332e-24
85	cg04998737	OTP	Promoter	California sea lion_Blood	positive	13.1766	1.61618e-29
86	cg05031474	SLC35F4	Exon	California sea lion_Blood	positive	9.90383	3.51064e-19
87	cg05037472	NKX2-8	Promoter	California sea lion_Blood	positive	11.2198	3.21946e-23
88	cg05097064	MEIS2	Exon	California sea lion_Blood	positive	9.27747	2.47748e-17
89	cg05136263	SIX2	Exon	California sea lion_Blood	positive	12.1245	4.29062e-26
90	cg05292245	LOC113937952	Intron	California sea lion_Blood	positive	14.698	1.37723e-34
91	cg05310717	SHOX2	Exon	California sea lion_Blood	positive	9.44006	8.30304e-18
92	cg05317739	OTP	Promoter	California sea lion_Blood	positive	14.305	2.88432e-33
93	cg05331950	TLX3	Promoter	California sea lion_Blood	positive	10.7953	6.77021e-22
94	cg05373428	TLX3	Exon	California sea lion_Blood	positive	10.579	3.14477e-21
95	cg05389467	NUAK1	Exon	California sea lion_Blood	positive	9.62762	2.32831e-18
96	cg05454558	LOC113938527	Intergenic_downstream	California sea lion_Blood	positive	9.62126	2.43135e-18
97	cg05506365	POU3F3	Exon	California sea lion_Blood	positive	9.44264	8.1596e-18
98	cg05530690	FOXD3	Exon	California sea lion_Blood	positive	9.53559	4.35091e-18
99	cg05532671	ZIC5	fiveUTR	California sea lion_Blood	positive	9.36131	1.41142e-17
100	cg05551621	FOXD3	Exon	California sea lion_Blood	positive	13.2617	8.47893e-30
101	cg05575054	ADRB1	Exon	California sea lion_Blood	positive	10.4924	5.79519e-21
102	cg05589845	EVX1	Promoter	California sea lion_Blood	positive	10.0894	9.72429e-20
103	cg05675373	KCNC4	Exon	California sea lion_Blood	positive	14.2559	4.21256e-33
104	cg05723322	HOXC4	Intron	California sea lion_Blood	positive	11.8838	2.53635e-25
105	cg05798256	PAX6	fiveUTR	California sea lion_Blood	positive	9.98049	2.06835e-19
106	cg05825073	EVX1	Promoter	California sea lion_Blood	positive	11.571	2.51211e-24
107	cg05847769	MEIS2	Exon	California sea lion_Blood	positive	10.3719	1.35283e-20
108	cg06037672	ZFHX4	Intron	California sea lion_Blood	positive	9.20445	4.03634e-17
109	cg06170069	LOC113916263	Intergenic_downstream	California sea lion_Blood	positive	8.98887	1.68787e-16
110	cg06256346	GRHL2	fiveUTR	California sea lion_Blood	positive	9.0674	1.00412e-16
111	cg06302892	HOXC11	Exon	California sea lion_Blood	positive	10.3836	1.24682e-20
112	cg06303875	CDX2	Promoter	California sea lion_Blood	positive	9.50142	5.48409e-18
113	cg06327727	FEZF2	Intergenic_downstream	California sea lion_Blood	positive	11.6447	1.46652e-24
114	cg06343950	GDF6	Intron	California sea lion_Blood	positive	12.0864	5.68822e-26
115	cg06370256	FOXA2	Promoter	California sea lion_Blood	positive	9.51673	4.94428e-18
116	cg06414149	NOG	Intergenic_downstream	California sea lion_Blood	positive	8.98765	1.70148e-16
117	cg06438433	ZBTB7B	Exon	California sea lion_Blood	positive	9.06613	1.01262e-16
118	cg06482098	CTNND2	Exon	California sea lion_Blood	positive	8.9796	1.79436e-16
119	cg06484622	EN1	Exon	California sea lion_Blood	positive	10.2128	4.1199e-20
120	cg06497668	SIX3	Promoter	California sea lion_Blood	positive	9.82065	6.22106e-19
121	cg06561106	PAX5	fiveUTR	California sea lion_Blood	positive	12.2213	2.09323e-26
122	cg06603975	DLX1	Promoter	California sea lion_Blood	positive	9.2551	2.87755e-17
123	cg06626742	TBX4	Intron	California sea lion_Blood	positive	12.4875	2.88488e-27
124	cg06670018	DLX2	Intergenic_downstream	California sea lion_Blood	positive	9.90769	3.41837e-19
125	cg06997801	NR2F2	Intron	California sea lion_Blood	positive	9.54484	4.08636e-18
126	cg07048205	HOXC4	Exon	California sea lion_Blood	positive	9.1998	4.16364e-17
127	cg07115282	FAM110A	Intron	California sea lion_Blood	positive	9.34998	1.52312e-17
128	cg07254032	HCN1	Exon	California sea lion_Blood	positive	9.4973	5.63949e-18
129	cg07280826	PTF1A	Intergenic_upstream	California sea lion_Blood	positive	9.14604	5.9571e-17
130	cg07300474	HOXC4	Exon	California sea lion_Blood	positive	9.15306	5.68523e-17
131	cg07311313	CDX2	Promoter	California sea lion_Blood	positive	10.8413	4.87526e-22
132	cg07330957	DBX1	Intron	California sea lion_Blood	positive	11.6156	1.81427e-24
133	cg07339555	OTP	Promoter	California sea lion_Blood	positive	9.00268	1.54082e-16
134	cg07431199	DLL4	Promoter	California sea lion_Blood	positive	10.2737	2.69271e-20
135	cg07517669	HOXD10	Exon	California sea lion_Blood	positive	9.89648	3.69293e-19
136	cg07540568	LHFPL3	Exon	California sea lion_Blood	positive	12.1251	4.27148e-26
137	cg07547549	SLC12A5	Intron	California sea lion_Blood	positive	14.7581	8.63832e-35
138	cg07607355	ID1	Intergenic_downstream	California sea lion_Blood	positive	9.45398	7.55835e-18
139	cg07795407	MEIS2	Promoter	California sea lion_Blood	positive	9.64679	2.04336e-18
140	cg07869780	TBX4	fiveUTR	California sea lion_Blood	positive	11.7319	7.74346e-25
141	cg07875786	NR2F1	Promoter	California sea lion_Blood	positive	9.12059	7.05538e-17
142	cg07933800	SIX1	Exon	California sea lion_Blood	positive	10.1997	4.51331e-20
143	cg07940754	HOXC11	fiveUTR	California sea lion_Blood	positive	10.5874	2.96329e-21
144	cg08105306	LOC113912272	Intergenic_downstream	California sea lion_Blood	positive	9.22425	3.53672e-17
145	cg08120263	FOXG1	Promoter	California sea lion_Blood	positive	9.97076	2.21224e-19
146	cg08152447	CELF4	Exon	California sea lion_Blood	positive	10.3094	2.09801e-20
147	cg08153819	SLC6A5	Exon	California sea lion_Blood	positive	11.9549	1.50221e-25
148	cg08156470	EBF3	Intron	California sea lion_Blood	positive	11.9627	1.41803e-25
149	cg08164193	FOXP4	Intergenic_upstream	California sea lion_Blood	positive	9.2527	2.9241e-17
150	cg08187246	KCNJ9	Exon	California sea lion_Blood	positive	10.5676	3.4097e-21
151	cg08188894	FOXB1	Exon	California sea lion_Blood	positive	12.0379	8.13973e-26
152	cg08285141	RFX4	fiveUTR	California sea lion_Blood	positive	9.2491	2.99536e-17
153	cg08294816	LOC113920098	Intron	California sea lion_Blood	positive	10.3539	1.53586e-20
154	cg08327269	NEUROD1	Promoter	California sea lion_Blood	positive	14.072	1.73604e-32
155	cg08372705	SOX14	Intergenic_downstream	California sea lion_Blood	positive	9.27448	2.5275e-17
156	cg08395267	TRNAR-UCU	Exon	California sea lion_Blood	positive	11.0157	1.39985e-22
157	cg08406509	EVX1	Promoter	California sea lion_Blood	positive	9.05929	1.05959e-16
158	cg08427503	PAX7	Intron	California sea lion_Blood	positive	9.38109	1.23552e-17
159	cg08446005	SOCS3	Exon	California sea lion_Blood	positive	10.1317	7.24755e-20
160	cg08486684	LOC113920098	Intron	California sea lion_Blood	positive	12.3655	7.16666e-27
161	cg08551065	ZFHX4	Promoter	California sea lion_Blood	positive	9.08128	9.15879e-17
162	cg08629602	LOC113924033	Intergenic_downstream	California sea lion_Blood	positive	11.0923	8.07297e-23
163	cg08659076	TFAP2A	Intergenic_downstream	California sea lion_Blood	positive	12.4383	4.16318e-27
164	cg08687401	LOC113920098	Intron	California sea lion_Blood	positive	9.29333	2.2277e-17
165	cg08777872	LHX2	Promoter	California sea lion_Blood	positive	10.0772	1.0585e-19
166	cg08849105	KLHL14	Exon	California sea lion_Blood	positive	9.0414	1.19279e-16
167	cg08863459	LOC113937952	Intron	California sea lion_Blood	positive	14.6148	2.62598e-34
168	cg08938156	ZIC1	Promoter	California sea lion_Blood	positive	9.70123	1.40945e-18
169	cg08992395	DMRTA2	Promoter	California sea lion_Blood	positive	11.601	2.01798e-24
170	cg09058243	LOC113920098	Intron	California sea lion_Blood	positive	11.3544	1.21478e-23
171	cg09082380	OSR2	threeUTR	California sea lion_Blood	positive	9.85381	4.95354e-19
172	cg09125053	LOC113920098	Intron	California sea lion_Blood	positive	9.74335	1.05677e-18
173	cg09244212	NR2E1	Promoter	California sea lion_Blood	positive	9.29172	2.25179e-17
174	cg09275392	STIM1	Exon	California sea lion_Blood	positive	9.35683	1.45455e-17
175	cg09280663	CTNND2	Exon	California sea lion_Blood	positive	10.2393	3.4253e-20
176	cg09355771	LOC113919594	Intron	California sea lion_Blood	positive	14.6524	1.96203e-34
177	cg09363187	HSPA2	Exon	California sea lion_Blood	positive	11.8483	3.29434e-25
178	cg09497746	CDX2	Promoter	California sea lion_Blood	positive	10.3015	2.21599e-20
179	cg09499172	HOXC13	Exon	California sea lion_Blood	positive	9.76051	9.39639e-19
180	cg09521449	IGSF21	Intron	California sea lion_Blood	positive	10.2793	2.58924e-20
181	cg09646359	NEUROD2	Intergenic_downstream	California sea lion_Blood	positive	9.64322	2.09362e-18
182	cg09661809	TPBGL	Exon	California sea lion_Blood	positive	12.1836	2.76895e-26
183	cg09682305	KCNJ3	Exon	California sea lion_Blood	positive	9.86209	4.67931e-19
184	cg09817553	PKNOX2	Intron	California sea lion_Blood	positive	9.51436	5.02425e-18
185	cg09879581	MSI1	Intron	California sea lion_Blood	positive	10.4994	5.51673e-21
186	cg09890636	MEIS2	Exon	California sea lion_Blood	positive	11.2905	1.93016e-23
187	cg09911121	HOXC4	Intron	California sea lion_Blood	positive	14.5573	4.10128e-34
188	cg09965605	HOXD3	Intron	California sea lion_Blood	positive	9.31915	1.87352e-17
189	cg09996908	IGDCC3	Intron	California sea lion_Blood	positive	9.6309	2.27698e-18
190	cg10040836	NR2F2	Exon	California sea lion_Blood	positive	10.4335	8.77496e-21
191	cg10127483	SYPL2	Promoter	California sea lion_Blood	positive	9.70335	1.38919e-18
192	cg10196512	LOC113939026	Intergenic_upstream	California sea lion_Blood	positive	9.6856	1.56814e-18
193	cg10216353	CCDC184	fiveUTR	California sea lion_Blood	positive	10.1108	8.38401e-20
194	cg10278760	KCNA1	fiveUTR	California sea lion_Blood	positive	9.98243	2.04077e-19
195	cg10289720	FOXG1	Exon	California sea lion_Blood	positive	10.8003	6.53238e-22
196	cg10437271	SATB2	fiveUTR	California sea lion_Blood	positive	13.2093	1.26174e-29
197	cg10439765	SLC12A5	fiveUTR	California sea lion_Blood	positive	9.03724	1.22614e-16
198	cg10452170	PPFIA3	Exon	California sea lion_Blood	positive	11.7823	5.34887e-25
199	cg10508317	SOCS3	Exon	California sea lion_Blood	positive	9.20091	4.1328e-17
200	cg10624665	FZD2	Exon	California sea lion_Blood	positive	9.24882	3.00095e-17
201	cg10810799	HOXC12	fiveUTR	California sea lion_Blood	positive	9.84907	5.1175e-19
202	cg10827642	LOC113924033	Intergenic_downstream	California sea lion_Blood	positive	9.47541	6.53939e-18
203	cg11017316	TLX3	Exon	California sea lion_Blood	positive	10.2923	2.36415e-20
204	cg11060413	KCNA1	fiveUTR	California sea lion_Blood	positive	9.5655	3.55193e-18
205	cg11084334	LHFPL4	Exon	California sea lion_Blood	positive	10.9527	2.19859e-22
206	cg11105656	CELF4	Exon	California sea lion_Blood	positive	9.35909	1.4326e-17
207	cg11121987	OPCML	Intron	California sea lion_Blood	positive	9.34294	1.59691e-17
208	cg11156581	SIX3	Exon	California sea lion_Blood	positive	9.58901	3.02761e-18
209	cg11382709	NR2F1	Promoter	California sea lion_Blood	positive	9.58828	3.04271e-18
210	cg11448896	DMRTA2	Promoter	California sea lion_Blood	positive	12.3126	1.06218e-26
211	cg11551236	PAX5	fiveUTR	California sea lion_Blood	positive	13.6406	4.73893e-31
212	cg11563156	LOC113920098	Intron	California sea lion_Blood	positive	12.313	1.05912e-26
213	cg11634198	NEUROD2	fiveUTR	California sea lion_Blood	positive	10.2162	4.02499e-20
214	cg11656502	EVX1	Promoter	California sea lion_Blood	positive	10.7571	8.88406e-22
215	cg11658262	PAX7	Intron	California sea lion_Blood	positive	9.62318	2.39986e-18
216	cg11681335	WT1	Promoter	California sea lion_Blood	positive	9.01609	1.41015e-16
217	cg11700079	TLX3	Exon	California sea lion_Blood	positive	10.5489	3.88973e-21
218	cg11716762	HOXC4	Intron	California sea lion_Blood	positive	19.0411	1.58471e-49
219	cg11728741	ANK1	Exon	California sea lion_Blood	positive	16.574	5.62649e-41
220	cg11762593	AJAP1	fiveUTR	California sea lion_Blood	positive	10.4704	6.76842e-21
221	cg11831989	EN1	Exon	California sea lion_Blood	positive	10.6314	2.16927e-21
222	cg11848212	LOC113922468	Intergenic_downstream	California sea lion_Blood	positive	10.3008	2.22778e-20
223	cg11904056	NR2F1	Promoter	California sea lion_Blood	positive	10.2474	3.23578e-20
224	cg11908885	CELF4	Exon	California sea lion_Blood	positive	11.221	3.19008e-23
225	cg11926610	MEIS2	Intergenic_upstream	California sea lion_Blood	positive	9.44598	7.97804e-18
226	cg12017700	IGF2BP3	Promoter	California sea lion_Blood	positive	11.8864	2.48843e-25
227	cg12092528	HIF1AN	Intron	California sea lion_Blood	positive	9.24138	3.15416e-17
228	cg12231969	LOC113920098	Promoter	California sea lion_Blood	positive	14.9798	1.54077e-35
229	cg12373771	TMEM121B	Exon	California sea lion_Blood	positive	12.5164	2.32442e-27
230	cg12403750	LMX1B	Intron	California sea lion_Blood	positive	9.30569	2.05053e-17
231	cg12475683	KCTD1	Intron	California sea lion_Blood	positive	11.8998	2.25417e-25
232	cg12505751	OLFM1	Exon	California sea lion_Blood	positive	9.73245	1.13862e-18
233	cg12564910	SOCS3	Exon	California sea lion_Blood	positive	10.6529	1.8631e-21
234	cg12565017	TSPAN9	Exon	California sea lion_Blood	positive	9.29878	2.1478e-17
235	cg12651099	KCNC4	Exon	California sea lion_Blood	positive	13.2359	1.03096e-29
236	cg12704157	LOC113924033	Intergenic_downstream	California sea lion_Blood	positive	10.3792	1.28557e-20
237	cg12841266	LHFPL4	Exon	California sea lion_Blood	positive	12.8925	1.38223e-28
238	cg12879445	UNC79	fiveUTR	California sea lion_Blood	positive	12.6803	6.81358e-28
239	cg12927674	NOG	Promoter	California sea lion_Blood	positive	9.59375	2.93168e-18
240	cg13078884	EVX1	Promoter	California sea lion_Blood	positive	10.1598	5.96182e-20
241	cg13163729	SIX3	Exon	California sea lion_Blood	positive	13.1494	1.98577e-29
242	cg13193455	POU3F1	Exon	California sea lion_Blood	positive	9.89778	3.65994e-19
243	cg13202239	NTN1	Promoter	California sea lion_Blood	positive	10.6845	1.48934e-21
244	cg13278722	PHOX2B	Exon	California sea lion_Blood	positive	13.338	4.74986e-30
245	cg13343932	SOCS3	Exon	California sea lion_Blood	positive	10.002	1.78266e-19
246	cg13400013	LOC113920098	Intron	California sea lion_Blood	positive	9.02129	1.36253e-16
247	cg13433256	EVX1	Promoter	California sea lion_Blood	positive	13.3979	3.01411e-30
248	cg13447705	SLC6A5	Exon	California sea lion_Blood	positive	10.1418	6.75858e-20
249	cg13484553	OLFM1	Exon	California sea lion_Blood	positive	10.426	9.25143e-21
250	cg13486820	BARHL2	Exon	California sea lion_Blood	positive	9.62836	2.3167e-18
251	cg13695149	NTN1	Exon	California sea lion_Blood	positive	9.99129	1.91955e-19
252	cg13721745	SLC6A5	Exon	California sea lion_Blood	positive	11.3559	1.20163e-23
253	cg13744172	IRX5	Intron	California sea lion_Blood	positive	9.03113	1.2767e-16
254	cg13845517	LOC113924033	Intergenic_downstream	California sea lion_Blood	positive	9.97671	2.123e-19
255	cg13866150	OTP	Promoter	California sea lion_Blood	positive	13.8998	6.51743e-32
256	cg14045854	IRS1	Exon	California sea lion_Blood	positive	11.0871	8.38022e-23
257	cg14064625	DMRTA2	Intergenic_downstream	California sea lion_Blood	positive	9.78952	7.70221e-19
258	cg14100888	LMX1B	Intron	California sea lion_Blood	positive	10.8886	3.47789e-22
259	cg14161220	SP9	Intergenic_downstream	California sea lion_Blood	positive	9.92651	3.0025e-19
260	cg14202477	GRHL2	fiveUTR	California sea lion_Blood	positive	9.02619	1.31908e-16
261	cg14283980	EBF3	Intron	California sea lion_Blood	positive	13.8814	7.50171e-32
262	cg14297772	LOC113920098	Promoter	California sea lion_Blood	positive	9.66704	1.77982e-18
263	cg14427009	PCDH17	Exon	California sea lion_Blood	positive	9.14518	5.99094e-17
264	cg14435444	MARCH4	fiveUTR	California sea lion_Blood	positive	16.1656	1.41638e-39
265	cg14464958	SIM1	Intron	California sea lion_Blood	positive	9.02797	1.30364e-16
266	cg14467682	EN1	threeUTR	California sea lion_Blood	positive	11.5042	4.08852e-24
267	cg14522627	EGR3	Promoter	California sea lion_Blood	positive	9.00537	1.51364e-16
268	cg14536909	GSX1	Promoter	California sea lion_Blood	positive	9.09669	8.26901e-17
269	cg14550429	FOXC1	Exon	California sea lion_Blood	positive	12.5307	2.08901e-27
270	cg14737427	UNCX	Promoter	California sea lion_Blood	positive	9.02296	1.34752e-16
271	cg14741527	HSD17B12	Intergenic_upstream	California sea lion_Blood	positive	9.14194	6.12147e-17
272	cg14804833	EMX2	Intergenic_downstream	California sea lion_Blood	positive	10.3264	1.8615e-20
273	cg14839559	PRRX1	Promoter	California sea lion_Blood	positive	9.59179	2.97093e-18
274	cg14850368	MDGA2	fiveUTR	California sea lion_Blood	positive	12.3401	8.65395e-27
275	cg14880272	NEUROD2	fiveUTR	California sea lion_Blood	positive	9.3256	1.79414e-17
276	cg14922886	HOXA13	fiveUTR	California sea lion_Blood	positive	9.43002	8.885e-18
277	cg15131523	OSR2	Exon	California sea lion_Blood	positive	10.366	1.41054e-20
278	cg15162620	LOC113939026	Intergenic_upstream	California sea lion_Blood	positive	9.67232	1.71693e-18
279	cg15201877	PTGER3	Exon	California sea lion_Blood	positive	10.388	1.20869e-20
280	cg15221004	NR2F2	Exon	California sea lion_Blood	positive	10.0753	1.07275e-19
281	cg15412759	TFAP2D	Exon	California sea lion_Blood	positive	9.26293	2.73078e-17
282	cg15437942	LHX2	Intron	California sea lion_Blood	positive	9.99448	1.8776e-19
283	cg15482199	HOXC4	Intron	California sea lion_Blood	positive	9.16169	5.36771e-17
284	cg15648389	HOXC4	Exon	California sea lion_Blood	positive	10.469	6.83528e-21
285	cg15659936	CELF4	Exon	California sea lion_Blood	positive	10.5735	3.27016e-21
286	cg15682828	ZIC2	Exon	California sea lion_Blood	positive	10.935	2.49525e-22
287	cg15684287	DMRTA2	Intergenic_downstream	California sea lion_Blood	positive	9.86795	4.4945e-19
288	cg15700165	PRDM12	Intron	California sea lion_Blood	positive	9.78594	7.89366e-19
289	cg15713630	LMX1A	Intron	California sea lion_Blood	positive	9.63297	2.2451e-18
290	cg15726426	KCNA3	Exon	California sea lion_Blood	positive	11.3352	1.39622e-23
291	cg15738808	OTX1	Promoter	California sea lion_Blood	positive	12.0417	7.91722e-26
292	cg15755084	MSX1	Exon	California sea lion_Blood	positive	9.3246	1.80623e-17
293	cg15846956	UNCX	Intergenic_downstream	California sea lion_Blood	positive	9.25857	2.81148e-17
294	cg15894722	HOXC4	fiveUTR	California sea lion_Blood	positive	9.37187	1.31462e-17
295	cg15944967	LOC113922468	Intergenic_downstream	California sea lion_Blood	positive	11.1697	4.619e-23
296	cg15955330	MEIS2	Exon	California sea lion_Blood	positive	9.81886	6.29788e-19
297	cg16083580	HOXC4	Exon	California sea lion_Blood	positive	9.64854	2.01908e-18
298	cg16111936	OTP	Promoter	California sea lion_Blood	positive	11.5169	3.72675e-24
299	cg16313026	EN2	Promoter	California sea lion_Blood	positive	11.134	5.97806e-23
300	cg16337006	OSR2	threeUTR	California sea lion_Blood	positive	8.99912	1.57746e-16
301	cg16356803	NRN1	fiveUTR	California sea lion_Blood	positive	9.93253	2.88046e-19
302	cg16391501	LOC113924033	Intergenic_downstream	California sea lion_Blood	positive	10.8563	4.38195e-22
303	cg16606195	UNCX	Promoter	California sea lion_Blood	positive	9.10219	7.9724e-17
304	cg16628256	SIX3	Exon	California sea lion_Blood	positive	9.79332	7.50445e-19
305	cg16636772	POU3F3	Intergenic_downstream	California sea lion_Blood	positive	10.0504	1.27495e-19
306	cg16697786	TFAP2A	fiveUTR	California sea lion_Blood	positive	9.09393	8.42137e-17
307	cg16725383	LIN28B	fiveUTR	California sea lion_Blood	positive	9.2308	3.38509e-17
308	cg16869898	SIX3	Exon	California sea lion_Blood	positive	9.14989	5.80607e-17
309	cg16882430	EN1	Exon	California sea lion_Blood	positive	9.54394	4.11143e-18
310	cg16895007	SATB2	fiveUTR	California sea lion_Blood	positive	11.7352	7.55552e-25
311	cg16972488	HOXD3	Intron	California sea lion_Blood	positive	9.95476	2.47062e-19
312	cg17136263	XKR6	Exon	California sea lion_Blood	positive	14.1562	9.08341e-33
313	cg17177455	HOXD11	Promoter	California sea lion_Blood	positive	9.18599	4.56521e-17
314	cg17239331	GPR88	Exon	California sea lion_Blood	positive	9.29035	2.27259e-17
315	cg17337660	PRR7	Exon	California sea lion_Blood	positive	11.7368	7.47151e-25
316	cg17389888	LHFPL3	Exon	California sea lion_Blood	positive	11.5973	2.07371e-24
317	cg17432380	ZIC5	Intergenic_downstream	California sea lion_Blood	positive	11.1359	5.89469e-23
318	cg17435471	TLX1	Exon	California sea lion_Blood	positive	10.1376	6.95666e-20
319	cg17537062	CBLN1	Exon	California sea lion_Blood	positive	9.61598	2.52023e-18
320	cg17757479	FST	Promoter	California sea lion_Blood	positive	11.3287	1.46378e-23
321	cg17762816	PTCH1	Intron	California sea lion_Blood	positive	11.2079	3.50642e-23
322	cg17879189	PRDM13	Promoter	California sea lion_Blood	positive	9.2017	4.1112e-17
323	cg17946572	LOC113922468	Promoter	California sea lion_Blood	positive	10.4639	7.08573e-21
324	cg17957186	POU4F1	Promoter	California sea lion_Blood	positive	10.4909	5.86005e-21
325	cg18010822	POU4F2	Exon	California sea lion_Blood	positive	9.80898	6.73972e-19
326	cg18093372	LOC113920098	Intron	California sea lion_Blood	positive	10.9094	2.99681e-22
327	cg18120675	SIX3	Exon	California sea lion_Blood	positive	10.6973	1.35982e-21
328	cg18141557	POU3F3	Exon	California sea lion_Blood	positive	11.0374	1.19793e-22
329	cg18195411	GDF6	Intron	California sea lion_Blood	positive	10.5064	5.25185e-21
330	cg18276853	PTCH1	Promoter	California sea lion_Blood	positive	9.51914	4.86409e-18
331	cg18284930	FEZF2	fiveUTR	California sea lion_Blood	positive	9.18119	4.7138e-17
332	cg18299578	FOXG1	Promoter	California sea lion_Blood	positive	14.0065	2.87294e-32
333	cg18304538	LOC113929249	Intergenic_downstream	California sea lion_Blood	positive	9.37242	1.30982e-17
334	cg18331800	PHOX2B	Promoter	California sea lion_Blood	positive	9.03444	1.249e-16
335	cg18342348	HOXD3	Intron	California sea lion_Blood	positive	10.448	7.92574e-21
336	cg18394148	CELF6	Exon	California sea lion_Blood	positive	12.6767	7.00153e-28
337	cg18403893	PAX9	Intron	California sea lion_Blood	positive	9.7349	1.11964e-18
338	cg18473521.1	HOXC4	Intron	California sea lion_Blood	positive	11.0533	1.0681e-22
339	cg18473521.2	HOXC4	Intron	California sea lion_Blood	positive	10.8107	6.06842e-22
340	cg18645607	LHX2	Intron	California sea lion_Blood	positive	10.9085	3.01773e-22
341	cg18821963	CELF6	Exon	California sea lion_Blood	positive	12.1671	3.12947e-26
342	cg18824846	HSPA2	Exon	California sea lion_Blood	positive	11.0124	1.43325e-22
343	cg18964721	NUAK1	Exon	California sea lion_Blood	positive	10.4367	8.58035e-21
344	cg19124333	IGSF21	Intron	California sea lion_Blood	positive	10.2411	3.38191e-20
345	cg19510557	NOG	Intergenic_downstream	California sea lion_Blood	positive	9.83866	5.49701e-19
346	cg19529849	CELF4	Exon	California sea lion_Blood	positive	10.179	5.21346e-20
347	cg19683102	SLF2	Intergenic_upstream	California sea lion_Blood	positive	9.4278	9.0193e-18
348	cg19706379	LMX1B	Intron	California sea lion_Blood	positive	9.48128	6.28488e-18
349	cg19711579	NEUROD1	Promoter	California sea lion_Blood	positive	10.1683	5.62065e-20
350	cg19789513	DLX1	Exon	California sea lion_Blood	positive	10.6305	2.18425e-21
351	cg19826364	PAX5	fiveUTR	California sea lion_Blood	positive	11.8639	2.93679e-25
352	cg19848879	LOC113938527	Intergenic_downstream	California sea lion_Blood	positive	11.4033	8.5201e-24
353	cg19872412	PTF1A	Intergenic_downstream	California sea lion_Blood	positive	9.4767	6.48246e-18
354	cg19912994	KCNC4	Exon	California sea lion_Blood	positive	14.0337	2.33037e-32
355	cg19938436	METTL11B	Intergenic_downstream	California sea lion_Blood	positive	9.34139	1.61362e-17
356	cg19964527	HOXC4	Exon	California sea lion_Blood	positive	13.4427	2.14377e-30
357	cg20162381	TSPAN9	Exon	California sea lion_Blood	positive	9.22118	3.60995e-17
358	cg20168281	EVX1	Exon	California sea lion_Blood	positive	9.60628	2.69225e-18
359	cg20188742	FEZF2	Exon	California sea lion_Blood	positive	9.63106	2.27451e-18
360	cg20291049	POU3F3	Exon	California sea lion_Blood	positive	11.5974	2.07139e-24
361	cg20291436	PITX2	Exon	California sea lion_Blood	positive	9.78222	8.09789e-19
362	cg20421508	OTP	Promoter	California sea lion_Blood	positive	8.96794	1.93778e-16
363	cg20590706	NOG	Intergenic_upstream	California sea lion_Blood	positive	10.1632	5.8232e-20
364	cg20621276	KCNJ3	Exon	California sea lion_Blood	positive	9.67951	1.63475e-18
365	cg20677676	LHX2	Promoter	California sea lion_Blood	positive	11.305	1.73786e-23
366	cg20710709	PAX9	Exon	California sea lion_Blood	positive	9.95528	2.46181e-19
367	cg20718201	GDF6	Intron	California sea lion_Blood	positive	11.3059	1.7261e-23
368	cg20726505	LHFPL3	Exon	California sea lion_Blood	positive	12.4158	4.9263e-27
369	cg20766695	PAX5	Intron	California sea lion_Blood	positive	10.1272	7.47988e-20
370	cg20842326	PTPRN2	Intron	California sea lion_Blood	positive	9.16626	5.20667e-17
371	cg20940153	XKR6	fiveUTR	California sea lion_Blood	positive	12.4981	2.66553e-27
372	cg20953704	HOXA11	Exon	California sea lion_Blood	positive	9.21784	3.69131e-17
373	cg20999567	HOXC4	Exon	California sea lion_Blood	positive	10.2392	3.42716e-20
374	cg21030623	ZIC5	Exon	California sea lion_Blood	positive	10.3182	1.97159e-20
375	cg21067017	FOXD3	Exon	California sea lion_Blood	positive	10.2231	3.83319e-20
376	cg21084401	DMRTA2	Promoter	California sea lion_Blood	positive	10.2714	2.73684e-20
377	cg21109833	ADGRB1	Promoter	California sea lion_Blood	positive	9.60375	2.73904e-18
378	cg21166964	LOC113929808	Promoter	California sea lion_Blood	positive	10.5136	4.99145e-21
379	cg21197193	UNCX	Intergenic_downstream	California sea lion_Blood	positive	9.21914	3.65933e-17
380	cg21215767	EN1	threeUTR	California sea lion_Blood	positive	9.02643	1.31696e-16
381	cg21227186	SLF2	Intergenic_upstream	California sea lion_Blood	positive	9.62066	2.44139e-18
382	cg21235151	LOC113919595	Promoter	California sea lion_Blood	positive	9.29524	2.19939e-17
383	cg21286076	GLRA1	Exon	California sea lion_Blood	positive	12.3414	8.57183e-27
384	cg21317803	LOC113922468	Promoter	California sea lion_Blood	positive	9.50549	5.33505e-18
385	cg21319323	LOC113919595	Promoter	California sea lion_Blood	positive	10.1239	7.65148e-20
386	cg21452781	DBX1	Intron	California sea lion_Blood	positive	14.8587	3.95478e-35
387	cg21587680	LOC113914361	Intron	California sea lion_Blood	positive	11.5894	2.1958e-24
388	cg21610467	DRD4	Exon	California sea lion_Blood	positive	9.46957	6.80261e-18
389	cg21628818	LHFPL3	Exon	California sea lion_Blood	positive	9.84314	5.33056e-19
390	cg21635203	LOC113916824	fiveUTR	California sea lion_Blood	positive	9.07067	9.82609e-17
391	cg21762820	FAM78B	Exon	California sea lion_Blood	positive	10.3415	1.6745e-20
392	cg21777070	NKX2-1	Exon	California sea lion_Blood	positive	12.4391	4.13915e-27
393	cg21801378	CELF6	Exon	California sea lion_Blood	positive	12.3841	6.23975e-27
394	cg21820842	HOXC4	fiveUTR	California sea lion_Blood	positive	10.9399	2.41066e-22
395	cg21836538	PTCH1	fiveUTR	California sea lion_Blood	positive	9.26019	2.7813e-17
396	cg21852872	EMX2	Intergenic_downstream	California sea lion_Blood	positive	9.04223	1.18631e-16
397	cg21925889	NR2F1	Exon	California sea lion_Blood	positive	9.38575	1.19739e-17
398	cg21944491	LTBP4	Exon	California sea lion_Blood	positive	10.1877	4.90915e-20
399	cg21992250	SLC15A3	Exon	California sea lion_Blood	positive	10.2363	3.49645e-20
400	cg22044564	SCUBE3	Intergenic_upstream	California sea lion_Blood	positive	10.2927	2.35722e-20
401	cg22106350	LOC113920098	Intron	California sea lion_Blood	positive	9.36388	1.38726e-17
402	cg22141415	NR2E1	Intergenic_upstream	California sea lion_Blood	positive	9.70178	1.40417e-18
403	cg22251797	NPAS4	Promoter	California sea lion_Blood	positive	14.0166	2.65704e-32
404	cg22300498	NKX2-8	Promoter	California sea lion_Blood	positive	10.4659	6.9844e-21
405	cg22397546	TLX3	Promoter	California sea lion_Blood	positive	12.5184	2.28965e-27
406	cg22470076	EVX2	Promoter	California sea lion_Blood	positive	9.15575	5.58399e-17
407	cg22479030	POU4F3	Promoter	California sea lion_Blood	positive	9.50504	5.35145e-18
408	cg22520779	PRRX1	Exon	California sea lion_Blood	positive	9.02317	1.34568e-16
409	cg22527167	PRDM13	Promoter	California sea lion_Blood	positive	10.0349	1.41961e-19
410	cg22548438	LOC113920098	Intron	California sea lion_Blood	positive	10.8298	5.29448e-22
411	cg22562422	FOXB1	Promoter	California sea lion_Blood	positive	9.42915	8.93777e-18
412	cg22652525	KCNC4	Exon	California sea lion_Blood	positive	12.7397	4.36287e-28
413	cg22714777	EN1	fiveUTR	California sea lion_Blood	positive	12.3959	5.71034e-27
414	cg22862899	LOC113938527	Intergenic_downstream	California sea lion_Blood	positive	10.709	1.25137e-21
415	cg22881140	LOC113924983	Promoter	California sea lion_Blood	positive	10.0542	1.24188e-19
416	cg22950745	PAX6	Intron	California sea lion_Blood	positive	10.6448	1.97271e-21
417	cg23009891	LOC113919594	Intron	California sea lion_Blood	positive	13.3844	3.34026e-30
418	cg23087015	CELF6	Exon	California sea lion_Blood	positive	11.4433	6.367e-24
419	cg23088328	PRRX1	Promoter	California sea lion_Blood	positive	11.3676	1.10408e-23
420	cg23114866	NKX2-2	Intron	California sea lion_Blood	positive	11.0546	1.0587e-22
421	cg23347753	OTX1	Promoter	California sea lion_Blood	positive	14.1379	1.04547e-32
422	cg23351593	DMBX1	Intergenic_upstream	California sea lion_Blood	positive	10.2679	2.80393e-20
423	cg23437184	DMBX1	Intergenic_upstream	California sea lion_Blood	positive	9.74435	1.04953e-18
424	cg23480730	NPAS3	Promoter	California sea lion_Blood	positive	9.28879	2.2965e-17
425	cg23552700	LOC113914361	Intron	California sea lion_Blood	positive	12.2844	1.30968e-26
426	cg23559331	KCNH4	Exon	California sea lion_Blood	positive	10.7799	7.55617e-22
427	cg23687194	ID4	Intron	California sea lion_Blood	positive	10.5318	4.3895e-21
428	cg23689487	PRDM12	Promoter	California sea lion_Blood	positive	11.4764	5.00448e-24
429	cg23695615	LHX2	Promoter	California sea lion_Blood	positive	9.18974	4.45247e-17
430	cg23743304	SATB2	fiveUTR	California sea lion_Blood	positive	13.0862	3.20498e-29
431	cg23931730	ANK1	fiveUTR	California sea lion_Blood	positive	11.343	1.3195e-23
432	cg24081688	RRP15	Intergenic_upstream	California sea lion_Blood	positive	9.08007	9.23288e-17
433	cg24117712	MSX1	Intron	California sea lion_Blood	positive	11.5173	3.71535e-24
434	cg24151358	POU4F3	Promoter	California sea lion_Blood	positive	10.4099	1.03632e-20
435	cg24255409	ZIC5	Exon	California sea lion_Blood	positive	11.8111	4.32997e-25
436	cg24275772	FEZF2	Intergenic_downstream	California sea lion_Blood	positive	10.0034	1.76465e-19
437	cg24352905	OTP	Promoter	California sea lion_Blood	positive	12.5523	1.77726e-27
438	cg24396557	ZIC4	threeUTR	California sea lion_Blood	positive	9.04253	1.18391e-16
439	cg24404976	OTP	Promoter	California sea lion_Blood	positive	9.94429	2.65579e-19
440	cg24451908	EN1	Intron	California sea lion_Blood	positive	11.3689	1.0936e-23
441	cg24534517	HOXC4	Exon	California sea lion_Blood	positive	13.5817	7.4303e-31
442	cg24644551	PRDM13	Promoter	California sea lion_Blood	positive	11.6617	1.29474e-24
443	cg24664689	XKR6	Exon	California sea lion_Blood	positive	14.8214	5.28533e-35
444	cg24670086	TFAP2A	Exon	California sea lion_Blood	positive	10.1467	6.53115e-20
445	cg24673283	LOC113923825	Intergenic_downstream	California sea lion_Blood	positive	9.81883	6.29927e-19
446	cg24765252	OSR2	Exon	California sea lion_Blood	positive	9.96222	2.34662e-19
447	cg24855577	FEZF2	Promoter	California sea lion_Blood	positive	11.2374	2.8332e-23
448	cg24947764	TMEM33	Intergenic_upstream	California sea lion_Blood	positive	9.73741	1.10058e-18
449	cg25055739	CA10	fiveUTR	California sea lion_Blood	positive	9.46982	6.79122e-18
450	cg25140607	TFAP2A	Exon	California sea lion_Blood	positive	8.99512	1.61964e-16
451	cg25148589	GRIA2	fiveUTR	California sea lion_Blood	positive	10.6857	1.47681e-21
452	cg25393402	LOC113923825	Intergenic_downstream	California sea lion_Blood	positive	10.4378	8.51364e-21
453	cg25400234	NR5A1	Exon	California sea lion_Blood	positive	13.7883	1.53099e-31
454	cg25600562	PTCH1	Intron	California sea lion_Blood	positive	10.5214	4.7242e-21
455	cg25607121	WNT10A	Exon	California sea lion_Blood	positive	9.43839	8.39744e-18
456	cg25657841	NEUROG2	Promoter	California sea lion_Blood	positive	9.13106	6.58118e-17
457	cg25699407	ID4	threeUTR	California sea lion_Blood	positive	9.30195	2.10256e-17
458	cg25742767	DBX1	Intron	California sea lion_Blood	positive	10.4169	9.86189e-21
459	cg25832137	SOX6	Intron	California sea lion_Blood	positive	9.15141	5.74791e-17
460	cg25860089	HOXC4	fiveUTR	California sea lion_Blood	positive	10.6664	1.69362e-21
461	cg25882772	EN1	Intron	California sea lion_Blood	positive	9.20172	4.11072e-17
462	cg25889011	DMBX1	Intergenic_upstream	California sea lion_Blood	positive	12.81	2.5714e-28
463	cg25960893	LOC113916824	Intron	California sea lion_Blood	positive	9.32233	1.83393e-17
464	cg26062249	LOC113922468	Intergenic_downstream	California sea lion_Blood	positive	9.09635	8.28744e-17
465	cg26064506	CTNND2	Exon	California sea lion_Blood	positive	9.03149	1.27367e-16
466	cg26315277	PAX6	Promoter	California sea lion_Blood	positive	9.58476	3.11628e-18
467	cg26394220	CFAP65	Exon	California sea lion_Blood	positive	9.13046	6.60738e-17
468	cg26409285	SP8	Promoter	California sea lion_Blood	positive	9.76679	9.00085e-19
469	cg26434265	VAX1	threeUTR	California sea lion_Blood	positive	9.465	7.01611e-18
470	cg26495946	HOXC11	Exon	California sea lion_Blood	positive	9.01668	1.40467e-16
471	cg26507427	PRDM13	Promoter	California sea lion_Blood	positive	11.5974	2.0718e-24
472	cg26512254	HOXA13	fiveUTR	California sea lion_Blood	positive	18.4564	1.72671e-47
473	cg26517714	TLX3	Promoter	California sea lion_Blood	positive	11.1897	3.99872e-23
474	cg26544363	PAX6	Intron	California sea lion_Blood	positive	10.7039	1.29721e-21
475	cg26616379	PTCH1	fiveUTR	California sea lion_Blood	positive	9.46904	6.82716e-18
476	cg26643631	GRHL2	fiveUTR	California sea lion_Blood	positive	9.3537	1.48546e-17
477	cg26650303	LOC113925434	Exon	California sea lion_Blood	positive	9.03634	1.23347e-16
478	cg26679061	PRDM12	Promoter	California sea lion_Blood	positive	9.52744	4.59799e-18
479	cg26683318	FOXG1	Exon	California sea lion_Blood	positive	10.1187	7.93707e-20
480	cg26718996	TMEM178B	Exon	California sea lion_Blood	positive	13.0873	3.17806e-29
481	cg26789332	FOXD3	Promoter	California sea lion_Blood	positive	14.1035	1.3623e-32
482	cg26842024	KLF2	Exon	California sea lion_Blood	positive	10.5968	2.77221e-21
483	cg26843878	KCNJ9	Exon	California sea lion_Blood	positive	12.3203	1.00271e-26
484	cg26845017	LOC113924033	Intergenic_downstream	California sea lion_Blood	positive	10.9614	2.06615e-22
485	cg26927031	HOXC4	Exon	California sea lion_Blood	positive	10.5871	2.97029e-21
486	cg26931581	GDF6	Intron	California sea lion_Blood	positive	11.0494	1.0989e-22
487	cg27005345	KLHL14	Exon	California sea lion_Blood	positive	9.20192	4.10508e-17
488	cg27060443	HOXA13	Exon	California sea lion_Blood	positive	9.21647	3.7253e-17
489	cg27113413	KCNC4	Exon	California sea lion_Blood	positive	11.0344	1.22389e-22
490	cg27131306	SLF2	Intergenic_upstream	California sea lion_Blood	positive	9.5093	5.19952e-18
491	cg27151102	C1QL3	Exon	California sea lion_Blood	positive	9.59925	2.824e-18
492	cg27193252	FOXD3	Exon	California sea lion_Blood	positive	10.0917	9.57379e-20
493	cg27294582	HOXB9	threeUTR	California sea lion_Blood	positive	9.1476	5.89529e-17
494	cg27323505	POU4F1	Exon	California sea lion_Blood	positive	10.325	1.88056e-20
495	cg27387390	ESRRB	Intergenic_upstream	California sea lion_Blood	positive	10.1388	6.89985e-20
496	cg27489463	OTP	Intergenic_downstream	California sea lion_Blood	positive	9.90382	3.51076e-19
497	cg27553955	KCNG3	Exon	California sea lion_Blood	positive	11.529	3.41316e-24
498	cg27574292	MAFB	Exon	California sea lion_Blood	positive	10.1509	6.34189e-20
499	cg27647859	PTF1A	Intergenic_downstream	California sea lion_Blood	positive	10.0652	1.15071e-19
500	cg27699373	TWIST2	Exon	California sea lion_Blood	positive	9.6179	2.48764e-18
501	cg00037619	LOC113923648	Promoter	California sea lion_Blood	negative	-10.4387	8.4642e-21
502	cg00096766	MEIS1	Intron	California sea lion_Blood	negative	-10.6138	2.4585e-21
503	cg00115348	LOC113929249	Intergenic_upstream	California sea lion_Blood	negative	-10.3234	1.90135e-20
504	cg00116289	ZFR	Exon	California sea lion_Blood	negative	-7.86828	2.17447e-13
505	cg00124810	MBNL1	Exon	California sea lion_Blood	negative	-8.07207	6.13487e-14
506	cg00380167	LRPPRC	Exon	California sea lion_Blood	negative	-8.16107	3.51118e-14
507	cg00416783	LOC113911905	Intergenic_downstream	California sea lion_Blood	negative	-8.43524	6.16854e-15
508	cg00424624	HNRNPL	Exon	California sea lion_Blood	negative	-9.68717	1.55148e-18
509	cg00474060	PBX1	Intron	California sea lion_Blood	negative	-9.06751	1.00345e-16
510	cg00564054	LOC113911905	Intergenic_downstream	California sea lion_Blood	negative	-8.66485	1.40593e-15
511	cg00568797	FOXP1	Intron	California sea lion_Blood	negative	-7.27675	7.72235e-12
512	cg00674815	ADAMTS6	Exon	California sea lion_Blood	negative	-9.09255	8.49896e-17
513	cg00731079	SAMD4A	Exon	California sea lion_Blood	negative	-7.8654	2.21343e-13
514	cg00847015	SKAP2	Intron	California sea lion_Blood	negative	-8.63502	1.70564e-15
515	cg00874125	TRPS1	Promoter	California sea lion_Blood	negative	-8.46568	5.07633e-15
516	cg00907438	TCF4	Intron	California sea lion_Blood	negative	-8.21231	2.54251e-14
517	cg00957561	LOC113926883	Intron	California sea lion_Blood	negative	-10.4236	9.41159e-21
518	cg00995852	FTO	Intron	California sea lion_Blood	negative	-8.0132	8.85749e-14
519	cg01078984	XYLT1	Intron	California sea lion_Blood	negative	-7.58858	1.19943e-12
520	cg01085196	LOC113938145	Intergenic_downstream	California sea lion_Blood	negative	-10.3787	1.29011e-20
521	cg01093750	ZCCHC7	Intron	California sea lion_Blood	negative	-7.38288	4.11798e-12
522	cg01151827	FAM19A1	Intergenic_upstream	California sea lion_Blood	negative	-7.59823	1.13144e-12
523	cg01174929	INO80	Intron	California sea lion_Blood	negative	-8.21679	2.47179e-14
524	cg01187271	RNF220	Intron	California sea lion_Blood	negative	-8.85625	4.03745e-16
525	cg01261613	WDR82	Intron	California sea lion_Blood	negative	-9.94013	2.73322e-19
526	cg01337511	LOC113913739	Intergenic_upstream	California sea lion_Blood	negative	-7.8789	2.0365e-13
527	cg01391058	PRDM16	Intron	California sea lion_Blood	negative	-7.75564	4.34311e-13
528	cg01403539	HMX2	Intergenic_upstream	California sea lion_Blood	negative	-13.6792	3.52958e-31
529	cg01599574	R3HCC1L	Intergenic_upstream	California sea lion_Blood	negative	-8.44075	5.955e-15
530	cg01635604	BTRC	Intron	California sea lion_Blood	negative	-7.59002	1.18905e-12
531	cg01655447	DHX15	Exon	California sea lion_Blood	negative	-7.99691	9.80316e-14
532	cg01740609	LOC113920387	Intergenic_upstream	California sea lion_Blood	negative	-11.6918	1.03847e-24
533	cg01751209	LOC113929249	Intergenic_upstream	California sea lion_Blood	negative	-9.90132	3.57199e-19
534	cg01786169	AUTS2	Intron	California sea lion_Blood	negative	-7.48421	2.24816e-12
535	cg01810345	LOC113927252	Promoter	California sea lion_Blood	negative	-7.50279	2.01099e-12
536	cg01846532	ARHGAP15	Intron	California sea lion_Blood	negative	-8.7689	7.14681e-16
537	cg01903440	LOC113920581	Intergenic_downstream	California sea lion_Blood	negative	-14.7574	8.68878e-35
538	cg01911033	LOC113921356	Intergenic_upstream	California sea lion_Blood	negative	-8.26766	1.79206e-14
539	cg01946401.1	RUNX2	fiveUTR	California sea lion_Blood	negative	-10.0823	1.02166e-19
540	cg01946401.2	RUNX2	fiveUTR	California sea lion_Blood	negative	-9.14374	6.04858e-17
541	cg01962179	LOC113929499	Intergenic_downstream	California sea lion_Blood	negative	-7.3046	6.55111e-12
542	cg02003409	LOC113914708	Intergenic_upstream	California sea lion_Blood	negative	-7.53752	1.63202e-12
543	cg02074136	BNC2	Intron	California sea lion_Blood	negative	-10.9006	3.19138e-22
544	cg02105343	LOC113926883	Intron	California sea lion_Blood	negative	-10.4663	6.96582e-21
545	cg02134923	LOC113937913	Promoter	California sea lion_Blood	negative	-7.92551	1.52677e-13
546	cg02135916	LOC113909325	Intergenic_downstream	California sea lion_Blood	negative	-7.58887	1.19731e-12
547	cg02142270	FAM172A	Intron	California sea lion_Blood	negative	-7.17304	1.42013e-11
548	cg02208249	MSRA	Intron	California sea lion_Blood	negative	-9.0836	9.01873e-17
549	cg02231349	PKNOX2	Intron	California sea lion_Blood	negative	-8.39373	8.04188e-15
550	cg02268652	BTRC	Intron	California sea lion_Blood	negative	-7.44528	2.83828e-12
551	cg02367316	POU6F2	Intron	California sea lion_Blood	negative	-8.22707	2.31646e-14
552	cg02526543	RNF220	Intron	California sea lion_Blood	negative	-7.42546	3.19508e-12
553	cg02553441	HECTD2	Exon	California sea lion_Blood	negative	-7.97662	1.11208e-13
554	cg02586638	GATA3	Promoter	California sea lion_Blood	negative	-12.3514	7.95492e-27
555	cg02649631	TSHZ1	Intron	California sea lion_Blood	negative	-7.49108	2.15751e-12
556	cg02791084	LOC113934832	Intergenic_downstream	California sea lion_Blood	negative	-9.20873	3.92268e-17
557	cg02863179	ARID5B	Intron	California sea lion_Blood	negative	-7.92694	1.51336e-13
558	cg02895114	CASZ1	Intron	California sea lion_Blood	negative	-7.58725	1.20911e-12
559	cg03122648	JAZF1	threeUTR	California sea lion_Blood	negative	-8.7162	1.00727e-15
560	cg03163633	CELF4	Intron	California sea lion_Blood	negative	-10.4322	8.85561e-21
561	cg03214473	ACIN1	Intron	California sea lion_Blood	negative	-7.75638	4.32357e-13
562	cg03386560	LOC113928907	Intergenic_downstream	California sea lion_Blood	negative	-8.3135	1.34009e-14
563	cg03438773	NHEJ1	Intron	California sea lion_Blood	negative	-7.20881	1.15167e-11
564	cg03481781	SLC1A3	Promoter	California sea lion_Blood	negative	-11.1853	4.1297e-23
565	cg03545606	CNTN4	Exon	California sea lion_Blood	negative	-13.3725	3.65583e-30
566	cg03598181	BCL11A	Exon	California sea lion_Blood	negative	-8.54258	3.09765e-15
567	cg03616753	LOC113925281	Intergenic_upstream	California sea lion_Blood	negative	-7.75032	4.48684e-13
568	cg03625494	LOC113936536	Intergenic_upstream	California sea lion_Blood	negative	-7.77776	3.79308e-13
569	cg03625898	LOC113920128	Intergenic_downstream	California sea lion_Blood	negative	-8.81067	5.44089e-16
570	cg03647858	LOC113914708	Intergenic_upstream	California sea lion_Blood	negative	-7.2148	1.11193e-11
571	cg03693556	ERI3	Intron	California sea lion_Blood	negative	-10.592	2.8684e-21
572	cg03777634	ZBTB20	Intron	California sea lion_Blood	negative	-7.3457	5.13584e-12
573	cg03834148	PBX1	Intron	California sea lion_Blood	negative	-8.33291	1.1846e-14
574	cg03850155	LOC113915324	Intergenic_upstream	California sea lion_Blood	negative	-8.55614	2.83855e-15
575	cg03855540	LMO4	Intron	California sea lion_Blood	negative	-11.8489	3.27982e-25
576	cg03873250	POLR3B	Intron	California sea lion_Blood	negative	-8.04505	7.26255e-14
577	cg03877398	PIK3CA	Exon	California sea lion_Blood	negative	-8.30894	1.37946e-14
578	cg03881867	ZCCHC7	Intron	California sea lion_Blood	negative	-9.86613	4.55115e-19
579	cg03899288	FBXO9	Exon	California sea lion_Blood	negative	-8.1903	2.92099e-14
580	cg04010581	PRUNE2	Intron	California sea lion_Blood	negative	-10.2299	3.65755e-20
581	cg04241940	ZFHX3	Intron	California sea lion_Blood	negative	-7.32755	5.71914e-12
582	cg04319582	SATB1	Intron	California sea lion_Blood	negative	-8.08781	5.55937e-14
583	cg04335591	BTRC	Intron	California sea lion_Blood	negative	-7.30532	6.52322e-12
584	cg04385386	LOC113927645	Intergenic_upstream	California sea lion_Blood	negative	-8.56998	2.59628e-15
585	cg04443475	CLCF1	Intron	California sea lion_Blood	negative	-7.64999	8.26861e-13
586	cg04564000	ZBTB20	Promoter	California sea lion_Blood	negative	-8.74812	8.18339e-16
587	cg04584489	RNF220	Intron	California sea lion_Blood	negative	-11.8715	2.77659e-25
588	cg04585419	LOC113937270	Intergenic_upstream	California sea lion_Blood	negative	-8.85967	3.94812e-16
589	cg04701907	MEIS1	Intron	California sea lion_Blood	negative	-9.16762	5.15993e-17
590	cg04711590	ABCB9	Exon	California sea lion_Blood	negative	-12.9028	1.27931e-28
591	cg04837182	ZNF536	Intron	California sea lion_Blood	negative	-8.88303	3.38732e-16
592	cg04902782	MLLT3	Intron	California sea lion_Blood	negative	-11.6235	1.71222e-24
593	cg04916354	ZNF536	Intron	California sea lion_Blood	negative	-9.21148	3.85129e-17
594	cg05046398	CADPS	Intron	California sea lion_Blood	negative	-9.94945	2.56287e-19
595	cg05088060	LOC113928671	Intron	California sea lion_Blood	negative	-11.3271	1.48044e-23
596	cg05093280	PBX3	Intron	California sea lion_Blood	negative	-12.017	9.50228e-26
597	cg05111574	MLLT3	Intron	California sea lion_Blood	negative	-8.55552	2.84996e-15
598	cg05146534	LOC113910227	Intergenic_upstream	California sea lion_Blood	negative	-10.207	4.28891e-20
599	cg05177513	FBXW7	Exon	California sea lion_Blood	negative	-7.26975	8.04757e-12
600	cg05200513	LOC113926883	Intron	California sea lion_Blood	negative	-9.80869	6.75342e-19
601	cg05211223	ZFHX3	Intergenic_upstream	California sea lion_Blood	negative	-8.75934	7.60655e-16
602	cg05304630	DACH1	Promoter	California sea lion_Blood	negative	-8.27944	1.66321e-14
603	cg05313153	EXT1	Exon	California sea lion_Blood	negative	-9.34787	1.54488e-17
604	cg05434807	RNF220	Intron	California sea lion_Blood	negative	-7.5275	1.73352e-12
605	cg05606175	HNRNPC	fiveUTR	California sea lion_Blood	negative	-7.26242	8.40299e-12
606	cg05620901	ADGRL2	Exon	California sea lion_Blood	negative	-8.14547	3.87287e-14
607	cg05681757	FGD4	fiveUTR	California sea lion_Blood	negative	-7.86129	2.27015e-13
608	cg05713651	LOC113911905	Intergenic_downstream	California sea lion_Blood	negative	-10.7897	7.04628e-22
609	cg05734144	LOC113911643	Promoter	California sea lion_Blood	negative	-8.18569	3.00703e-14
610	cg05739278	TOX2	Intron	California sea lion_Blood	negative	-9.90521	3.47733e-19
611	cg05761052	LRIG3	Intron	California sea lion_Blood	negative	-14.8443	4.4235e-35
612	cg05998899	CBFA2T2	Intron	California sea lion_Blood	negative	-8.4218	6.72199e-15
613	cg06003573	LOC113916238	Intergenic_downstream	California sea lion_Blood	negative	-7.50323	2.00571e-12
614	cg06057308	LOC113936735	Intergenic_downstream	California sea lion_Blood	negative	-9.08119	9.164e-17
615	cg06063489	DACH1	Intron	California sea lion_Blood	negative	-8.2376	2.16728e-14
616	cg06116392	RNF220	Intron	California sea lion_Blood	negative	-7.74981	4.50063e-13
617	cg06153489	LOC113921356	Intergenic_upstream	California sea lion_Blood	negative	-16.8086	8.7728e-42
618	cg06184397	PHC3	Exon	California sea lion_Blood	negative	-7.22004	1.07819e-11
619	cg06237677	LOC113925647	Intron	California sea lion_Blood	negative	-8.65063	1.54163e-15
620	cg06250511	NSMCE2	Intron	California sea lion_Blood	negative	-8.03227	7.86506e-14
621	cg06324764	LRMDA	Intron	California sea lion_Blood	negative	-11.3114	1.65928e-23
622	cg06337299	RALGAPA2	Intron	California sea lion_Blood	negative	-7.44822	2.78878e-12
623	cg06432472	MMP2	Intergenic_upstream	California sea lion_Blood	negative	-9.4178	9.64839e-18
624	cg06491768	LMO4	Intron	California sea lion_Blood	negative	-9.27794	2.46963e-17
625	cg06513467	XPO7	Exon	California sea lion_Blood	negative	-7.80853	3.14071e-13
626	cg06517043	LOC113909325	Intergenic_downstream	California sea lion_Blood	negative	-7.90028	1.78469e-13
627	cg06682970	DACH1	Promoter	California sea lion_Blood	negative	-7.47315	2.40232e-12
628	cg06712694	SOX5	Intron	California sea lion_Blood	negative	-7.56412	1.39032e-12
629	cg06772440	BCL11A	Intron	California sea lion_Blood	negative	-7.89639	1.82811e-13
630	cg06836529	LOC113921356	Intergenic_upstream	California sea lion_Blood	negative	-9.51441	5.02234e-18
631	cg06857898	CUX2	Intron	California sea lion_Blood	negative	-12.2416	1.80053e-26
632	cg06878994	LOC113926197	Intergenic_upstream	California sea lion_Blood	negative	-7.92529	1.5289e-13
633	cg06915569	FOXP1	Intron	California sea lion_Blood	negative	-14.6056	2.82119e-34
634	cg06950738	DACH1	Intron	California sea lion_Blood	negative	-7.95233	1.29307e-13
635	cg07018367	RANBP17	Intron	California sea lion_Blood	negative	-7.82599	2.82119e-13
636	cg07031988	LRMDA	Intron	California sea lion_Blood	negative	-12.1714	3.03093e-26
637	cg07069368	SUPT3H	Intron	California sea lion_Blood	negative	-7.8392	2.60097e-13
638	cg07256985	UBR3	Exon	California sea lion_Blood	negative	-7.933	1.45762e-13
639	cg07302051	LOC113936798	Intergenic_downstream	California sea lion_Blood	negative	-9.32166	1.84221e-17
640	cg07451598	LOC113922350	Intron	California sea lion_Blood	negative	-8.97137	1.89443e-16
641	cg07562874	DACH1	Intron	California sea lion_Blood	negative	-8.23948	2.14176e-14
642	cg07644497	ZC3H3	Intron	California sea lion_Blood	negative	-9.88159	4.09183e-19
643	cg07680280	BCL11A	Intron	California sea lion_Blood	negative	-7.65976	7.79237e-13
644	cg07707172	BABAM2	Intron	California sea lion_Blood	negative	-8.17934	3.12972e-14
645	cg07788537	TTC34	Intergenic_upstream	California sea lion_Blood	negative	-8.12055	4.52836e-14
646	cg07867602	FOXP2	Intron	California sea lion_Blood	negative	-7.2451	9.30525e-12
647	cg07933626	TCF7L2	Intron	California sea lion_Blood	negative	-9.49969	5.54894e-18
648	cg07934123	LOC113925022	Intergenic_upstream	California sea lion_Blood	negative	-7.85606	2.34448e-13
649	cg07975023	RAPGEF2	fiveUTR	California sea lion_Blood	negative	-9.5274	4.59929e-18
650	cg08001107	LMO4	Intron	California sea lion_Blood	negative	-8.57607	2.4963e-15
651	cg08072036	FAM172A	Intron	California sea lion_Blood	negative	-8.30504	1.41398e-14
652	cg08072685	RNF19A	Exon	California sea lion_Blood	negative	-9.60083	2.79383e-18
653	cg08168262	MAP7	Exon	California sea lion_Blood	negative	-7.22101	1.07212e-11
654	cg08187814	ZEB2	Intron	California sea lion_Blood	negative	-8.13799	4.05913e-14
655	cg08219538	LOC113921225	Intergenic_upstream	California sea lion_Blood	negative	-9.09632	8.28926e-17
656	cg08374054	PCCA	Intron	California sea lion_Blood	negative	-8.07574	5.99538e-14
657	cg08467352	GPD2	Intergenic_downstream	California sea lion_Blood	negative	-7.66659	7.47554e-13
658	cg08490238	LOC113929249	Intergenic_upstream	California sea lion_Blood	negative	-9.56545	3.55306e-18
659	cg08515252	ATXN7L3	threeUTR	California sea lion_Blood	negative	-7.96642	1.18476e-13
660	cg08523272	LOC113936157	Intergenic_downstream	California sea lion_Blood	negative	-7.40864	3.53217e-12
661	cg08629101	SLC7A8	Exon	California sea lion_Blood	negative	-12.1621	3.24657e-26
662	cg08683739	FTO	Intron	California sea lion_Blood	negative	-8.62712	1.79506e-15
663	cg08737024	LOC113923648	Promoter	California sea lion_Blood	negative	-9.74088	1.07477e-18
664	cg08766364	ZFPM2	Intron	California sea lion_Blood	negative	-10.7722	7.97849e-22
665	cg08819519	ZC3H3	Intron	California sea lion_Blood	negative	-8.7227	9.65622e-16
666	cg08933907	LOC113934036	Intron	California sea lion_Blood	negative	-7.44179	2.89807e-12
667	cg08934402	LOC113909966	Intergenic_downstream	California sea lion_Blood	negative	-10.6718	1.62978e-21
668	cg08935648	LOC113926883	Intron	California sea lion_Blood	negative	-10.7112	1.23135e-21
669	cg08968773	LOC113931914	Intergenic_downstream	California sea lion_Blood	negative	-7.18088	1.35653e-11
670	cg08970491	HDAC9	Intron	California sea lion_Blood	negative	-7.22573	1.0428e-11
671	cg08987848	LOC113938145	Intergenic_downstream	California sea lion_Blood	negative	-15.3206	1.07904e-36
672	cg09009312	DENND1A	Intron	California sea lion_Blood	negative	-7.66733	7.44183e-13
673	cg09103452	GATA3	Promoter	California sea lion_Blood	negative	-7.66376	7.60522e-13
674	cg09144092	HOXB4	Intergenic_downstream	California sea lion_Blood	negative	-9.79319	7.51105e-19
675	cg09255391	LOC113921225	Intergenic_upstream	California sea lion_Blood	negative	-7.39682	3.7899e-12
676	cg09272819	R3HCC1L	Intergenic_upstream	California sea lion_Blood	negative	-12.0203	9.26981e-26
677	cg09290187	ARID5B	Intergenic_upstream	California sea lion_Blood	negative	-7.23871	9.66189e-12
678	cg09313705	HOXB2	fiveUTR	California sea lion_Blood	negative	-8.73412	8.96437e-16
679	cg09391144	ZBTB20	Intron	California sea lion_Blood	negative	-11.2521	2.54751e-23
680	cg09626245	BRD7	Intergenic_upstream	California sea lion_Blood	negative	-8.16402	3.44653e-14
681	cg09645993	LOC113929249	Intergenic_upstream	California sea lion_Blood	negative	-9.98293	2.03376e-19
682	cg09663651	LOC113924051	Intergenic_upstream	California sea lion_Blood	negative	-7.8187	2.95047e-13
683	cg09743178	LHX5	Intergenic_downstream	California sea lion_Blood	negative	-7.30713	6.45387e-12
684	cg09782624	TNIK	Exon	California sea lion_Blood	negative	-7.70697	5.84634e-13
685	cg09789765	NPAS3	Intron	California sea lion_Blood	negative	-11.139	5.76523e-23
686	cg09822402	CDK12	Intron	California sea lion_Blood	negative	-8.1767	3.18228e-14
687	cg09829592	SRSF3	Intron	California sea lion_Blood	negative	-7.97276	1.13908e-13
688	cg09833169	BCL11A	Exon	California sea lion_Blood	negative	-9.72687	1.18291e-18
689	cg09865624	LOC113911905	Intergenic_downstream	California sea lion_Blood	negative	-14.0215	2.56024e-32
690	cg09916026	HHEX	Intergenic_downstream	California sea lion_Blood	negative	-9.3321	1.7175e-17
691	cg10004859	HIF1AN	threeUTR	California sea lion_Blood	negative	-7.88621	1.94668e-13
692	cg10158574	BTRC	Intron	California sea lion_Blood	negative	-7.35214	4.94328e-12
693	cg10343539	LRMDA	Intron	California sea lion_Blood	negative	-8.60177	2.11475e-15
694	cg10466667	CALCOCO1	Intergenic_downstream	California sea lion_Blood	negative	-8.05086	7.00411e-14
695	cg10501210	LOC113933204	Intergenic_downstream	California sea lion_Blood	negative	-13.3881	3.24723e-30
696	cg10525355	ARID5B	Intergenic_upstream	California sea lion_Blood	negative	-9.19469	4.30803e-17
697	cg10569716	BHLHE22	Intergenic_upstream	California sea lion_Blood	negative	-10.1015	8.94023e-20
698	cg10672194	ERI3	Intron	California sea lion_Blood	negative	-7.55554	1.4641e-12
699	cg10835286	LOC113938095	Intron	California sea lion_Blood	negative	-8.73099	9.14907e-16
700	cg10876801	TCF7L2	Intron	California sea lion_Blood	negative	-9.9051	3.48e-19
701	cg10918927	HOXC4	fiveUTR	California sea lion_Blood	negative	-8.41801	6.88708e-15
702	cg10953135	LOC113923246	Intergenic_downstream	California sea lion_Blood	negative	-9.34395	1.58612e-17
703	cg10975089	TLE1	Intron	California sea lion_Blood	negative	-7.34105	5.27933e-12
704	cg11015411	LOC113933939	Intergenic_upstream	California sea lion_Blood	negative	-7.20106	1.20524e-11
705	cg11035922	TLK2	Exon	California sea lion_Blood	negative	-8.44962	5.6262e-15
706	cg11164048	ZBTB16	Intron	California sea lion_Blood	negative	-10.2643	2.87619e-20
707	cg11199584	LOC113925281	Intergenic_upstream	California sea lion_Blood	negative	-8.48791	4.40183e-15
708	cg11233640	SUFU	Intron	California sea lion_Blood	negative	-7.87312	2.11051e-13
709	cg11251514	LMO1	Intergenic_upstream	California sea lion_Blood	negative	-8.77919	6.68279e-16
710	cg11311559	KLHL29	Intron	California sea lion_Blood	negative	-7.29308	7.01238e-12
711	cg11451154	LOC113936133	Intron	California sea lion_Blood	negative	-8.69451	1.15977e-15
712	cg11692953	BTRC	Intron	California sea lion_Blood	negative	-7.42047	3.29166e-12
713	cg11766397	LOC113908170	Intergenic_downstream	California sea lion_Blood	negative	-8.50813	3.86577e-15
714	cg11776811	TLCD2	Intron	California sea lion_Blood	negative	-7.5813	1.25336e-12
715	cg11861778	LOC113938774	Intergenic_downstream	California sea lion_Blood	negative	-15.4298	4.59107e-37
716	cg11910717	LOC113938518	Intergenic_upstream	California sea lion_Blood	negative	-8.34553	1.09325e-14
717	cg11924724	TRNAN-AUU	Intergenic_upstream	California sea lion_Blood	negative	-9.871	4.40113e-19
718	cg11979243	LOC113910912	Intergenic_upstream	California sea lion_Blood	negative	-7.99772	9.75346e-14
719	cg12095022	LOC113918491	Intron	California sea lion_Blood	negative	-7.33438	5.4924e-12
720	cg12153239	LOC113922383	Intergenic_downstream	California sea lion_Blood	negative	-8.4051	7.47887e-15
721	cg12186717	LOC113909208	Intergenic_downstream	California sea lion_Blood	negative	-7.64695	8.42241e-13
722	cg12215343	FAM222B	Intron	California sea lion_Blood	negative	-7.19313	1.26259e-11
723	cg12255331	TSHZ3	Intron	California sea lion_Blood	negative	-8.64602	1.58835e-15
724	cg12320940	LOC113914473	Promoter	California sea lion_Blood	negative	-11.5202	3.63938e-24
725	cg12346044	THADA	Intron	California sea lion_Blood	negative	-11.2291	3.00975e-23
726	cg12366240	AHR	Intron	California sea lion_Blood	negative	-7.37321	4.3618e-12
727	cg12376071	ZEB2	Intron	California sea lion_Blood	negative	-8.68893	1.20251e-15
728	cg12425327	LOC113910912	Intergenic_upstream	California sea lion_Blood	negative	-7.56905	1.34955e-12
729	cg12451785	PTPRD	Intron	California sea lion_Blood	negative	-7.38297	4.11566e-12
730	cg12453993	LOC113937904	Intron	California sea lion_Blood	negative	-10.7732	7.92685e-22
731	cg12552835	CARM1	Exon	California sea lion_Blood	negative	-7.53261	1.68101e-12
732	cg12661492	CASZ1	Intron	California sea lion_Blood	negative	-7.37121	4.41373e-12
733	cg12687767	RIN2	fiveUTR	California sea lion_Blood	negative	-10.7192	1.16386e-21
734	cg12695436	LOC113911905	Intergenic_downstream	California sea lion_Blood	negative	-8.86295	3.86395e-16
735	cg12808985	LOC113934036	Intron	California sea lion_Blood	negative	-8.76721	7.22594e-16
736	cg12818872	LRPPRC	Exon	California sea lion_Blood	negative	-7.79547	3.40279e-13
737	cg12880090	LARP1	Exon	California sea lion_Blood	negative	-8.49431	4.22472e-15
738	cg12926657	SATB1	Intron	California sea lion_Blood	negative	-9.5749	3.33224e-18
739	cg12958745	LOC113925022	Intergenic_upstream	California sea lion_Blood	negative	-8.35248	1.04594e-14
740	cg13107358	RUNX1	fiveUTR	California sea lion_Blood	negative	-7.5634	1.39633e-12
741	cg13174345	MAFB	Intergenic_downstream	California sea lion_Blood	negative	-7.52962	1.71151e-12
742	cg13230634	ZBTB20	Intron	California sea lion_Blood	negative	-8.22599	2.33227e-14
743	cg13313332	HNRNPC	fiveUTR	California sea lion_Blood	negative	-11.6569	1.34116e-24
744	cg13327052	LOC113930088	Intergenic_downstream	California sea lion_Blood	negative	-8.39126	8.16963e-15
745	cg13571461	LOC113920128	Intergenic_upstream	California sea lion_Blood	negative	-8.2487	2.02045e-14
746	cg13684852	LMO4	threeUTR	California sea lion_Blood	negative	-7.80777	3.15538e-13
747	cg13715498	LOC113908170	Intergenic_downstream	California sea lion_Blood	negative	-8.59686	2.18278e-15
748	cg13733201	RAB11A	Exon	California sea lion_Blood	negative	-7.62779	9.46042e-13
749	cg13741644	TSHZ2	Intron	California sea lion_Blood	negative	-7.30852	6.40104e-12
750	cg13835154	KHDRBS3	Intron	California sea lion_Blood	negative	-7.26015	8.51639e-12
751	cg13840252	CASZ1	Intron	California sea lion_Blood	negative	-10.2438	3.31823e-20
752	cg13897126	BTRC	Intron	California sea lion_Blood	negative	-7.59535	1.15129e-12
753	cg13902627	SMAD6	Intron	California sea lion_Blood	negative	-12.0681	6.51387e-26
754	cg13946460	SLC12A3	Promoter	California sea lion_Blood	negative	-7.26708	8.17521e-12
755	cg14011255	LOC113909325	Intergenic_downstream	California sea lion_Blood	negative	-8.37563	9.02598e-15
756	cg14044498	MMP2	Intergenic_upstream	California sea lion_Blood	negative	-12.0075	1.0193e-25
757	cg14104252	RGS3	Intron	California sea lion_Blood	negative	-9.47862	6.39891e-18
758	cg14130066	LOC113918774	Exon	California sea lion_Blood	negative	-7.69886	6.14243e-13
759	cg14250129	AUTS2	Intron	California sea lion_Blood	negative	-8.5303	3.35228e-15
760	cg14344369	BCL11A	Intergenic_upstream	California sea lion_Blood	negative	-15.4036	5.63716e-37
761	cg14360468	POLR3B	Intron	California sea lion_Blood	negative	-7.78074	3.72447e-13
762	cg14361875	LOC113937991	Intergenic_downstream	California sea lion_Blood	negative	-9.71673	1.26781e-18
763	cg14504327	LOC113913739	Intergenic_upstream	California sea lion_Blood	negative	-8.89799	3.0703e-16
764	cg14504458	ZNF423	Intron	California sea lion_Blood	negative	-8.29529	1.50423e-14
765	cg14539088	ZNF503	Intergenic_downstream	California sea lion_Blood	negative	-8.0158	8.71544e-14
766	cg14626747	CDK19	fiveUTR	California sea lion_Blood	negative	-7.67806	6.97157e-13
767	cg14691387	HDAC9	Intron	California sea lion_Blood	negative	-9.47853	6.40305e-18
768	cg14700515	MBNL1	Intron	California sea lion_Blood	negative	-9.04815	1.14072e-16
769	cg14719106	FAM126B	threeUTR	California sea lion_Blood	negative	-7.36894	4.47375e-12
770	cg14758812	LOC113923648	Promoter	California sea lion_Blood	negative	-7.62549	9.59329e-13
771	cg14857700	LOC113930088	Intergenic_upstream	California sea lion_Blood	negative	-11.4966	4.32273e-24
772	cg14870509	LOC113938145	Intergenic_downstream	California sea lion_Blood	negative	-14.7464	9.46401e-35
773	cg14884895	VPS13D	Intron	California sea lion_Blood	negative	-9.55253	3.87876e-18
774	cg14899396	DHX15	threeUTR	California sea lion_Blood	negative	-7.36242	4.65037e-12
775	cg14955266	LOC113936798	Intergenic_downstream	California sea lion_Blood	negative	-10.4097	1.03723e-20
776	cg15170459	UTP11	Intergenic_downstream	California sea lion_Blood	negative	-7.38502	4.06588e-12
777	cg15228986	LOC113919145	Intergenic_upstream	California sea lion_Blood	negative	-9.29616	2.18576e-17
778	cg15262576	CALCOCO1	Intergenic_downstream	California sea lion_Blood	negative	-11.4242	7.31865e-24
779	cg15298624	LOC113920803	Intergenic_upstream	California sea lion_Blood	negative	-11.9766	1.28055e-25
780	cg15508321	HOXB3	Promoter	California sea lion_Blood	negative	-7.58467	1.22812e-12
781	cg15555400	BACH2	Intron	California sea lion_Blood	negative	-8.98971	1.67852e-16
782	cg15580396	ZNF521	Intron	California sea lion_Blood	negative	-7.66313	7.63441e-13
783	cg15581954	RUNX1	fiveUTR	California sea lion_Blood	negative	-7.51449	1.87448e-12
784	cg15680017	TRPS1	Intron	California sea lion_Blood	negative	-7.4296	3.11708e-12
785	cg15680877	R3HCC1L	Intergenic_upstream	California sea lion_Blood	negative	-8.69598	1.1487e-15
786	cg15863527	KLF3	Intron	California sea lion_Blood	negative	-7.50843	1.944e-12
787	cg15905994	LOC113936157	Intergenic_downstream	California sea lion_Blood	negative	-8.51535	3.6905e-15
788	cg15939697	RNF220	Intron	California sea lion_Blood	negative	-7.59808	1.13248e-12
789	cg15976167	LRMDA	Intron	California sea lion_Blood	negative	-11.1334	6.00268e-23
790	cg16013798	TCF4	Intron	California sea lion_Blood	negative	-8.62881	1.77549e-15
791	cg16015033	LOC113935252	Intergenic_downstream	California sea lion_Blood	negative	-8.93265	2.44476e-16
792	cg16184138	LOC113918498	Intergenic_upstream	California sea lion_Blood	negative	-11.1792	4.31348e-23
793	cg16255164	CBFB	Exon	California sea lion_Blood	negative	-11.5176	3.70805e-24
794	cg16285031	LOC113929249	Intergenic_upstream	California sea lion_Blood	negative	-9.5214	4.79014e-18
795	cg16307850	ADK	Intron	California sea lion_Blood	negative	-12.3423	8.5159e-27
796	cg16434122	RORB	Exon	California sea lion_Blood	negative	-8.26582	1.81305e-14
797	cg16518996	LOC113936798	Intergenic_downstream	California sea lion_Blood	negative	-11.866	2.89207e-25
798	cg16724481	LOC113910912	Intergenic_upstream	California sea lion_Blood	negative	-8.48643	4.4439e-15
799	cg16756969	LOC113913149	Intergenic_downstream	California sea lion_Blood	negative	-14.083	1.59478e-32
800	cg16773741	CLDN5	fiveUTR	California sea lion_Blood	negative	-7.33716	5.40247e-12
801	cg16886381	EWSR1	Intron	California sea lion_Blood	negative	-7.82333	2.86761e-13
802	cg16963526	RAB11A	Exon	California sea lion_Blood	negative	-7.2436	9.38792e-12
803	cg16983701	AGO3	Exon	California sea lion_Blood	negative	-7.92637	1.51872e-13
804	cg17011396	HMX2	Intergenic_upstream	California sea lion_Blood	negative	-9.24549	3.06867e-17
805	cg17109871	LOC113919145	Intergenic_upstream	California sea lion_Blood	negative	-8.55808	2.80335e-15
806	cg17116828	SF1	Exon	California sea lion_Blood	negative	-7.35856	4.75847e-12
807	cg17199893	HOXB5	Intergenic_downstream	California sea lion_Blood	negative	-7.6998	6.1076e-13
808	cg17229686	LOC113909635	Intron	California sea lion_Blood	negative	-9.29927	2.14075e-17
809	cg17237388	HGF	Exon	California sea lion_Blood	negative	-11.49	4.53261e-24
810	cg17248026	FOXP1	Intron	California sea lion_Blood	negative	-12.1478	3.60956e-26
811	cg17290340	ACTN4	Exon	California sea lion_Blood	negative	-8.58158	2.40913e-15
812	cg17437489	PBX3	Intron	California sea lion_Blood	negative	-13.063	3.8172e-29
813	cg17578565	CUX2	Intron	California sea lion_Blood	negative	-8.95059	2.17247e-16
814	cg17583256	CLDN5	fiveUTR	California sea lion_Blood	negative	-7.77573	3.84042e-13
815	cg17644722	NPAS3	Exon	California sea lion_Blood	negative	-7.91462	1.63326e-13
816	cg17693227	FAR1	Exon	California sea lion_Blood	negative	-7.45936	2.60902e-12
817	cg17770608	LOC113925281	Intergenic_upstream	California sea lion_Blood	negative	-8.40474	7.49584e-15
818	cg17771970	TRPS1	Exon	California sea lion_Blood	negative	-7.40436	3.62344e-12
819	cg17795302	CUX2	Intron	California sea lion_Blood	negative	-7.43827	2.95966e-12
820	cg17803853	TSHZ2	Intron	California sea lion_Blood	negative	-9.18606	4.56326e-17
821	cg17950628	NPAS3	Intron	California sea lion_Blood	negative	-13.2519	9.13751e-30
822	cg17979116	LOC113937999	Intergenic_downstream	California sea lion_Blood	negative	-7.7927	3.46111e-13
823	cg17985090	ZEB2	Intron	California sea lion_Blood	negative	-8.10596	4.96231e-14
824	cg18013921	TENM2	threeUTR	California sea lion_Blood	negative	-8.65231	1.52489e-15
825	cg18144559	MARCKS	threeUTR	California sea lion_Blood	negative	-13.9623	4.03372e-32
826	cg18192106	PAX8	Intron	California sea lion_Blood	negative	-8.14848	3.80034e-14
827	cg18298247	AGO3	Exon	California sea lion_Blood	negative	-7.25554	8.75061e-12
828	cg18368277	SMAD6	Intron	California sea lion_Blood	negative	-11.069	9.54285e-23
829	cg18459433	LOC113935197	Intergenic_upstream	California sea lion_Blood	negative	-8.55768	2.81053e-15
830	cg18583520	ARID5B	Intron	California sea lion_Blood	negative	-7.72051	5.38299e-13
831	cg18800972	SMAD6	Intron	California sea lion_Blood	negative	-9.83538	5.62257e-19
832	cg18807462	ERI3	Intron	California sea lion_Blood	negative	-11.4611	5.59348e-24
833	cg18856548	FLI1	Intron	California sea lion_Blood	negative	-9.0712	9.79159e-17
834	cg18861907	MAP3K3	threeUTR	California sea lion_Blood	negative	-7.39458	3.841e-12
835	cg18886630	LOC113913625	Intergenic_upstream	California sea lion_Blood	negative	-7.91972	1.58255e-13
836	cg18935607	LOC113934832	Intergenic_downstream	California sea lion_Blood	negative	-7.98597	1.04931e-13
837	cg18937733	ERI3	Intron	California sea lion_Blood	negative	-9.35896	1.43393e-17
838	cg18992104	LOC113911105	Intergenic_upstream	California sea lion_Blood	negative	-8.81455	5.30461e-16
839	cg19068864	DACH1	Promoter	California sea lion_Blood	negative	-7.98061	1.08486e-13
840	cg19091932	LOC113913149	Intergenic_downstream	California sea lion_Blood	negative	-9.17959	4.76427e-17
841	cg19115985	LOC113933939	Intergenic_upstream	California sea lion_Blood	negative	-7.37049	4.43267e-12
842	cg19143676	LOC113936653	Intron	California sea lion_Blood	negative	-7.55118	1.50314e-12
843	cg19150413	PNISR	Exon	California sea lion_Blood	negative	-8.68363	1.24462e-15
844	cg19194917	LOC113929249	Intergenic_upstream	California sea lion_Blood	negative	-8.60816	2.0291e-15
845	cg19275555	LRMDA	Intron	California sea lion_Blood	negative	-8.27318	1.73055e-14
846	cg19327672	LRPPRC	Exon	California sea lion_Blood	negative	-7.45297	2.71075e-12
847	cg19364918	LOC113923648	Promoter	California sea lion_Blood	negative	-8.50777	3.87484e-15
848	cg19445230	GAL3ST4	fiveUTR	California sea lion_Blood	negative	-7.46822	2.47424e-12
849	cg19469687	PFN2	Intron	California sea lion_Blood	negative	-9.04308	1.17961e-16
850	cg19491991	LMO1	Intergenic_upstream	California sea lion_Blood	negative	-11.1297	6.16689e-23
851	cg19518854	TCERG1	Exon	California sea lion_Blood	negative	-7.33422	5.49746e-12
852	cg19693518	PBX1	Intron	California sea lion_Blood	negative	-8.43539	6.16278e-15
853	cg19969294	LOC113933534	Intergenic_upstream	California sea lion_Blood	negative	-7.6796	6.90652e-13
854	cg19998594	LMO1	Intergenic_upstream	California sea lion_Blood	negative	-9.55919	3.70736e-18
855	cg20017216	PHC3	Exon	California sea lion_Blood	negative	-7.24946	9.0698e-12
856	cg20107890	USP49	Exon	California sea lion_Blood	negative	-7.97327	1.13543e-13
857	cg20113482	15	Intron	California sea lion_Blood	negative	-9.43172	8.78394e-18
858	cg20230511	LOC113914472	Intergenic_upstream	California sea lion_Blood	negative	-9.74023	1.07956e-18
859	cg20275043	ARHGAP15	Intron	California sea lion_Blood	negative	-8.44856	5.66457e-15
860	cg20331456	MLLT3	Intron	California sea lion_Blood	negative	-7.79797	3.35095e-13
861	cg20350072	LOC113929249	Intergenic_upstream	California sea lion_Blood	negative	-7.25479	8.78938e-12
862	cg20358373	TSHZ3	Intergenic_downstream	California sea lion_Blood	negative	-13.0304	4.88442e-29
863	cg20455095	MARCH6	Exon	California sea lion_Blood	negative	-7.3548	4.86575e-12
864	cg20477233	SOX6	Intron	California sea lion_Blood	negative	-7.31363	6.21024e-12
865	cg20595453	VPS52	Exon	California sea lion_Blood	negative	-7.24473	9.32549e-12
866	cg20615601	PURA	threeUTR	California sea lion_Blood	negative	-9.15033	5.78942e-17
867	cg20655169	TMEM164	fiveUTR	California sea lion_Blood	negative	-7.68397	6.72553e-13
868	cg20712449	ARID5B	Intron	California sea lion_Blood	negative	-7.67483	7.10986e-13
869	cg20746421	NECTIN1	Intergenic_upstream	California sea lion_Blood	negative	-7.92894	1.49472e-13
870	cg20948518	LOC113920803	Intergenic_upstream	California sea lion_Blood	negative	-9.00789	1.4887e-16
871	cg20955022	SEMA3A	Intron	California sea lion_Blood	negative	-7.70351	5.97081e-13
872	cg20990500	DDX6	Exon	California sea lion_Blood	negative	-7.17358	1.41573e-11
873	cg21047763	LOC113911524	Intergenic_upstream	California sea lion_Blood	negative	-7.23436	9.91208e-12
874	cg21118939	LOC113920343	Intron	California sea lion_Blood	negative	-7.64208	8.6751e-13
875	cg21144985	LOC113918498	Intergenic_upstream	California sea lion_Blood	negative	-10.8594	4.28538e-22
876	cg21166041	ZCCHC7	Intron	California sea lion_Blood	negative	-7.90276	1.75754e-13
877	cg21203668	DHX15	Exon	California sea lion_Blood	negative	-7.20023	1.2111e-11
878	cg21247898	SP8	Intergenic_upstream	California sea lion_Blood	negative	-7.31766	6.06396e-12
879	cg21314020	ERI3	Intron	California sea lion_Blood	negative	-7.79837	3.34273e-13
880	cg21366602	EPS15	Exon	California sea lion_Blood	negative	-7.19972	1.21478e-11
881	cg21417562	MAPKAP1	Exon	California sea lion_Blood	negative	-12.6194	1.07556e-27
882	cg21528042	CUX2	Intron	California sea lion_Blood	negative	-9.61318	2.56873e-18
883	cg21532697	LOC113920520	Intergenic_upstream	California sea lion_Blood	negative	-7.52305	1.78053e-12
884	cg21648373	ERI3	Intron	California sea lion_Blood	negative	-7.79847	3.34066e-13
885	cg21674989	LOC113920128	Intergenic_downstream	California sea lion_Blood	negative	-12.0497	7.46084e-26
886	cg22012277	LOC113912833	Intergenic_downstream	California sea lion_Blood	negative	-9.55567	3.79705e-18
887	cg22067905	LRPPRC	Intron	California sea lion_Blood	negative	-7.68546	6.6648e-13
888	cg22089912	TRMT6	Exon	California sea lion_Blood	negative	-8.45648	5.38455e-15
889	cg22134386	ERI3	Intron	California sea lion_Blood	negative	-8.09543	5.30039e-14
890	cg22284224	PBRM1	Exon	California sea lion_Blood	negative	-7.17454	1.40776e-11
891	cg22359031	MAP2K4	Exon	California sea lion_Blood	negative	-9.51305	5.06889e-18
892	cg22426280	LOC113936798	Intergenic_downstream	California sea lion_Blood	negative	-8.87752	3.51204e-16
893	cg22498817	ZNF618	Intron	California sea lion_Blood	negative	-7.6575	7.89974e-13
894	cg22515205	LOC113936757	Promoter	California sea lion_Blood	negative	-8.76808	7.18505e-16
895	cg22537546	AUTS2	Intron	California sea lion_Blood	negative	-7.34661	5.10819e-12
896	cg22655206	LOC113938145	Intergenic_downstream	California sea lion_Blood	negative	-13.7718	1.73702e-31
897	cg22656844	HES1	Intergenic_downstream	California sea lion_Blood	negative	-8.38347	8.58568e-15
898	cg22679201	ZEB2	Intron	California sea lion_Blood	negative	-7.71533	5.55585e-13
899	cg22699121	LOC113925022	Intergenic_upstream	California sea lion_Blood	negative	-9.98775	1.96703e-19
900	cg22756051	DIPK2A	Exon	California sea lion_Blood	negative	-7.91413	1.63823e-13
901	cg22782498	AUTS2	Intron	California sea lion_Blood	negative	-8.53799	3.19047e-15
902	cg22804672	LOC113920477	Intergenic_upstream	California sea lion_Blood	negative	-9.01034	1.46477e-16
903	cg22842781	CASZ1	Intron	California sea lion_Blood	negative	-8.85257	4.13598e-16
904	cg22903204	CASZ1	Intron	California sea lion_Blood	negative	-7.56723	1.36445e-12
905	cg22914193	ZFHX3	Intron	California sea lion_Blood	negative	-7.29625	6.88246e-12
906	cg23047311	LOC113909711	Intergenic_downstream	California sea lion_Blood	negative	-9.16781	5.15341e-17
907	cg23119788	HOXB8	threeUTR	California sea lion_Blood	negative	-7.82673	2.80839e-13
908	cg23141013	LOC113919145	Intergenic_upstream	California sea lion_Blood	negative	-7.42421	3.21893e-12
909	cg23225714	SEPHS2	Exon	California sea lion_Blood	negative	-8.49502	4.20534e-15
910	cg23329157	BTRC	Intron	California sea lion_Blood	negative	-7.75373	4.39409e-13
911	cg23418942	LOC113916238	Intergenic_downstream	California sea lion_Blood	negative	-11.8713	2.78068e-25
912	cg23443081	LOC113917368	Intergenic_downstream	California sea lion_Blood	negative	-7.67313	7.1841e-13
913	cg23527494	AUTS2	Intron	California sea lion_Blood	negative	-8.7489	8.14192e-16
914	cg23538701	BCL11A	Intergenic_upstream	California sea lion_Blood	negative	-8.67951	1.2784e-15
915	cg23552337	BCL11A	Intron	California sea lion_Blood	negative	-7.50813	1.94757e-12
916	cg23627331	FAP	Intron	California sea lion_Blood	negative	-10.806	6.27197e-22
917	cg23649217	MKI67	Intergenic_upstream	California sea lion_Blood	negative	-12.4415	4.06715e-27
918	cg23654292	LOC113928012	Intergenic_upstream	California sea lion_Blood	negative	-7.23549	9.84671e-12
919	cg23667730	ERI3	Intron	California sea lion_Blood	negative	-10.8057	6.28709e-22
920	cg23739143	LOC113920588	Intergenic_downstream	California sea lion_Blood	negative	-9.57407	3.35113e-18
921	cg24046726	LOC113925022	Intergenic_upstream	California sea lion_Blood	negative	-7.25443	8.80796e-12
922	cg24133132	ZFHX3	Intergenic_upstream	California sea lion_Blood	negative	-10.1789	5.21739e-20
923	cg24140160	ZBTB16	Intron	California sea lion_Blood	negative	-9.94384	2.66406e-19
924	cg24199060	BTRC	Intron	California sea lion_Blood	negative	-7.7967	3.37722e-13
925	cg24238772	ABCB9	Exon	California sea lion_Blood	negative	-10.685	1.48314e-21
926	cg24283073	BCL11A	Intergenic_upstream	California sea lion_Blood	negative	-12.2761	1.39288e-26
927	cg24302947	GATA3	Promoter	California sea lion_Blood	negative	-14.1223	1.17922e-32
928	cg24337458	LOC113924879	Intron	California sea lion_Blood	negative	-10.5213	4.72862e-21
929	cg24396269	EBF1	Intron	California sea lion_Blood	negative	-10.6554	1.83038e-21
930	cg24475906	LMO1	Intergenic_upstream	California sea lion_Blood	negative	-9.71087	1.31956e-18
931	cg24571846	OLA1	Intron	California sea lion_Blood	negative	-9.39456	1.12842e-17
932	cg24810654	INPP5J	fiveUTR	California sea lion_Blood	negative	-9.75042	1.00684e-18
933	cg24815937	MACF1	Intron	California sea lion_Blood	negative	-7.31221	6.26261e-12
934	cg24879461	LOC113938774	Intergenic_downstream	California sea lion_Blood	negative	-7.78154	3.70615e-13
935	cg24956561	LOC113911887	Promoter	California sea lion_Blood	negative	-7.31136	6.29423e-12
936	cg24979496	TRPM3	Exon	California sea lion_Blood	negative	-15.1084	5.65564e-36
937	cg24980230	ETV1	Intron	California sea lion_Blood	negative	-9.37656	1.27379e-17
938	cg25044005	EXOC5	Intergenic_downstream	California sea lion_Blood	negative	-13.8696	8.21187e-32
939	cg25128794	RBM27	threeUTR	California sea lion_Blood	negative	-7.88027	2.01938e-13
940	cg25244901	ACVR2A	Intron	California sea lion_Blood	negative	-12.8366	2.10648e-28
941	cg25323201	MECOM	Intron	California sea lion_Blood	negative	-8.67468	1.31903e-15
942	cg25332315	ZBTB20	Intron	California sea lion_Blood	negative	-8.14652	3.84723e-14
943	cg25337652	LOC113913739	Intergenic_upstream	California sea lion_Blood	negative	-8.00246	9.46998e-14
944	cg25354714	FAR1	Exon	California sea lion_Blood	negative	-7.18068	1.35812e-11
945	cg25368206	LRMDA	Intron	California sea lion_Blood	negative	-11.3332	1.41632e-23
946	cg25383995	MIDN	Exon	California sea lion_Blood	negative	-7.81388	3.0391e-13
947	cg25392006	CTNNBL1	Intron	California sea lion_Blood	negative	-8.18617	2.99796e-14
948	cg25416668	B3GALT2	fiveUTR	California sea lion_Blood	negative	-7.28857	7.20168e-12
949	cg25430089	PBX3	Intron	California sea lion_Blood	negative	-13.1195	2.49031e-29
950	cg25498524	SRSF4	Intron	California sea lion_Blood	negative	-8.06198	6.53402e-14
951	cg25528426	BTRC	Intron	California sea lion_Blood	negative	-7.51302	1.89116e-12
952	cg25555481	ZNF536	Intron	California sea lion_Blood	negative	-8.18013	3.11437e-14
953	cg25579000	LOC113926830	Intron	California sea lion_Blood	negative	-7.93468	1.44255e-13
954	cg25584627	GPATCH8	Intron	California sea lion_Blood	negative	-7.44424	2.85594e-12
955	cg25603344	LOC113926883	Intron	California sea lion_Blood	negative	-10.6911	1.42069e-21
956	cg25630529	WDR7	Exon	California sea lion_Blood	negative	-8.01013	9.02854e-14
957	cg25704365	LOC113922297	Intron	California sea lion_Blood	negative	-9.17809	4.81208e-17
958	cg25731101	LOC113913739	Intergenic_upstream	California sea lion_Blood	negative	-7.6479	8.37382e-13
959	cg25810126	REV3L	fiveUTR	California sea lion_Blood	negative	-7.50665	1.96496e-12
960	cg25828170	SMAD6	Intron	California sea lion_Blood	negative	-11.0909	8.1524e-23
961	cg25960707	CXXC5	Intergenic_downstream	California sea lion_Blood	negative	-7.57113	1.33273e-12
962	cg25966448	R3HCC1L	Intergenic_upstream	California sea lion_Blood	negative	-8.28656	1.58981e-14
963	cg25974818	SMG6	Exon	California sea lion_Blood	negative	-7.71428	5.5914e-13
964	cg25993001	R3HCC1L	Intergenic_upstream	California sea lion_Blood	negative	-12.1113	4.72947e-26
965	cg26019380	SETD5	fiveUTR	California sea lion_Blood	negative	-7.37461	4.32559e-12
966	cg26020521	TRIM66	Promoter	California sea lion_Blood	negative	-7.23515	9.8659e-12
967	cg26053530	MECOM	Intron	California sea lion_Blood	negative	-9.67477	1.6884e-18
968	cg26114029	ZCCHC7	Intron	California sea lion_Blood	negative	-8.08422	5.6859e-14
969	cg26132310	BCL11A	Exon	California sea lion_Blood	negative	-10.5447	4.00599e-21
970	cg26176144	GLCCI1	Exon	California sea lion_Blood	negative	-8.34593	1.0905e-14
971	cg26195623	TRPM3	Exon	California sea lion_Blood	negative	-16.0789	2.80475e-39
972	cg26290885	CBFB	Intron	California sea lion_Blood	negative	-8.64296	1.62008e-15
973	cg26329250	MEIS1	Exon	California sea lion_Blood	negative	-10.4305	8.96216e-21
974	cg26373307	LOC113923648	Promoter	California sea lion_Blood	negative	-10.502	5.41613e-21
975	cg26373518	INPP5J	fiveUTR	California sea lion_Blood	negative	-9.35181	1.50452e-17
976	cg26383280	NRXN3	Intron	California sea lion_Blood	negative	-8.71626	1.00689e-15
977	cg26419237	LOC113914472	Intergenic_upstream	California sea lion_Blood	negative	-8.71468	1.01728e-15
978	cg26441980	SKAP2	Intron	California sea lion_Blood	negative	-8.65982	1.45251e-15
979	cg26482427	TOX2	Intron	California sea lion_Blood	negative	-11.7119	8.9623e-25
980	cg26483581	LOC113934832	Intergenic_downstream	California sea lion_Blood	negative	-7.80209	3.26725e-13
981	cg26495931	BCL11A	Exon	California sea lion_Blood	negative	-9.00569	1.51043e-16
982	cg26505862	COL12A1	threeUTR	California sea lion_Blood	negative	-7.74504	4.63384e-13
983	cg26520770	CUX2	Intron	California sea lion_Blood	negative	-8.25997	1.88143e-14
984	cg26554534	LOC113919145	Intergenic_downstream	California sea lion_Blood	negative	-7.99766	9.75742e-14
985	cg26639901	FAM19A1	Intergenic_upstream	California sea lion_Blood	negative	-8.34644	1.08698e-14
986	cg26727940	KHDRBS1	threeUTR	California sea lion_Blood	negative	-8.233	2.23121e-14
987	cg26736720	MRPS23	Intergenic_downstream	California sea lion_Blood	negative	-7.58293	1.2411e-12
988	cg26811530	MLLT3	Intron	California sea lion_Blood	negative	-8.60278	2.10094e-15
989	cg26835090	BTRC	Intron	California sea lion_Blood	negative	-7.8232	2.86995e-13
990	cg26917764	MAPKAP1	Intron	California sea lion_Blood	negative	-7.44062	2.91845e-12
991	cg26924415	MEIS1	threeUTR	California sea lion_Blood	negative	-8.6645	1.40911e-15
992	cg27050612	NFE2L1	Intron	California sea lion_Blood	negative	-7.75929	4.24706e-13
993	cg27088374	CLINT1	Exon	California sea lion_Blood	negative	-14.0542	1.99013e-32
994	cg27166817	ZNF536	Intron	California sea lion_Blood	negative	-7.27346	7.87377e-12
995	cg27181123	MSL1	Exon	California sea lion_Blood	negative	-7.66742	7.43756e-13
996	cg27205362	ADAMTS6	Exon	California sea lion_Blood	negative	-7.89757	1.81477e-13
997	cg27361011	LOC113920588	Intergenic_downstream	California sea lion_Blood	negative	-10.149	6.42729e-20
998	cg27492942	MLLT6	threeUTR	California sea lion_Blood	negative	-10.6298	2.19517e-21
999	cg27507315	SOX6	Intron	California sea lion_Blood	negative	-8.85536	4.06111e-16
1000	cg27641199	AZIN1	Exon	California sea lion_Blood	negative	-9.82089	6.21065e-19
1001	cg00246701	LOC113931021	Promoter	California sea lion_Skin	positive	3.54968	0.00100983
1002	cg00462525	TBR1	Exon	California sea lion_Skin	positive	4.9989	9.90608e-06
1003	cg00473176	TMEM164	fiveUTR	California sea lion_Skin	positive	3.6029	0.000862939
1004	cg00547789	RAB39B	fiveUTR	California sea lion_Skin	positive	3.45204	0.0013434
1005	cg00649365	LOC113923648	Promoter	California sea lion_Skin	positive	3.58157	0.000919188
1006	cg00694277	DCDC1	Intron	California sea lion_Skin	positive	3.81161	0.000460848
1007	cg00795277	FGF11	Exon	California sea lion_Skin	positive	3.5244	0.00108771
1008	cg00810883	POU3F4	Promoter	California sea lion_Skin	positive	3.73101	0.000588336
1009	cg00902440	PHOX2B	Exon	California sea lion_Skin	positive	5.09705	7.09108e-06
1010	cg01007604	LHX8	Intron	California sea lion_Skin	positive	4.0602	0.000213794
1011	cg01027323	UNCX	Intergenic_downstream	California sea lion_Skin	positive	3.83969	0.000423017
1012	cg01042193	RAI2	fiveUTR	California sea lion_Skin	positive	3.63736	0.00077894
1013	cg01178121	SP8	fiveUTR	California sea lion_Skin	positive	4.01346	0.000247421
1014	cg01181227	NKX1-1	Intron	California sea lion_Skin	positive	3.45177	0.00134446
1015	cg01198287	UNCX	Promoter	California sea lion_Skin	positive	3.52105	0.00109845
1016	cg01234044	UNCX	Intergenic_downstream	California sea lion_Skin	positive	3.60601	0.000855011
1017	cg01245471	EVX1	Exon	California sea lion_Skin	positive	3.57636	0.000933443
1018	cg01255800	SLF2	Intergenic_upstream	California sea lion_Skin	positive	4.06623	0.000209793
1019	cg01515407	LOC113931048	Intergenic_downstream	California sea lion_Skin	positive	3.59776	0.000876167
1020	cg01640606	SIX1	Promoter	California sea lion_Skin	positive	4.48063	5.56875e-05
1021	cg01797373	FHL1	Intron	California sea lion_Skin	positive	3.80006	0.000477337
1022	cg01818075	BCL11A	Exon	California sea lion_Skin	positive	3.73669	0.000578335
1023	cg01827691	UBE2V1	Exon	California sea lion_Skin	positive	3.55489	0.000994472
1024	cg01965931	LOC113913195	Intergenic_downstream	California sea lion_Skin	positive	3.82988	0.000435887
1025	cg01975510	KDM2A	Exon	California sea lion_Skin	positive	3.94844	0.000302779
1026	cg02000659	UNCX	Intergenic_downstream	California sea lion_Skin	positive	3.81615	0.000454524
1027	cg02058639	CALU	Exon	California sea lion_Skin	positive	3.53396	0.00105762
1028	cg02097817	UNC79	fiveUTR	California sea lion_Skin	positive	5.47776	1.9021e-06
1029	cg02262384	MAP3K12	Exon	California sea lion_Skin	positive	3.93202	0.000318548
1030	cg02301930	LOC113919008	Intergenic_downstream	California sea lion_Skin	positive	5.30549	3.46244e-06
1031	cg02317025	NEUROD1	Promoter	California sea lion_Skin	positive	4.44171	6.32146e-05
1032	cg02368058	BARHL2	Promoter	California sea lion_Skin	positive	4.24621	0.000118701
1033	cg02431139	CDX2	Intron	California sea lion_Skin	positive	3.54806	0.00101466
1034	cg02456288	MIPOL1	Intron	California sea lion_Skin	positive	3.86155	0.000395651
1035	cg02546724	GBX2	Intergenic_upstream	California sea lion_Skin	positive	4.01727	0.000244496
1036	cg02661453	CDK16	fiveUTR	California sea lion_Skin	positive	3.6543	0.000740573
1037	cg02681442	FOXG1	Promoter	California sea lion_Skin	positive	6.31206	9.74633e-08
1038	cg02703679	FAM155B	fiveUTR	California sea lion_Skin	positive	3.54033	0.00103799
1039	cg02770072	LOC113931048	Intergenic_downstream	California sea lion_Skin	positive	3.49521	0.00118473
1040	cg02783173	NEUROG2	Promoter	California sea lion_Skin	positive	6.63824	2.97278e-08
1041	cg02784437	LOC113920999	Intron	California sea lion_Skin	positive	3.90416	0.000347124
1042	cg02898094	DLX6	fiveUTR	California sea lion_Skin	positive	3.96737	0.000285541
1043	cg02948616	NKX2-1	fiveUTR	California sea lion_Skin	positive	4.02431	0.000239187
1044	cg02979795	SLF2	Intergenic_upstream	California sea lion_Skin	positive	4.04515	0.00022411
1045	cg03045876	HSPA2	Exon	California sea lion_Skin	positive	4.0963	0.000190896
1046	cg03068653	GRIN3A	Exon	California sea lion_Skin	positive	3.46963	0.00127646
1047	cg03152762	MEIS2	Intron	California sea lion_Skin	positive	3.95387	0.000297739
1048	cg03206084	TNR	Intron	California sea lion_Skin	positive	3.64145	0.000769501
1049	cg03218461	KDM6A	Exon	California sea lion_Skin	positive	3.47862	0.00124346
1050	cg03291757	LBX1	Intergenic_downstream	California sea lion_Skin	positive	4.22258	0.000127994
1051	cg03295083	NRXN1	Intron	California sea lion_Skin	positive	3.46497	0.00129388
1052	cg03365311	HSD17B12	Intergenic_upstream	California sea lion_Skin	positive	3.67097	0.00070459
1053	cg03371896	FEZF2	Promoter	California sea lion_Skin	positive	6.15788	1.70072e-07
1054	cg03399957	SIX3	Exon	California sea lion_Skin	positive	3.79068	0.000491139
1055	cg03469153	SHC3	Exon	California sea lion_Skin	positive	3.71973	0.000608663
1056	cg03471163	LOC113922290	Intergenic_upstream	California sea lion_Skin	positive	3.63935	0.000774336
1057	cg03539526	SLITRK1	fiveUTR	California sea lion_Skin	positive	3.52607	0.00108239
1058	cg03643658	ARID2	Exon	California sea lion_Skin	positive	4.00595	0.000253281
1059	cg03663215	ADCY2	Exon	California sea lion_Skin	positive	4.82207	1.79907e-05
1060	cg03679521	NEUROD2	fiveUTR	California sea lion_Skin	positive	4.32258	9.29325e-05
1061	cg03767531	NEUROD1	Promoter	California sea lion_Skin	positive	4.29245	0.000102374
1062	cg03840462	BCOR	Intergenic_upstream	California sea lion_Skin	positive	3.78239	0.00050365
1063	cg03886239	BDNF	Promoter	California sea lion_Skin	positive	3.61982	0.000820673
1064	cg03937711	SKOR1	Promoter	California sea lion_Skin	positive	3.50078	0.00116561
1065	cg03951173	FEZF2	Promoter	California sea lion_Skin	positive	5.15813	5.75293e-06
1066	cg03960951	RFX4	Promoter	California sea lion_Skin	positive	3.57557	0.000935614
1067	cg03986120	SIX2	Exon	California sea lion_Skin	positive	3.45795	0.00132054
1068	cg04068216	OPHN1	fiveUTR	California sea lion_Skin	positive	3.70957	0.00062755
1069	cg04150055	PRDM12	Promoter	California sea lion_Skin	positive	3.46746	0.00128455
1070	cg04268179	LOC113924033	Intergenic_downstream	California sea lion_Skin	positive	3.75676	0.000544323
1071	cg04407762	NEUROG2	Promoter	California sea lion_Skin	positive	4.30535	9.82231e-05
1072	cg04412186	HDX	Promoter	California sea lion_Skin	positive	3.4892	0.00120568
1073	cg04446004	LHFPL3	Exon	California sea lion_Skin	positive	3.55605	0.000991086
1074	cg04487404	BRWD3	Intron	California sea lion_Skin	positive	3.72849	0.000592825
1075	cg04493740	SLC25A14	fiveUTR	California sea lion_Skin	positive	3.55415	0.000996647
1076	cg04515859	RYBP	threeUTR	California sea lion_Skin	positive	3.63423	0.000786233
1077	cg04560456	LIN28B	fiveUTR	California sea lion_Skin	positive	4.10408	0.000186277
1078	cg04625646	ID1	Intergenic_downstream	California sea lion_Skin	positive	3.81147	0.000461044
1079	cg04627479	DLX6	Intergenic_upstream	California sea lion_Skin	positive	3.49757	0.00117659
1080	cg04675539	FGFR3	Intergenic_upstream	California sea lion_Skin	positive	3.89902	0.000352665
1081	cg04735310	LOC113907833	Promoter	California sea lion_Skin	positive	3.48106	0.00123465
1082	cg04767553	GPATCH2L	Intron	California sea lion_Skin	positive	4.29131	0.00010275
1083	cg04781683	CELF4	Intron	California sea lion_Skin	positive	3.59174	0.00089193
1084	cg04909400	PAX8	Exon	California sea lion_Skin	positive	3.90554	0.000345651
1085	cg04998737	OTP	Promoter	California sea lion_Skin	positive	4.40744	7.06551e-05
1086	cg05030588	PITX2	Promoter	California sea lion_Skin	positive	3.73528	0.0005808
1087	cg05031474	SLC35F4	Exon	California sea lion_Skin	positive	3.48985	0.0012034
1088	cg05136263	SIX2	Exon	California sea lion_Skin	positive	4.84801	1.64907e-05
1089	cg05206371	LMO1	Intergenic_upstream	California sea lion_Skin	positive	4.44373	6.28017e-05
1090	cg05247547	KDM6A	Exon	California sea lion_Skin	positive	3.61182	0.00084039
1091	cg05257947	MSL3	Exon	California sea lion_Skin	positive	3.56461	0.00096638
1092	cg05292245	LOC113937952	Intron	California sea lion_Skin	positive	3.72505	0.000598986
1093	cg05308779	IKZF1	Exon	California sea lion_Skin	positive	4.53199	4.70783e-05
1094	cg05317739	OTP	Promoter	California sea lion_Skin	positive	5.35952	2.87117e-06
1095	cg05318100	NRN1	fiveUTR	California sea lion_Skin	positive	4.62771	3.43583e-05
1096	cg05359510	BCOR	Intron	California sea lion_Skin	positive	3.54378	0.00102752
1097	cg05454558	LOC113938527	Intergenic_downstream	California sea lion_Skin	positive	4.13276	0.000170178
1098	cg05506365	POU3F3	Exon	California sea lion_Skin	positive	4.16243	0.000154941
1099	cg05532671	ZIC5	fiveUTR	California sea lion_Skin	positive	4.97117	1.08832e-05
1100	cg05551621	FOXD3	Exon	California sea lion_Skin	positive	4.40901	7.02964e-05
1101	cg05575054	ADRB1	Exon	California sea lion_Skin	positive	4.10043	0.000188427
1102	cg05589845	EVX1	Promoter	California sea lion_Skin	positive	4.95425	1.15248e-05
1103	cg05611223	LOC113934085	Intron	California sea lion_Skin	positive	3.60824	0.000849368
1104	cg05673506	VRK1	Intergenic_upstream	California sea lion_Skin	positive	3.9309	0.000319656
1105	cg05675373	KCNC4	Exon	California sea lion_Skin	positive	6.48502	5.20058e-08
1106	cg05757838	ARL14EP	Intergenic_downstream	California sea lion_Skin	positive	3.56897	0.000954024
1107	cg05817477	LOC113913195	Intergenic_downstream	California sea lion_Skin	positive	3.83357	0.000431007
1108	cg06022033	LOC113930991	Intergenic_downstream	California sea lion_Skin	positive	3.54964	0.00100997
1109	cg06039154	LOC113925375	Promoter	California sea lion_Skin	positive	5.09574	7.12275e-06
1110	cg06074633	BCOR	Intergenic_upstream	California sea lion_Skin	positive	3.47059	0.00127288
1111	cg06132693	CNNM2	Exon	California sea lion_Skin	positive	3.59893	0.000873154
1112	cg06245691	FOXG1	Promoter	California sea lion_Skin	positive	4.01392	0.000247066
1113	cg06292880	CELF4	fiveUTR	California sea lion_Skin	positive	3.61543	0.000831439
1114	cg06303875	CDX2	Promoter	California sea lion_Skin	positive	3.45092	0.00134778
1115	cg06343950	GDF6	Intron	California sea lion_Skin	positive	5.58372	1.31226e-06
1116	cg06497668	SIX3	Promoter	California sea lion_Skin	positive	4.53649	4.63896e-05
1117	cg06561106	PAX5	fiveUTR	California sea lion_Skin	positive	3.65648	0.000735762
1118	cg06587088	SKOR1	Promoter	California sea lion_Skin	positive	4.07971	0.000201106
1119	cg06633079	SKOR1	Promoter	California sea lion_Skin	positive	4.72369	2.4992e-05
1120	cg06677854	UNCX	Intergenic_downstream	California sea lion_Skin	positive	4.01166	0.000248813
1121	cg06762071	ELAVL2	Intron	California sea lion_Skin	positive	4.06952	0.000207644
1122	cg06785707	NTRK3	Exon	California sea lion_Skin	positive	3.57978	0.00092405
1123	cg06840251	NR2F1	Exon	California sea lion_Skin	positive	3.51912	0.00110468
1124	cg06892949	DMBX1	Intergenic_upstream	California sea lion_Skin	positive	4.22137	0.000128487
1125	cg06936709	HDX	Promoter	California sea lion_Skin	positive	3.78344	0.000502057
1126	cg06963053	NEUROD1	Promoter	California sea lion_Skin	positive	3.84658	0.000414209
1127	cg07104706	SLITRK1	Promoter	California sea lion_Skin	positive	3.5345	0.00105594
1128	cg07158747	BARHL2	Intergenic_upstream	California sea lion_Skin	positive	3.73888	0.000574528
1129	cg07254032	HCN1	Exon	California sea lion_Skin	positive	4.02888	0.000235803
1130	cg07265167	ACTC1	Exon	California sea lion_Skin	positive	3.61859	0.000823655
1131	cg07293320	UNCX	Intergenic_downstream	California sea lion_Skin	positive	4.35892	8.26616e-05
1132	cg07311313	CDX2	Promoter	California sea lion_Skin	positive	3.59257	0.000889756
1133	cg07339555	OTP	Promoter	California sea lion_Skin	positive	5.33674	3.10721e-06
1134	cg07340783	DMD	Promoter	California sea lion_Skin	positive	3.46189	0.00130553
1135	cg07479336	FEZF2	Promoter	California sea lion_Skin	positive	4.53909	4.59959e-05
1136	cg07540568	LHFPL3	Exon	California sea lion_Skin	positive	4.47271	5.71451e-05
1137	cg07547549	SLC12A5	Intron	California sea lion_Skin	positive	4.89395	1.41286e-05
1138	cg07607355	ID1	Intergenic_downstream	California sea lion_Skin	positive	4.02087	0.000241764
1139	cg07772999	PAX8	Exon	California sea lion_Skin	positive	4.05992	0.000213988
1140	cg07774376	ERI3	Intron	California sea lion_Skin	positive	3.58916	0.000898768
1141	cg07824232	RASSF4	Exon	California sea lion_Skin	positive	5.11301	6.71453e-06
1142	cg07836181	OPHN1	fiveUTR	California sea lion_Skin	positive	3.7292	0.00059155
1143	cg07857147	NFYC	Intron	California sea lion_Skin	positive	3.6537	0.000741897
1144	cg07919443	LOC113924033	Intergenic_downstream	California sea lion_Skin	positive	3.60355	0.000861272
1145	cg07933800	SIX1	Exon	California sea lion_Skin	positive	3.60583	0.000855456
1146	cg07966323	EVX1	Intergenic_downstream	California sea lion_Skin	positive	3.8733	0.000381662
1147	cg07998710	RAI2	Intron	California sea lion_Skin	positive	3.58897	0.000899267
1148	cg08120263	FOXG1	Promoter	California sea lion_Skin	positive	5.99759	3.0238e-07
1149	cg08129763	HIC1	Promoter	California sea lion_Skin	positive	5.25722	4.09101e-06
1150	cg08152447	CELF4	Exon	California sea lion_Skin	positive	4.00394	0.000254865
1151	cg08154917	FBXW4	Exon	California sea lion_Skin	positive	4.31908	9.39819e-05
1152	cg08164193	FOXP4	Intergenic_upstream	California sea lion_Skin	positive	4.2919	0.000102556
1153	cg08167858	ID1	Intergenic_downstream	California sea lion_Skin	positive	3.80707	0.00046726
1154	cg08188894	FOXB1	Exon	California sea lion_Skin	positive	4.50588	5.128e-05
1155	cg08195405	POLL	Intergenic_downstream	California sea lion_Skin	positive	3.6166	0.000828558
1156	cg08232037	VAX1	Promoter	California sea lion_Skin	positive	3.47318	0.00126335
1157	cg08317235	FOXG1	Exon	California sea lion_Skin	positive	4.0723	0.000205839
1158	cg08327269	NEUROD1	Promoter	California sea lion_Skin	positive	3.78212	0.00050407
1159	cg08347067	UNCX	Intergenic_downstream	California sea lion_Skin	positive	4.29043	0.000103038
1160	cg08395267	TRNAR-UCU	Exon	California sea lion_Skin	positive	3.8744	0.000380374
1161	cg08406509	EVX1	Promoter	California sea lion_Skin	positive	4.93779	1.21849e-05
1162	cg08551065	ZFHX4	Promoter	California sea lion_Skin	positive	3.90834	0.000342685
1163	cg08588194	UNC79	fiveUTR	California sea lion_Skin	positive	4.89256	1.4195e-05
1164	cg08629602	LOC113924033	Intergenic_downstream	California sea lion_Skin	positive	4.00225	0.000256213
1165	cg08659076	TFAP2A	Intergenic_downstream	California sea lion_Skin	positive	4.20958	0.000133403
1166	cg08719385	FGF13	Promoter	California sea lion_Skin	positive	3.50864	0.00113912
1167	cg08928882	ZFHX4	Promoter	California sea lion_Skin	positive	4.09604	0.000191048
1168	cg08938156	ZIC1	Promoter	California sea lion_Skin	positive	4.27037	0.000109878
1169	cg08992395	DMRTA2	Promoter	California sea lion_Skin	positive	4.40244	7.18107e-05
1170	cg09122412	COL4A5	Exon	California sea lion_Skin	positive	3.72487	0.000599318
1171	cg09227056	EVX2	Intergenic_downstream	California sea lion_Skin	positive	4.10783	0.00018409
1172	cg09244212	NR2E1	Promoter	California sea lion_Skin	positive	4.14993	0.000161189
1173	cg09312171	NOL4	Exon	California sea lion_Skin	positive	3.45946	0.00131479
1174	cg09316942	SP8	Intergenic_upstream	California sea lion_Skin	positive	4.08157	0.000199934
1175	cg09334482	LOC113936157	Intergenic_downstream	California sea lion_Skin	positive	3.4666	0.00128778
1176	cg09355771	LOC113919594	Intron	California sea lion_Skin	positive	5.10782	6.83463e-06
1177	cg09363187	HSPA2	Exon	California sea lion_Skin	positive	4.74309	2.34282e-05
1178	cg09421985	PHOX2B	Exon	California sea lion_Skin	positive	3.62064	0.000818656
1179	cg09545123	EML2	Intron	California sea lion_Skin	positive	4.77922	2.07662e-05
1180	cg09661809	TPBGL	Exon	California sea lion_Skin	positive	3.67866	0.000688538
1181	cg09682305	KCNJ3	Exon	California sea lion_Skin	positive	3.61167	0.00084076
1182	cg09710440	LHFPL3	Exon	California sea lion_Skin	positive	4.67996	2.89009e-05
1183	cg09738906	NR2F2	Exon	California sea lion_Skin	positive	4.65327	3.15739e-05
1184	cg09824710	DLG3	fiveUTR	California sea lion_Skin	positive	3.45265	0.00134104
1185	cg09827655	NRG2	Intron	California sea lion_Skin	positive	3.89858	0.000353144
1186	cg09851167	UNCX	Promoter	California sea lion_Skin	positive	4.03448	0.000231712
1187	cg09895575	LMO1	Intergenic_upstream	California sea lion_Skin	positive	3.85001	0.000409878
1188	cg09933587	LOC113930021	Intergenic_upstream	California sea lion_Skin	positive	3.48838	0.0012086
1189	cg09978510	YTHDF2	Exon	California sea lion_Skin	positive	3.4958	0.0011827
1190	cg09998077	LOC113916824	Promoter	California sea lion_Skin	positive	3.58372	0.000913345
1191	cg10053369	CASZ1	Intron	California sea lion_Skin	positive	3.62075	0.000818388
1192	cg10127483	SYPL2	Promoter	California sea lion_Skin	positive	3.72359	0.00060164
1193	cg10131194	GDF6	Intron	California sea lion_Skin	positive	3.85625	0.00040213
1194	cg10152338	FOXA2	Intergenic_downstream	California sea lion_Skin	positive	6.57553	3.73862e-08
1195	cg10216353	CCDC184	fiveUTR	California sea lion_Skin	positive	3.63828	0.000776795
1196	cg10260267	UNCX	Intergenic_downstream	California sea lion_Skin	positive	5.49253	1.80642e-06
1197	cg10271516	IL1RAPL1	fiveUTR	California sea lion_Skin	positive	3.76547	0.000530154
1198	cg10374774	KCNN2	Exon	California sea lion_Skin	positive	4.61823	3.5451e-05
1199	cg10377660	TENM2	Intron	California sea lion_Skin	positive	3.53656	0.00104955
1200	cg10414058	RELL2	Exon	California sea lion_Skin	positive	4.15816	0.000157045
1201	cg10512285	RAB39B	fiveUTR	California sea lion_Skin	positive	3.60297	0.000862761
1202	cg10591012	HTR4	Exon	California sea lion_Skin	positive	3.70257	0.000640909
1203	cg10680513	BARHL1	fiveUTR	California sea lion_Skin	positive	3.66604	0.000715056
1204	cg10707128	VSX2	Exon	California sea lion_Skin	positive	5.09267	7.19802e-06
1205	cg10817504	CALU	Exon	California sea lion_Skin	positive	4.19029	0.000141838
1206	cg10827642	LOC113924033	Intergenic_downstream	California sea lion_Skin	positive	4.2513	0.000116788
1207	cg11202337	ZIC5	Intergenic_downstream	California sea lion_Skin	positive	3.9252	0.000325326
1208	cg11218032	LMO1	Intergenic_upstream	California sea lion_Skin	positive	5.34426	3.02729e-06
1209	cg11356333	SLF2	Intergenic_upstream	California sea lion_Skin	positive	3.73907	0.000574197
1210	cg11382709	NR2F1	Promoter	California sea lion_Skin	positive	4.72157	2.51693e-05
1211	cg11448896	DMRTA2	Promoter	California sea lion_Skin	positive	4.50889	5.0777e-05
1212	cg11539855	BCOR	Intergenic_upstream	California sea lion_Skin	positive	4.0349	0.000231406
1213	cg11551236	PAX5	fiveUTR	California sea lion_Skin	positive	4.37618	7.81793e-05
1214	cg11577128	STAG2	Intron	California sea lion_Skin	positive	3.72269	0.000603273
1215	cg11680495	DSCAML1	threeUTR	California sea lion_Skin	positive	3.836	0.000427814
1216	cg11700079	TLX3	Exon	California sea lion_Skin	positive	5.22463	4.57736e-06
1217	cg11728741	ANK1	Exon	California sea lion_Skin	positive	6.65409	2.80518e-08
1218	cg11730804	TENM2	Intron	California sea lion_Skin	positive	3.91422	0.000336538
1219	cg11848212	LOC113922468	Intergenic_downstream	California sea lion_Skin	positive	4.5359	4.64781e-05
1220	cg11906489	GRIA3	Exon	California sea lion_Skin	positive	3.68879	0.000667962
1221	cg11908885	CELF4	Exon	California sea lion_Skin	positive	5.11163	6.74634e-06
1222	cg12054225	FGF13	Promoter	California sea lion_Skin	positive	3.75378	0.000549251
1223	cg12143045	KCNN2	Exon	California sea lion_Skin	positive	3.60652	0.000853725
1224	cg12184389	FAF1	Intron	California sea lion_Skin	positive	4.64258	3.27108e-05
1225	cg12224833	KCNH1	Exon	California sea lion_Skin	positive	4.0327	0.000233
1226	cg12378720	BRWD3	Intron	California sea lion_Skin	positive	3.6346	0.000785355
1227	cg12565017	TSPAN9	Exon	California sea lion_Skin	positive	4.06525	0.000210438
1228	cg12671219	LOC113926140	Intergenic_upstream	California sea lion_Skin	positive	3.8636	0.000393182
1229	cg12732278	MAP2K5	Exon	California sea lion_Skin	positive	3.73976	0.000573014
1230	cg12755350	HOXA9	Exon	California sea lion_Skin	positive	4.70003	2.70379e-05
1231	cg12830057	MITF	fiveUTR	California sea lion_Skin	positive	3.98004	0.000274531
1232	cg12841266	LHFPL4	Exon	California sea lion_Skin	positive	6.45091	5.88803e-08
1233	cg12879445	UNC79	fiveUTR	California sea lion_Skin	positive	4.55408	4.37869e-05
1234	cg12994618	AHI1	Intron	California sea lion_Skin	positive	3.78023	0.000506965
1235	cg13078884	EVX1	Promoter	California sea lion_Skin	positive	4.67065	2.98068e-05
1236	cg13110075	CCDC160	Intergenic_upstream	California sea lion_Skin	positive	3.54943	0.0010106
1237	cg13193455	POU3F1	Exon	California sea lion_Skin	positive	3.85356	0.000405452
1238	cg13225177	LOC113931021	Promoter	California sea lion_Skin	positive	3.7507	0.000554376
1239	cg13278722	PHOX2B	Exon	California sea lion_Skin	positive	5.87952	4.60897e-07
1240	cg13342658	NKX2-2	Intron	California sea lion_Skin	positive	3.47937	0.00124075
1241	cg13433256	EVX1	Promoter	California sea lion_Skin	positive	6.15091	1.74397e-07
1242	cg13447705	SLC6A5	Exon	California sea lion_Skin	positive	4.29154	0.000102675
1243	cg13486820	BARHL2	Exon	California sea lion_Skin	positive	4.11141	0.00018203
1244	cg13529847	GPATCH2L	Intron	California sea lion_Skin	positive	4.53286	4.6945e-05
1245	cg13720362	NR2E1	Intron	California sea lion_Skin	positive	4.07885	0.000201651
1246	cg13721745	SLC6A5	Exon	California sea lion_Skin	positive	3.97232	0.000281189
1247	cg13739934	POU4F1	Exon	California sea lion_Skin	positive	4.46503	5.85939e-05
1248	cg13775517	HOXC4	Exon	California sea lion_Skin	positive	3.83019	0.000435473
1249	cg13776863	NR2F1	Intergenic_downstream	California sea lion_Skin	positive	4.13674	0.000168053
1250	cg13818215	PAX2	Intron	California sea lion_Skin	positive	3.75068	0.000554417
1251	cg13834844	LOC113924033	Intergenic_downstream	California sea lion_Skin	positive	3.50912	0.00113749
1252	cg13854663	POU3F2	Exon	California sea lion_Skin	positive	5.06791	7.83263e-06
1253	cg13866150	OTP	Promoter	California sea lion_Skin	positive	3.78407	0.000501087
1254	cg14022646	LOC113913195	Intergenic_downstream	California sea lion_Skin	positive	4.4188	6.81003e-05
1255	cg14080371	CADPS	fiveUTR	California sea lion_Skin	positive	3.52359	0.0010903
1256	cg14172937	SLC12A5	fiveUTR	California sea lion_Skin	positive	3.64605	0.000759015
1257	cg14212534	OTP	Promoter	California sea lion_Skin	positive	4.49144	5.37574e-05
1258	cg14387043	NOL4	Exon	California sea lion_Skin	positive	3.98117	0.000273567
1259	cg14395491	LOC113916170	Promoter	California sea lion_Skin	positive	3.5487	0.00101277
1260	cg14435444	MARCH4	fiveUTR	California sea lion_Skin	positive	5.41802	2.34275e-06
1261	cg14503550	HOXA13	Exon	California sea lion_Skin	positive	3.5874	0.000903468
1262	cg14539532	LOC113936193	Promoter	California sea lion_Skin	positive	4.10215	0.000187414
1263	cg14572301	FAM155B	Exon	California sea lion_Skin	positive	3.54241	0.00103166
1264	cg14708847	PAK3	Promoter	California sea lion_Skin	positive	4.42478	6.6791e-05
1265	cg14737427	UNCX	Promoter	California sea lion_Skin	positive	3.45084	0.0013481
1266	cg14801866	NKX2-2	Intron	California sea lion_Skin	positive	3.57435	0.000939008
1267	cg14850368	MDGA2	fiveUTR	California sea lion_Skin	positive	3.4541	0.0013354
1268	cg14859805	USP27X	Promoter	California sea lion_Skin	positive	3.57083	0.000948804
1269	cg14880272	NEUROD2	fiveUTR	California sea lion_Skin	positive	3.45574	0.00132908
1270	cg14914422	DMBX1	Promoter	California sea lion_Skin	positive	4.04877	0.000221584
1271	cg15062055	MID2	fiveUTR	California sea lion_Skin	positive	3.48564	0.00121829
1272	cg15147429	SIX1	Promoter	California sea lion_Skin	positive	3.64266	0.000766742
1273	cg15219830	LOC113929249	Intergenic_downstream	California sea lion_Skin	positive	3.48172	0.00123229
1274	cg15238085	GALNT6	Exon	California sea lion_Skin	positive	3.79506	0.000484652
1275	cg15336560	HDX	Promoter	California sea lion_Skin	positive	3.52336	0.00109101
1276	cg15338812	LOC113922452	Promoter	California sea lion_Skin	positive	3.68082	0.000684119
1277	cg15440561	LOC113920999	Intron	California sea lion_Skin	positive	3.59577	0.00088135
1278	cg15534660	TCF12	Intron	California sea lion_Skin	positive	3.67236	0.000701651
1279	cg15659936	CELF4	Exon	California sea lion_Skin	positive	4.03672	0.000230095
1280	cg15667675	RAP2C	fiveUTR	California sea lion_Skin	positive	3.50912	0.00113751
1281	cg15677669	FGF13	Exon	California sea lion_Skin	positive	3.76051	0.000538181
1282	cg15682828	ZIC2	Exon	California sea lion_Skin	positive	4.26585	0.00011148
1283	cg15700165	PRDM12	Intron	California sea lion_Skin	positive	3.52492	0.00108605
1284	cg15713630	LMX1A	Intron	California sea lion_Skin	positive	3.61065	0.000843322
1285	cg15834661	EVX2	Intergenic_downstream	California sea lion_Skin	positive	3.72162	0.000605212
1286	cg15877740	TRNAL-UAG	Exon	California sea lion_Skin	positive	3.58099	0.000920764
1287	cg16047215	RNF150	Exon	California sea lion_Skin	positive	3.7987	0.000479316
1288	cg16050082	IRAK1	Exon	California sea lion_Skin	positive	3.50702	0.0011445
1289	cg16101094	LOC113924033	Intergenic_downstream	California sea lion_Skin	positive	3.94482	0.00030619
1290	cg16111936	OTP	Promoter	California sea lion_Skin	positive	4.98687	1.03188e-05
1291	cg16118889	FOXG1	Intergenic_downstream	California sea lion_Skin	positive	3.6225	0.000814163
1292	cg16134607	ESYT1	fiveUTR	California sea lion_Skin	positive	3.65437	0.000740422
1293	cg16330204	DKC1	Exon	California sea lion_Skin	positive	3.65414	0.000740916
1294	cg16391501	LOC113924033	Intergenic_downstream	California sea lion_Skin	positive	4.00852	0.000251257
1295	cg16524928	NKX2-2	fiveUTR	California sea lion_Skin	positive	3.76095	0.000537466
1296	cg16550733	NOVA1	threeUTR	California sea lion_Skin	positive	3.89411	0.000358032
1297	cg16561874	UNC79	fiveUTR	California sea lion_Skin	positive	3.57304	0.000942638
1298	cg16628256	SIX3	Exon	California sea lion_Skin	positive	4.37567	7.83094e-05
1299	cg16679083	PTCHD1	Exon	California sea lion_Skin	positive	3.5751	0.00093693
1300	cg16691593	OTP	Promoter	California sea lion_Skin	positive	3.95384	0.000297761
1301	cg16695688	SOX3	Intergenic_downstream	California sea lion_Skin	positive	3.51362	0.00112263
1302	cg16804284	FOXG1	Exon	California sea lion_Skin	positive	4.10138	0.000187865
1303	cg16809235	FOXG1	Promoter	California sea lion_Skin	positive	3.98077	0.000273905
1304	cg16869898	SIX3	Exon	California sea lion_Skin	positive	6.22246	1.34748e-07
1305	cg16906290	LOC113925979	Intergenic_upstream	California sea lion_Skin	positive	3.53546	0.00105296
1306	cg16944356	RBM3	Intron	California sea lion_Skin	positive	4.06823	0.000208483
1307	cg17037818	TSPAN9	Exon	California sea lion_Skin	positive	4.49578	5.29999e-05
1308	cg17081575	CITED1	Promoter	California sea lion_Skin	positive	3.97923	0.000275224
1309	cg17136263	XKR6	Exon	California sea lion_Skin	positive	3.79836	0.000479805
1310	cg17183991	HS6ST3	Exon	California sea lion_Skin	positive	3.62068	0.000818573
1311	cg17206035	AGAP2	Exon	California sea lion_Skin	positive	3.8892	0.000363473
1312	cg17224602	LOC113938007	Promoter	California sea lion_Skin	positive	4.34931	8.52666e-05
1313	cg17355765	HS6ST2	Exon	California sea lion_Skin	positive	3.77444	0.000515939
1314	cg17389888	LHFPL3	Exon	California sea lion_Skin	positive	3.68454	0.000676526
1315	cg17435471	TLX1	Exon	California sea lion_Skin	positive	3.74506	0.000563908
1316	cg17514125	LIN28A	Exon	California sea lion_Skin	positive	4.35984	8.24168e-05
1317	cg17673225	EVX2	Intergenic_downstream	California sea lion_Skin	positive	4.21255	0.00013215
1318	cg17866805	HOXA13	Exon	California sea lion_Skin	positive	3.53237	0.00106255
1319	cg17886256	LOC113928670	Intron	California sea lion_Skin	positive	3.76851	0.000525302
1320	cg17911320	LOC113921142	Intergenic_downstream	California sea lion_Skin	positive	3.84177	0.000420341
1321	cg17937820	GDF5	Promoter	California sea lion_Skin	positive	4.07171	0.000206218
1322	cg18010822	POU4F2	Exon	California sea lion_Skin	positive	3.8398	0.00042288
1323	cg18074249	DCUN1D5	Exon	California sea lion_Skin	positive	3.47814	0.00124522
1324	cg18141557	POU3F3	Exon	California sea lion_Skin	positive	4.49214	5.36343e-05
1325	cg18141729	EVX1	Intergenic_downstream	California sea lion_Skin	positive	3.47753	0.00124743
1326	cg18153509	LMO3	Intron	California sea lion_Skin	positive	4.11675	0.000178993
1327	cg18230281	RAB39B	fiveUTR	California sea lion_Skin	positive	3.75478	0.000547586
1328	cg18284930	FEZF2	fiveUTR	California sea lion_Skin	positive	3.55301	0.000999994
1329	cg18299578	FOXG1	Promoter	California sea lion_Skin	positive	3.8132	0.00045862
1330	cg18352564	OTX2	Intron	California sea lion_Skin	positive	6.17972	1.57208e-07
1331	cg18385808	BCOR	Intron	California sea lion_Skin	positive	4.02612	0.00023784
1332	cg18394148	CELF6	Exon	California sea lion_Skin	positive	4.02626	0.000237736
1333	cg18501647	PRRT1	Exon	California sea lion_Skin	positive	4.43567	6.44681e-05
1334	cg18809289	ALOX5	Exon	California sea lion_Skin	positive	4.06124	0.000213101
1335	cg18821963	CELF6	Exon	California sea lion_Skin	positive	4.85495	1.61108e-05
1336	cg18824846	HSPA2	Exon	California sea lion_Skin	positive	3.70091	0.000644112
1337	cg18975443	NKX2-2	Intergenic_downstream	California sea lion_Skin	positive	3.46676	0.00128715
1338	cg19050854	SKOR1	Exon	California sea lion_Skin	positive	3.89403	0.000358119
1339	cg19331623	TFAP2A	fiveUTR	California sea lion_Skin	positive	3.51394	0.00112157
1340	cg19514725	HDX	Promoter	California sea lion_Skin	positive	3.80549	0.000469512
1341	cg19529849	CELF4	Exon	California sea lion_Skin	positive	4.26415	0.000112089
1342	cg19540614	LOC113924033	Intergenic_downstream	California sea lion_Skin	positive	3.74426	0.000565277
1343	cg19683102	SLF2	Intergenic_upstream	California sea lion_Skin	positive	4.78299	2.05063e-05
1344	cg19710076	SALL1	Exon	California sea lion_Skin	positive	4.22431	0.000127291
1345	cg19711579	NEUROD1	Promoter	California sea lion_Skin	positive	4.06463	0.000210849
1346	cg19716713	MSL3	Exon	California sea lion_Skin	positive	3.87092	0.000384452
1347	cg19782364	ID1	Intergenic_downstream	California sea lion_Skin	positive	3.82304	0.000445081
1348	cg19789513	DLX1	Exon	California sea lion_Skin	positive	4.21969	0.000129178
1349	cg19826053	QSER1	Exon	California sea lion_Skin	positive	4.12148	0.000176342
1350	cg19848879	LOC113938527	Intergenic_downstream	California sea lion_Skin	positive	3.59617	0.000880324
1351	cg19912994	KCNC4	Exon	California sea lion_Skin	positive	3.82472	0.000442805
1352	cg19936176	CELF4	Exon	California sea lion_Skin	positive	4.32397	9.25156e-05
1353	cg19940131	EDA	Exon	California sea lion_Skin	positive	3.55272	0.00100084
1354	cg19981759	ZIC1	Promoter	California sea lion_Skin	positive	3.59156	0.000892423
1355	cg20096325	LHFPL3	Exon	California sea lion_Skin	positive	3.51775	0.00110912
1356	cg20135974	ONECUT2	Promoter	California sea lion_Skin	positive	3.54343	0.00102859
1357	cg20162381	TSPAN9	Exon	California sea lion_Skin	positive	3.87149	0.00038378
1358	cg20168281	EVX1	Exon	California sea lion_Skin	positive	4.28773	0.000103935
1359	cg20188742	FEZF2	Exon	California sea lion_Skin	positive	3.76605	0.000529219
1360	cg20242875	PHOX2B	Exon	California sea lion_Skin	positive	5.85509	5.02772e-07
1361	cg20265593	NOG	Exon	California sea lion_Skin	positive	3.72362	0.00060157
1362	cg20291049	POU3F3	Exon	California sea lion_Skin	positive	5.09426	7.15893e-06
1363	cg20294961	IL1RAPL1	Promoter	California sea lion_Skin	positive	3.84668	0.000414076
1364	cg20382695	ATRNL1	Exon	California sea lion_Skin	positive	4.10896	0.00018344
1365	cg20421508	OTP	Promoter	California sea lion_Skin	positive	4.29094	0.000102872
1366	cg20477718	TWIST1	Exon	California sea lion_Skin	positive	3.53525	0.0010536
1367	cg20621276	KCNJ3	Exon	California sea lion_Skin	positive	3.86648	0.000389729
1368	cg20624322	TFAP2C	Intergenic_downstream	California sea lion_Skin	positive	3.50516	0.00115075
1369	cg20665157.1	CADPS2	Intron	California sea lion_Skin	positive	3.52968	0.00107099
1370	cg20682817	BCOR	Intergenic_upstream	California sea lion_Skin	positive	3.62821	0.000800441
1371	cg20718201	GDF6	Intron	California sea lion_Skin	positive	5.18231	5.29475e-06
1372	cg20766695	PAX5	Intron	California sea lion_Skin	positive	3.97948	0.000275004
1373	cg20842326	PTPRN2	Intron	California sea lion_Skin	positive	4.4606	5.94462e-05
1374	cg20895555	LOC113938007	Promoter	California sea lion_Skin	positive	4.05516	0.000217196
1375	cg20998727	CASK	Intron	California sea lion_Skin	positive	3.47155	0.00126936
1376	cg21087155	SLC6A8	fiveUTR	California sea lion_Skin	positive	3.73152	0.000587422
1377	cg21140729	RAP2C	fiveUTR	California sea lion_Skin	positive	3.53791	0.00104541
1378	cg21154081	FGF12	Intron	California sea lion_Skin	positive	3.55153	0.00100436
1379	cg21187101	UNCX	Intergenic_downstream	California sea lion_Skin	positive	3.53856	0.00104341
1380	cg21197193	UNCX	Intergenic_downstream	California sea lion_Skin	positive	4.00173	0.000256629
1381	cg21199453	SOX5	Intron	California sea lion_Skin	positive	3.92752	0.000323003
1382	cg21286076	GLRA1	Exon	California sea lion_Skin	positive	4.13497	0.000168993
1383	cg21307980	SLC17A6	Exon	California sea lion_Skin	positive	3.66843	0.000709946
1384	cg21452781	DBX1	Intron	California sea lion_Skin	positive	4.65733	3.11518e-05
1385	cg21508838	LOC113928670	Intron	California sea lion_Skin	positive	3.7601	0.000538848
1386	cg21526720	LOC113922468	Intergenic_downstream	California sea lion_Skin	positive	3.94573	0.000305328
1387	cg21603434	ATP2B1	Exon	California sea lion_Skin	positive	3.76842	0.000525438
1388	cg21631452	PRDM12	Intron	California sea lion_Skin	positive	4.17971	0.000146681
1389	cg21657265	PTCHD1	Exon	California sea lion_Skin	positive	3.88298	0.000370483
1390	cg21685458	LOC113919008	Intergenic_downstream	California sea lion_Skin	positive	3.46463	0.00129516
1391	cg21709655	SLC17A6	Exon	California sea lion_Skin	positive	3.71695	0.000613783
1392	cg21777070	NKX2-1	Exon	California sea lion_Skin	positive	4.97875	1.06068e-05
1393	cg21778526	LOC113931045	Intergenic_upstream	California sea lion_Skin	positive	3.81132	0.000461261
1394	cg21801378	CELF6	Exon	California sea lion_Skin	positive	4.29049	0.000103019
1395	cg21821214	HOXD11	Promoter	California sea lion_Skin	positive	3.59483	0.000883806
1396	cg21833579	HOXC4	Exon	California sea lion_Skin	positive	3.49925	0.00117082
1397	cg22040516	VWC2	Exon	California sea lion_Skin	positive	3.80453	0.000470886
1398	cg22044564	SCUBE3	Intergenic_upstream	California sea lion_Skin	positive	3.59837	0.000874598
1399	cg22053627	SALL3	Promoter	California sea lion_Skin	positive	3.91665	0.00033402
1400	cg22167768	NOL4L	Exon	California sea lion_Skin	positive	3.80949	0.000463834
1401	cg22237797	DMD	fiveUTR	California sea lion_Skin	positive	3.97663	0.000277449
1402	cg22251797	NPAS4	Promoter	California sea lion_Skin	positive	4.21969	0.000129179
1403	cg22306928	CRYBA2	Promoter	California sea lion_Skin	positive	3.46203	0.00130497
1404	cg22397546	TLX3	Promoter	California sea lion_Skin	positive	5.45517	2.05815e-06
1405	cg22400231	EVX2	Intergenic_downstream	California sea lion_Skin	positive	3.62293	0.000813104
1406	cg22527167	PRDM13	Promoter	California sea lion_Skin	positive	3.66709	0.000712815
1407	cg22562422	FOXB1	Promoter	California sea lion_Skin	positive	3.81867	0.000451045
1408	cg22627187	CNNM2	Exon	California sea lion_Skin	positive	4.38478	7.60367e-05
1409	cg22653845	SKOR1	Promoter	California sea lion_Skin	positive	5.45968	2.02608e-06
1410	cg22736354	NHLRC1	Exon	California sea lion_Skin	positive	5.28487	3.7184e-06
1411	cg22862899	LOC113938527	Intergenic_downstream	California sea lion_Skin	positive	4.3112	9.63941e-05
1412	cg23009891	LOC113919594	Intron	California sea lion_Skin	positive	4.46289	5.90043e-05
1413	cg23046555	LOC113924033	Intergenic_downstream	California sea lion_Skin	positive	4.05475	0.000217476
1414	cg23082716	LOC113934855	Intron	California sea lion_Skin	positive	3.61855	0.00082376
1415	cg23087015	CELF6	Exon	California sea lion_Skin	positive	3.54655	0.00101918
1416	cg23146472	TTBK1	Exon	California sea lion_Skin	positive	6.30656	9.94243e-08
1417	cg23202167	LOC113936193	Promoter	California sea lion_Skin	positive	3.9986	0.000259136
1418	cg23331714	IL1RAPL1	fiveUTR	California sea lion_Skin	positive	3.46846	0.00128083
1419	cg23367670	BHLHE22	Promoter	California sea lion_Skin	positive	4.4129	6.94155e-05
1420	cg23415880	GSX1	Promoter	California sea lion_Skin	positive	3.58994	0.00089669
1421	cg23441040	BRWD3	fiveUTR	California sea lion_Skin	positive	3.50853	0.00113949
1422	cg23559331	KCNH4	Exon	California sea lion_Skin	positive	4.89136	1.42526e-05
1423	cg24117712	MSX1	Intron	California sea lion_Skin	positive	3.73259	0.000585533
1424	cg24159897	RNF150	Exon	California sea lion_Skin	positive	3.56913	0.000953572
1425	cg24184266	SALL3	Promoter	California sea lion_Skin	positive	3.71286	0.000621384
1426	cg24226527	FEZF2	Intergenic_downstream	California sea lion_Skin	positive	5.41856	2.33837e-06
1427	cg24246109	LOC113930991	Intergenic_downstream	California sea lion_Skin	positive	3.53463	0.00105554
1428	cg24255409	ZIC5	Exon	California sea lion_Skin	positive	4.29348	0.000102038
1429	cg24275772	FEZF2	Intergenic_downstream	California sea lion_Skin	positive	3.85099	0.000408653
1430	cg24352905	OTP	Promoter	California sea lion_Skin	positive	4.44649	6.22404e-05
1431	cg24354941	RSRC1	Intron	California sea lion_Skin	positive	3.72615	0.000597013
1432	cg24376537	DLG3	Exon	California sea lion_Skin	positive	3.52465	0.00108691
1433	cg24429861	CACNG4	Promoter	California sea lion_Skin	positive	5.20367	4.91987e-06
1434	cg24461589	FGF8	Intron	California sea lion_Skin	positive	3.46838	0.00128109
1435	cg24466113	GRIN3A	Exon	California sea lion_Skin	positive	4.24211	0.000120266
1436	cg24500832	HOXC4	Exon	California sea lion_Skin	positive	3.58689	0.000904821
1437	cg24546207	ZNF608	Promoter	California sea lion_Skin	positive	3.66254	0.000722556
1438	cg24577076	SLC6A5	Exon	California sea lion_Skin	positive	3.56523	0.000964607
1439	cg24644551	PRDM13	Promoter	California sea lion_Skin	positive	4.85865	1.59113e-05
1440	cg24664689	XKR6	Exon	California sea lion_Skin	positive	3.52315	0.0010917
1441	cg24670086	TFAP2A	Exon	California sea lion_Skin	positive	3.68968	0.000666178
1442	cg24676204	GIT1	Exon	California sea lion_Skin	positive	4.12791	0.000172801
1443	cg24714722	MORC4	Exon	California sea lion_Skin	positive	3.77633	0.000513
1444	cg24785205	ZIC3	Intron	California sea lion_Skin	positive	3.71242	0.000622208
1445	cg24787338	FERMT2	fiveUTR	California sea lion_Skin	positive	3.90353	0.000347804
1446	cg24800098	HOXA11	Promoter	California sea lion_Skin	positive	3.64806	0.000754491
1447	cg24810859	HS6ST2	Exon	California sea lion_Skin	positive	3.4646	0.00129527
1448	cg24855577	FEZF2	Promoter	California sea lion_Skin	positive	5.93721	3.75202e-07
1449	cg24924928	LOC113922053	Exon	California sea lion_Skin	positive	6.29595	1.03314e-07
1450	cg24970974	BARHL2	Promoter	California sea lion_Skin	positive	3.53377	0.0010582
1451	cg25113022	TFAP2A	fiveUTR	California sea lion_Skin	positive	4.0301	0.000234903
1452	cg25148589	GRIA2	fiveUTR	California sea lion_Skin	positive	4.18789	0.000142923
1453	cg25255034	LOC113931048	Intergenic_upstream	California sea lion_Skin	positive	3.59369	0.000886806
1454	cg25273233	PRDM13	Promoter	California sea lion_Skin	positive	3.75144	0.000553144
1455	cg25278124	AHDC1	Exon	California sea lion_Skin	positive	4.29375	0.00010195
1456	cg25339883	CELF4	Exon	California sea lion_Skin	positive	3.69004	0.000665461
1457	cg25368802	LRMDA	Intron	California sea lion_Skin	positive	3.82674	0.000440079
1458	cg25400234	NR5A1	Exon	California sea lion_Skin	positive	4.44168	6.32226e-05
1459	cg25509011	DSCAML1	Intron	California sea lion_Skin	positive	3.9267	0.000323828
1460	cg25577821	ONECUT1	Intergenic_upstream	California sea lion_Skin	positive	4.03573	0.00023081
1461	cg25579000	LOC113926830	Intron	California sea lion_Skin	positive	3.44915	0.00135474
1462	cg25634283	LOC113922452	Promoter	California sea lion_Skin	positive	3.86695	0.000389161
1463	cg25773519	SYT1	fiveUTR	California sea lion_Skin	positive	4.03796	0.000229207
1464	cg25840652	FAM172A	Intron	California sea lion_Skin	positive	3.56041	0.000978434
1465	cg25889011	DMBX1	Intergenic_upstream	California sea lion_Skin	positive	5.30058	3.52175e-06
1466	cg25966893	PRDM13	Promoter	California sea lion_Skin	positive	3.8867	0.000366282
1467	cg25996747	EFNB1	Intergenic_downstream	California sea lion_Skin	positive	3.64488	0.000761676
1468	cg26062249	LOC113922468	Intergenic_downstream	California sea lion_Skin	positive	3.57769	0.000929773
1469	cg26105485	SAT1	Intron	California sea lion_Skin	positive	3.57856	0.000927406
1470	cg26154615	AUTS2	Intron	California sea lion_Skin	positive	4.42336	6.70988e-05
1471	cg26187138	C2CD5	Exon	California sea lion_Skin	positive	3.68185	0.000681994
1472	cg26219540	NR2F1	Intergenic_downstream	California sea lion_Skin	positive	4.2961	0.000101184
1473	cg26256970	OPHN1	fiveUTR	California sea lion_Skin	positive	3.52246	0.0010939
1474	cg26354128	UNC79	fiveUTR	California sea lion_Skin	positive	3.90136	0.000350127
1475	cg26399816	LOC113929680	Intergenic_downstream	California sea lion_Skin	positive	3.55462	0.000995247
1476	cg26400001	BCOR	Intergenic_upstream	California sea lion_Skin	positive	3.64011	0.000772582
1477	cg26409285	SP8	Promoter	California sea lion_Skin	positive	3.95509	0.000296615
1478	cg26418994	CELF4	Intron	California sea lion_Skin	positive	3.59789	0.000875838
1479	cg26512254	HOXA13	fiveUTR	California sea lion_Skin	positive	5.50514	1.72848e-06
1480	cg26558476	FAF1	Intron	California sea lion_Skin	positive	3.60782	0.000850438
1481	cg26617413	HS6ST2	Exon	California sea lion_Skin	positive	3.47599	0.00125305
1482	cg26683318	FOXG1	Exon	California sea lion_Skin	positive	4.58511	3.95409e-05
1483	cg26718996	TMEM178B	Exon	California sea lion_Skin	positive	4.05843	0.000214983
1484	cg26776127	LOC113924033	Intergenic_downstream	California sea lion_Skin	positive	3.62707	0.000803153
1485	cg26789332	FOXD3	Promoter	California sea lion_Skin	positive	4.4731	5.70734e-05
1486	cg26845017	LOC113924033	Intergenic_downstream	California sea lion_Skin	positive	4.42491	6.67617e-05
1487	cg26845448	KCNN2	Exon	California sea lion_Skin	positive	3.54583	0.00102135
1488	cg26931581	GDF6	Intron	California sea lion_Skin	positive	5.68323	9.24394e-07
1489	cg27035369	BCOR	Intergenic_upstream	California sea lion_Skin	positive	3.71382	0.000619588
1490	cg27072750	NLGN1	fiveUTR	California sea lion_Skin	positive	3.87357	0.000381348
1491	cg27131306	SLF2	Intergenic_upstream	California sea lion_Skin	positive	4.65502	3.13915e-05
1492	cg27193252	FOXD3	Exon	California sea lion_Skin	positive	7.17214	4.15644e-09
1493	cg27201382	BDNF	fiveUTR	California sea lion_Skin	positive	4.03338	0.000232508
1494	cg27218411	CACNA1E	Exon	California sea lion_Skin	positive	3.84701	0.000413663
1495	cg27271506	ZNF608	Intron	California sea lion_Skin	positive	4.34701	8.58996e-05
1496	cg27301110	CACNG4	Promoter	California sea lion_Skin	positive	3.55482	0.000994682
1497	cg27330209	BCOR	Intergenic_upstream	California sea lion_Skin	positive	3.80576	0.000469128
1498	cg27492283	LOC113936193	Promoter	California sea lion_Skin	positive	3.59675	0.000878811
1499	cg27493848	NRN1	fiveUTR	California sea lion_Skin	positive	3.85542	0.000403154
1500	cg27647859	PTF1A	Intergenic_downstream	California sea lion_Skin	positive	3.59442	0.000884885
1501	cg00247020	DHX30	fiveUTR	California sea lion_Skin	negative	-3.39002	0.00160711
1502	cg00253867	BRWD3	Exon	California sea lion_Skin	negative	-3.18465	0.00287453
1503	cg00298301	THOC2	Exon	California sea lion_Skin	negative	-3.30052	0.00207537
1504	cg00471664	RABAC1	Exon	California sea lion_Skin	negative	-3.36929	0.00170568
1505	cg00486031	OGT	fiveUTR	California sea lion_Skin	negative	-3.15415	0.00312868
1506	cg00545236	HOXB5	Intergenic_downstream	California sea lion_Skin	negative	-4.3333	8.97804e-05
1507	cg00703273	MAP3K3	Promoter	California sea lion_Skin	negative	-3.43924	0.00139423
1508	cg00809740	MSL2	fiveUTR	California sea lion_Skin	negative	-3.40472	0.00154052
1509	cg01090334	CNKSR2	Exon	California sea lion_Skin	negative	-3.72461	0.000599783
1510	cg01136382	PIK3CA	fiveUTR	California sea lion_Skin	negative	-3.83149	0.000433751
1511	cg01351315	HOXB5	Intergenic_downstream	California sea lion_Skin	negative	-3.32225	0.00195105
1512	cg01460860	DMD	Exon	California sea lion_Skin	negative	-3.36676	0.00171813
1513	cg02025801	ZNF711	Exon	California sea lion_Skin	negative	-3.50839	0.00113995
1514	cg02074198	LOC113930695	Exon	California sea lion_Skin	negative	-3.20506	0.00271541
1515	cg02079171	BCLAF3	Exon	California sea lion_Skin	negative	-3.1304	0.00334106
1516	cg02203534	PAK3	Exon	California sea lion_Skin	negative	-3.32324	0.00194557
1517	cg02317742	ATOH8	fiveUTR	California sea lion_Skin	negative	-3.30831	0.00202997
1518	cg02553441	HECTD2	Exon	California sea lion_Skin	negative	-4.17608	0.000148382
1519	cg02585932	TLE3	Promoter	California sea lion_Skin	negative	-3.16287	0.00305392
1520	cg02737031	DMD	Intron	California sea lion_Skin	negative	-3.68356	0.000678525
1521	cg02821342	MKLN1	Promoter	California sea lion_Skin	negative	-4.67206	2.96682e-05
1522	cg03327468	FOSL2	Promoter	California sea lion_Skin	negative	-3.33367	0.00188858
1523	cg03625494	LOC113936536	Intergenic_upstream	California sea lion_Skin	negative	-4.08786	0.000196028
1524	cg03860580	BCOR	Intron	California sea lion_Skin	negative	-3.03554	0.00433154
1525	cg04025518	CORO1A	Exon	California sea lion_Skin	negative	-4.60349	3.72173e-05
1526	cg04100724	BTG1	Exon	California sea lion_Skin	negative	-3.82806	0.000438307
1527	cg04226139	MZT1	Intergenic_downstream	California sea lion_Skin	negative	-3.76406	0.000532431
1528	cg04370215	HCFC2	fiveUTR	California sea lion_Skin	negative	-3.22103	0.00259678
1529	cg04441307	RBM10	Exon	California sea lion_Skin	negative	-3.01603	0.00456674
1530	cg04735138	AMOTL2	fiveUTR	California sea lion_Skin	negative	-3.81288	0.000459074
1531	cg05002708	BCL7C	Exon	California sea lion_Skin	negative	-3.75887	0.000540854
1532	cg05761052	LRIG3	Intron	California sea lion_Skin	negative	-3.61625	0.000829422
1533	cg05811612	BICRA	Promoter	California sea lion_Skin	negative	-3.14479	0.0032108
1534	cg06124187	MLLT10	Exon	California sea lion_Skin	negative	-3.34609	0.00182281
1535	cg06131655	THOC2	Exon	California sea lion_Skin	negative	-3.17808	0.00292751
1536	cg06186797	ARX	Intergenic_upstream	California sea lion_Skin	negative	-3.19359	0.00280375
1537	cg06553764	CSTF2	Intron	California sea lion_Skin	negative	-3.24313	0.00244059
1538	cg07121495	HUWE1	Exon	California sea lion_Skin	negative	-3.06092	0.00404252
1539	cg07174525	GRIA3	Exon	California sea lion_Skin	negative	-3.38344	0.00163778
1540	cg07346966	HTR2C	Exon	California sea lion_Skin	negative	-3.10816	0.00355212
1541	cg07415935	BICRA	fiveUTR	California sea lion_Skin	negative	-3.00473	0.00470835
1542	cg07810218	PCDH19	Exon	California sea lion_Skin	negative	-3.08958	0.00373791
1543	cg07933199	MB21D2	fiveUTR	California sea lion_Skin	negative	-3.53807	0.00104491
1544	cg08095446	THOC2	Exon	California sea lion_Skin	negative	-3.0449	0.00422285
1545	cg08179056	BCOR	Intron	California sea lion_Skin	negative	-3.11221	0.00351278
1546	cg08229983	FGF13	Exon	California sea lion_Skin	negative	-3.06711	0.00397483
1547	cg08430237	RBM10	Exon	California sea lion_Skin	negative	-3.1994	0.0027587
1548	cg09144092	HOXB4	Intergenic_downstream	California sea lion_Skin	negative	-3.22525	0.00256623
1549	cg09155589	ZC3H6	fiveUTR	California sea lion_Skin	negative	-3.02024	0.00451504
1550	cg09335098	ZFP36L1	Exon	California sea lion_Skin	negative	-3.05197	0.00414234
1551	cg09592146	ARHGEF6	Exon	California sea lion_Skin	negative	-3.1169	0.00346773
1552	cg09770154	MXI1	Exon	California sea lion_Skin	negative	-3.88677	0.000366198
1553	cg09825961	HOXB6	Intron	California sea lion_Skin	negative	-3.139	0.00326264
1554	cg09920422	KDM7A	Intron	California sea lion_Skin	negative	-3.94084	0.000309986
1555	cg09966494	ZNF462	fiveUTR	California sea lion_Skin	negative	-3.21669	0.00262853
1556	cg10418691	RRAGB	Intron	California sea lion_Skin	negative	-3.12372	0.00340311
1557	cg10446143	PKNOX1	fiveUTR	California sea lion_Skin	negative	-3.03452	0.00434362
1558	cg10501210	LOC113933204	Intergenic_downstream	California sea lion_Skin	negative	-5.11571	6.65271e-06
1559	cg10588962	HOXB5	Intergenic_downstream	California sea lion_Skin	negative	-4.14283	0.000164847
1560	cg10691379	MTCH2	Exon	California sea lion_Skin	negative	-3.0473	0.00419527
1561	cg10723970	THOC2	Intron	California sea lion_Skin	negative	-3.43057	0.00142966
1562	cg10876267	HUWE1	Exon	California sea lion_Skin	negative	-3.05735	0.00408212
1563	cg11171719	CTDSPL	fiveUTR	California sea lion_Skin	negative	-3.05435	0.00411555
1564	cg11222788	DCX	Exon	California sea lion_Skin	negative	-3.58938	0.000898196
1565	cg11857072	NR1D1	threeUTR	California sea lion_Skin	negative	-3.096	0.00367271
1566	cg12004878	TENT4A	Exon	California sea lion_Skin	negative	-3.03373	0.00435284
1567	cg12203852	ARID4A	fiveUTR	California sea lion_Skin	negative	-3.04282	0.00424675
1568	cg12390153	BCOR	Promoter	California sea lion_Skin	negative	-3.00805	0.00466628
1569	cg12438081	IPO5	Exon	California sea lion_Skin	negative	-3.00944	0.00464884
1570	cg12546877	ARID1B	Exon	California sea lion_Skin	negative	-3.15338	0.00313532
1571	cg12822104	THOC2	Exon	California sea lion_Skin	negative	-3.57219	0.000945017
1572	cg12880090	LARP1	Exon	California sea lion_Skin	negative	-3.16635	0.00302456
1573	cg13132580	FGF13	Exon	California sea lion_Skin	negative	-3.47398	0.00126039
1574	cg13588645	R3HDM1	fiveUTR	California sea lion_Skin	negative	-3.0886	0.00374804
1575	cg13994241	HOXB5	Intergenic_downstream	California sea lion_Skin	negative	-3.64915	0.000752044
1576	cg14036868	ATL2	fiveUTR	California sea lion_Skin	negative	-3.02075	0.00450873
1577	cg14261068	BCOR	Intron	California sea lion_Skin	negative	-3.00129	0.00475225
1578	cg14560536	XKRX	Exon	California sea lion_Skin	negative	-3.01186	0.00461851
1579	cg14651075	SH3KBP1	Exon	California sea lion_Skin	negative	-3.04783	0.00418933
1580	cg14714835	CNKSR2	Exon	California sea lion_Skin	negative	-3.92397	0.00032657
1581	cg14754937	SOX3	Promoter	California sea lion_Skin	negative	-3.97769	0.000276542
1582	cg14980868	RRAGC	Intergenic_downstream	California sea lion_Skin	negative	-3.37901	0.00165879
1583	cg15074930	PBX1	fiveUTR	California sea lion_Skin	negative	-2.99182	0.00487512
1584	cg15147458	CNIH2	Exon	California sea lion_Skin	negative	-3.65055	0.000748902
1585	cg15270823	PTCHD1	Exon	California sea lion_Skin	negative	-3.27186	0.00225075
1586	cg15337108	LOC113930434	Intron	California sea lion_Skin	negative	-3.70709	0.000632257
1587	cg15344031	JAG1	fiveUTR	California sea lion_Skin	negative	-3.09127	0.00372071
1588	cg15855498	ZC3H6	fiveUTR	California sea lion_Skin	negative	-3.15343	0.00313489
1589	cg15937795	IL1RAPL1	Exon	California sea lion_Skin	negative	-3.0762	0.00387737
1590	cg15974875	HUWE1	Exon	California sea lion_Skin	negative	-3.12932	0.003351
1591	cg15993931	KLF7	Promoter	California sea lion_Skin	negative	-3.8335	0.000431098
1592	cg16139770	ARID5B	fiveUTR	California sea lion_Skin	negative	-3.66909	0.000708554
1593	cg16242270	DMD	Exon	California sea lion_Skin	negative	-3.25001	0.00239381
1594	cg16455800	IL1RAPL2	Exon	California sea lion_Skin	negative	-3.26322	0.00230634
1595	cg16485615	L3MBTL3	fiveUTR	California sea lion_Skin	negative	-3.58398	0.000912664
1596	cg16672799	RAB9B	Exon	California sea lion_Skin	negative	-3.15686	0.00310521
1597	cg16740993	LOC113930527	Intergenic_downstream	California sea lion_Skin	negative	-3.25247	0.00237725
1598	cg16744571	EDA	Exon	California sea lion_Skin	negative	-3.30122	0.00207127
1599	cg16748567	EGR3	Promoter	California sea lion_Skin	negative	-3.111	0.00352451
1600	cg16781658	ACIN1	Intron	California sea lion_Skin	negative	-3.21661	0.00262909
1601	cg16862391	STARD8	Exon	California sea lion_Skin	negative	-3.02075	0.00450871
1602	cg16871469	OGT	fiveUTR	California sea lion_Skin	negative	-3.03052	0.00439101
1603	cg16969806	LOC113939451	Exon	California sea lion_Skin	negative	-3.04656	0.00420379
1604	cg17146698	HOXB5	Intergenic_downstream	California sea lion_Skin	negative	-4.18379	0.000144795
1605	cg17399859	SLITRK2	threeUTR	California sea lion_Skin	negative	-3.5319	0.00106402
1606	cg17526513	NR2F6	Exon	California sea lion_Skin	negative	-3.04409	0.00423213
1607	cg17657184	PHF8	Exon	California sea lion_Skin	negative	-3.12771	0.0033659
1608	cg17855565	LOC113925484	Exon	California sea lion_Skin	negative	-3.1708	0.00298739
1609	cg17919530	ZNF536	Intron	California sea lion_Skin	negative	-3.42025	0.00147296
1610	cg18203890	FMR1	Exon	California sea lion_Skin	negative	-3.1829	0.00288852
1611	cg18315252	BCOR	Intergenic_upstream	California sea lion_Skin	negative	-3.28329	0.00217919
1612	cg18362489	LOC113913588	Intron	California sea lion_Skin	negative	-3.24324	0.00243985
1613	cg18772668	SMAD6	Promoter	California sea lion_Skin	negative	-3.27569	0.00222656
1614	cg19408827	HOXB4	Intergenic_downstream	California sea lion_Skin	negative	-3.64585	0.000759475
1615	cg19646346	LOC113937214	Exon	California sea lion_Skin	negative	-3.9646	0.000287999
1616	cg19657406	MCTP1	Exon	California sea lion_Skin	negative	-3.10744	0.00355909
1617	cg19824897	RBM26	fiveUTR	California sea lion_Skin	negative	-3.23486	0.00249797
1618	cg19930131	GLIS3	Intron	California sea lion_Skin	negative	-3.16574	0.00302967
1619	cg19981533	SNX18	Exon	California sea lion_Skin	negative	-3.26467	0.00229692
1620	cg20002640	BCOR	Intron	California sea lion_Skin	negative	-3.14534	0.0032059
1621	cg20654074	DLL4	Intron	California sea lion_Skin	negative	-3.2106	0.00267365
1622	cg20662616	LBH	fiveUTR	California sea lion_Skin	negative	-3.20158	0.00274191
1623	cg20901180	NTNG2	Promoter	California sea lion_Skin	negative	-3.92547	0.000325061
1624	cg21094342	COL4A5	Exon	California sea lion_Skin	negative	-3.29604	0.00210189
1625	cg21209021	HOXB3	Exon	California sea lion_Skin	negative	-3.15436	0.00312687
1626	cg21217951	LOC113914651	Intron	California sea lion_Skin	negative	-3.63239	0.000790558
1627	cg21242356	HOXB5	Intergenic_downstream	California sea lion_Skin	negative	-4.1772	0.000147853
1628	cg21353753	RPS6KA3	fiveUTR	California sea lion_Skin	negative	-3.15873	0.00308923
1629	cg21674989	LOC113920128	Intergenic_downstream	California sea lion_Skin	negative	-2.9954	0.00482837
1630	cg21732208	IL1RAPL1	Promoter	California sea lion_Skin	negative	-3.14893	0.00317422
1631	cg21919939	GABRE	Intron	California sea lion_Skin	negative	-3.17858	0.0029235
1632	cg22247803	DMD	Exon	California sea lion_Skin	negative	-3.50572	0.00114889
1633	cg22465235	ARHGEF9	Exon	California sea lion_Skin	negative	-3.09542	0.00367859
1634	cg22519116	DMD	Exon	California sea lion_Skin	negative	-3.66114	0.000725597
1635	cg22572209	NLGN3	Exon	California sea lion_Skin	negative	-3.07374	0.00390351
1636	cg22719669	IL1RAPL1	threeUTR	California sea lion_Skin	negative	-4.28296	0.000105537
1637	cg23211163	PCBP1	fiveUTR	California sea lion_Skin	negative	-3.34349	0.0018364
1638	cg23212057	POLA1	Intron	California sea lion_Skin	negative	-3.24901	0.00240052
1639	cg23269439	CNKSR2	Exon	California sea lion_Skin	negative	-3.82195	0.000446554
1640	cg23394448	HOXB9	Exon	California sea lion_Skin	negative	-3.08397	0.00379582
1641	cg23398642	POLA1	Intron	California sea lion_Skin	negative	-3.21115	0.00266956
1642	cg23423113	SMAD5	Exon	California sea lion_Skin	negative	-3.45884	0.00131715
1643	cg23560020	WWP1	Exon	California sea lion_Skin	negative	-3.05247	0.00413676
1644	cg23679105	ARX	Intergenic_downstream	California sea lion_Skin	negative	-3.04903	0.00417562
1645	cg23891060	CDKL5	Exon	California sea lion_Skin	negative	-3.48151	0.00123303
1646	cg23908395	GATAD2B	Exon	California sea lion_Skin	negative	-3.17645	0.00294082
1647	cg23912792	JADE3	Exon	California sea lion_Skin	negative	-3.04729	0.00419547
1648	cg23973845	CNKSR2	Exon	California sea lion_Skin	negative	-3.89316	0.00035907
1649	cg24156613	BCOR	Intron	California sea lion_Skin	negative	-3.02776	0.00442399
1650	cg24159177	COL4A5	Exon	California sea lion_Skin	negative	-3.24447	0.00243141
1651	cg24164819	KDM7A	Intron	California sea lion_Skin	negative	-3.2972	0.00209499
1652	cg24809958	KLHL21	Exon	California sea lion_Skin	negative	-3.10613	0.00357201
1653	cg24835507	ZFHX3	Intergenic_upstream	California sea lion_Skin	negative	-3.32589	0.00193095
1654	cg25056770	YPEL4	fiveUTR	California sea lion_Skin	negative	-3.47314	0.00126348
1655	cg25096561	HTR2C	Exon	California sea lion_Skin	negative	-3.23848	0.00247267
1656	cg25248596	GRIA3	Exon	California sea lion_Skin	negative	-3.72069	0.00060691
1657	cg25280906	HOXB6	Intron	California sea lion_Skin	negative	-3.30201	0.00206661
1658	cg25453331	LOC113915870	Intergenic_downstream	California sea lion_Skin	negative	-3.28538	0.00216634
1659	cg25840352	LOC113938763	Intergenic_downstream	California sea lion_Skin	negative	-3.34984	0.00180336
1660	cg25896754	TP53	Promoter	California sea lion_Skin	negative	-3.19976	0.00275591
1661	cg26102117	PTCHD1	Exon	California sea lion_Skin	negative	-4.03886	0.00022856
1662	cg26155557	LOC113930364	Intergenic_downstream	California sea lion_Skin	negative	-3.24063	0.00245782
1663	cg26373518	INPP5J	fiveUTR	California sea lion_Skin	negative	-3.31018	0.0020192
1664	cg26601187	DCX	Exon	California sea lion_Skin	negative	-3.34669	0.00181969
1665	cg26647900	ANKRD13A	Exon	California sea lion_Skin	negative	-3.04059	0.0042726
1666	cg26750856	HDX	Exon	California sea lion_Skin	negative	-3.18245	0.00289213
1667	cg26761047	LOC113908305	Exon	California sea lion_Skin	negative	-3.12975	0.00334701
1668	cg26906954	POU3F4	Promoter	California sea lion_Skin	negative	-3.14119	0.00324289
1669	cg27160326	IL1RAPL1	Exon	California sea lion_Skin	negative	-3.74413	0.000565493
1670	cg27455566	PIK3C3	Intergenic_upstream	California sea lion_Skin	negative	-3.16017	0.00307684
1671	cg27492942	MLLT6	threeUTR	California sea lion_Skin	negative	-3.18703	0.00285551
1672	cg27534091	GRIA3	Exon	California sea lion_Skin	negative	-3.09624	0.00367031
1673	cg27578488	GRIA3	Intron	California sea lion_Skin	negative	-3.07235	0.00391834
1674	cg27603363	TAB3	Intergenic_upstream	California sea lion_Skin	negative	-3.1246	0.0033949
1675	cg00000165	BARHL2	Intergenic_upstream	Harbor seal_Blood	positive	7.21705	1.87241e-11
1676	cg00065957	SHISAL2A	Exon	Harbor seal_Blood	positive	7.6993	1.17875e-12
1677	cg00149071	LBX1	Intergenic_downstream	Harbor seal_Blood	positive	8.01283	1.86158e-13
1678	cg00271426	NKX2-5	Promoter	Harbor seal_Blood	positive	9.59315	1.04405e-17
1679	cg00427623	LOC116636376	Intron	Harbor seal_Blood	positive	7.21587	1.88492e-11
1680	cg00499875	NR2F2	Exon	Harbor seal_Blood	positive	8.01507	1.83693e-13
1681	cg00505361	SVEP1	Promoter	Harbor seal_Blood	positive	7.37457	7.66598e-12
1682	cg00553886	TEAD1	Promoter	Harbor seal_Blood	positive	10.5718	1.75047e-20
1683	cg00587168	DLX2	Intergenic_downstream	Harbor seal_Blood	positive	8.28702	3.60134e-14
1684	cg00601070	DLX6	Intergenic_downstream	Harbor seal_Blood	positive	8.44331	1.39609e-14
1685	cg00634704	OSR2	threeUTR	Harbor seal_Blood	positive	7.48605	4.04986e-12
1686	cg00720992	CELF3	Intron	Harbor seal_Blood	positive	8.98723	4.85897e-16
1687	cg00764339	IGF2BP3	Promoter	Harbor seal_Blood	positive	11.2127	2.39372e-22
1688	cg00767915	UNCX	Intergenic_downstream	Harbor seal_Blood	positive	7.32081	1.04092e-11
1689	cg00816192	ONECUT2	Exon	Harbor seal_Blood	positive	7.71141	1.09839e-12
1690	cg00930873	AQP9	Promoter	Harbor seal_Blood	positive	11.154	3.55701e-22
1691	cg00966253	NEGR1	Exon	Harbor seal_Blood	positive	7.66934	1.40344e-12
1692	cg01033833	ATP5MC2	Promoter	Harbor seal_Blood	positive	7.60089	2.08799e-12
1693	cg01037009	UNCX	Intergenic_downstream	Harbor seal_Blood	positive	9.06311	3.02042e-16
1694	cg01153166	NR2F2	fiveUTR	Harbor seal_Blood	positive	9.55799	1.30811e-17
1695	cg01178121	SP8	Promoter	Harbor seal_Blood	positive	8.62703	4.53635e-15
1696	cg01198287	UNCX	Intron	Harbor seal_Blood	positive	8.10029	1.10548e-13
1697	cg01234044	UNCX	Intergenic_downstream	Harbor seal_Blood	positive	7.32303	1.0279e-11
1698	cg01272490	DLX2	Intergenic_downstream	Harbor seal_Blood	positive	7.72358	1.02309e-12
1699	cg01351663	NKX2-1	Intergenic_downstream	Harbor seal_Blood	positive	8.07246	1.30528e-13
1700	cg01432620	ZIC2	Intron	Harbor seal_Blood	positive	8.88502	9.19449e-16
1701	cg01460805	EGR3	Exon	Harbor seal_Blood	positive	7.57511	2.42395e-12
1702	cg01530089	TFAP2B	Intron	Harbor seal_Blood	positive	7.14348	2.83147e-11
1703	cg01553138	LOC116632301	Intergenic_downstream	Harbor seal_Blood	positive	8.61548	4.87012e-15
1704	cg01686348	SOX2	Exon	Harbor seal_Blood	positive	7.92962	3.04879e-13
1705	cg01712842	NEUROG2	Promoter	Harbor seal_Blood	positive	7.54135	2.94559e-12
1706	cg01719435	LOC116632333	Intron	Harbor seal_Blood	positive	8.20515	5.89743e-14
1707	cg01940425	OTX1	Promoter	Harbor seal_Blood	positive	7.48028	4.18626e-12
1708	cg01950723	HOXA13	Promoter	Harbor seal_Blood	positive	7.28971	1.24182e-11
1709	cg01965931	FOXD3	Promoter	Harbor seal_Blood	positive	7.6985	1.18425e-12
1710	cg02042310	DMBX1	Intergenic_upstream	Harbor seal_Blood	positive	7.47827	4.23491e-12
1711	cg02292529	LOC116631508	Promoter	Harbor seal_Blood	positive	7.10942	3.42621e-11
1712	cg02304325	IER5L	fiveUTR	Harbor seal_Blood	positive	12.1674	3.52914e-25
1713	cg02317025	NEUROD1	Promoter	Harbor seal_Blood	positive	7.87942	4.10079e-13
1714	cg02418783	ONECUT2	Exon	Harbor seal_Blood	positive	7.16441	2.51779e-11
1715	cg02516167	POU3F3	Intergenic_downstream	Harbor seal_Blood	positive	7.47377	4.34583e-12
1716	cg02517767	FOXD3	Promoter	Harbor seal_Blood	positive	7.4682	4.48689e-12
1717	cg02532525	OVCA2	threeUTR	Harbor seal_Blood	positive	12.88	2.50446e-27
1718	cg02538199	PAX5	Promoter	Harbor seal_Blood	positive	7.638	1.68376e-12
1719	cg02676375	TLX3	Promoter	Harbor seal_Blood	positive	7.64585	1.60878e-12
1720	cg02783173	NEUROG2	Promoter	Harbor seal_Blood	positive	10.5386	2.18057e-20
1721	cg02865068	PAX6	Intergenic_upstream	Harbor seal_Blood	positive	7.34807	8.91496e-12
1722	cg02941993	EBF3	Intron	Harbor seal_Blood	positive	7.18964	2.18488e-11
1723	cg02994039	LOC116649623	Intergenic_downstream	Harbor seal_Blood	positive	7.53831	2.99774e-12
1724	cg03010713	IRX5	Intergenic_downstream	Harbor seal_Blood	positive	7.67588	1.35107e-12
1725	cg03045876	HSPA2	Exon	Harbor seal_Blood	positive	8.81252	1.4428e-15
1726	cg03086663	NR2F1	Promoter	Harbor seal_Blood	positive	7.10907	3.43292e-11
1727	cg03097155	IRX5	Intergenic_downstream	Harbor seal_Blood	positive	7.31304	1.08789e-11
1728	cg03133868	NKX2-2	threeUTR	Harbor seal_Blood	positive	7.24314	1.61607e-11
1729	cg03143781	PAX6	Intergenic_upstream	Harbor seal_Blood	positive	7.53845	2.99533e-12
1730	cg03144020	RIMS1	Exon	Harbor seal_Blood	positive	8.25542	4.35777e-14
1731	cg03156304	LHX2	Promoter	Harbor seal_Blood	positive	7.12251	3.18424e-11
1732	cg03202885	KCTD15	Intron	Harbor seal_Blood	positive	7.90425	3.54183e-13
1733	cg03267882	BTBD11	Exon	Harbor seal_Blood	positive	9.2834	7.5278e-17
1734	cg03399957	SIX3	Exon	Harbor seal_Blood	positive	7.70625	1.13195e-12
1735	cg03493387	EMX2	Intergenic_downstream	Harbor seal_Blood	positive	7.72445	1.01794e-12
1736	cg03564053	PAX6	Intron	Harbor seal_Blood	positive	7.12789	3.08989e-11
1737	cg03603629	KAZALD1	Promoter	Harbor seal_Blood	positive	7.84995	4.8779e-13
1738	cg03679521	NEUROD2	Promoter	Harbor seal_Blood	positive	9.25314	9.11808e-17
1739	cg03806737	LOC116632301	Intergenic_downstream	Harbor seal_Blood	positive	8.48984	1.05122e-14
1740	cg03986120	SIX2	Exon	Harbor seal_Blood	positive	7.90224	3.58427e-13
1741	cg04016956	LOC116632301	Intergenic_downstream	Harbor seal_Blood	positive	8.78308	1.73169e-15
1742	cg04028233	OTX1	Exon	Harbor seal_Blood	positive	8.83972	1.21864e-15
1743	cg04056615	CELF3	Intron	Harbor seal_Blood	positive	7.65848	1.49493e-12
1744	cg04141188	LHX2	Intron	Harbor seal_Blood	positive	7.57196	2.46845e-12
1745	cg04203883	HOXC11	Promoter	Harbor seal_Blood	positive	8.41362	1.67246e-14
1746	cg04317201	POU4F1	Promoter	Harbor seal_Blood	positive	7.83649	5.27981e-13
1747	cg04365202	LHX9	Exon	Harbor seal_Blood	positive	8.63969	4.19659e-15
1748	cg04388989	ZNF536	fiveUTR	Harbor seal_Blood	positive	7.76196	8.17496e-13
1749	cg04414148	HOXB8	Exon	Harbor seal_Blood	positive	7.91919	3.24269e-13
1750	cg04556945	CTNNA2	Exon	Harbor seal_Blood	positive	7.38124	7.37969e-12
1751	cg04577801	HAND2	Promoter	Harbor seal_Blood	positive	7.41309	6.1523e-12
1752	cg04585382	NR2E1	Intron	Harbor seal_Blood	positive	8.5948	5.52948e-15
1753	cg04585822	USH1G	Exon	Harbor seal_Blood	positive	8.83928	1.22199e-15
1754	cg04625646	ID1	Intergenic_downstream	Harbor seal_Blood	positive	7.27232	1.37031e-11
1755	cg04645342	NEGR1	Exon	Harbor seal_Blood	positive	7.76632	7.96926e-13
1756	cg04680480	MAFA	Exon	Harbor seal_Blood	positive	10.3805	6.20662e-20
1757	cg04688368	KCNMA1	Exon	Harbor seal_Blood	positive	10.3396	8.12661e-20
1758	cg04998737	OTP	Promoter	Harbor seal_Blood	positive	9.59246	1.04873e-17
1759	cg05037472	NKX2-8	Promoter	Harbor seal_Blood	positive	8.87367	9.86766e-16
1760	cg05097064	MEIS2	Exon	Harbor seal_Blood	positive	8.4331	1.4856e-14
1761	cg05119060	DMBX1	Intergenic_upstream	Harbor seal_Blood	positive	7.87661	4.16908e-13
1762	cg05292245	LOC116636376	Intron	Harbor seal_Blood	positive	9.98418	8.3347e-19
1763	cg05317739	OTP	Promoter	Harbor seal_Blood	positive	10.8302	3.12891e-21
1764	cg05373428	TLX3	Exon	Harbor seal_Blood	positive	8.06435	1.36997e-13
1765	cg05420466	LMX1B	Intron	Harbor seal_Blood	positive	9.88235	1.61543e-18
1766	cg05454558	LOC116641826	Intergenic_downstream	Harbor seal_Blood	positive	7.25166	1.54012e-11
1767	cg05551621	FOXD3	Exon	Harbor seal_Blood	positive	9.43383	2.8931e-17
1768	cg05562063	WDR7	Intron	Harbor seal_Blood	positive	7.62115	1.85672e-12
1769	cg05589845	EVX1	Promoter	Harbor seal_Blood	positive	7.19465	2.12415e-11
1770	cg05675373	KCNC4	Exon	Harbor seal_Blood	positive	7.512	3.48833e-12
1771	cg05757789	TBR1	Exon	Harbor seal_Blood	positive	8.81745	1.39933e-15
1772	cg05798256	PAX6	Exon	Harbor seal_Blood	positive	7.60007	2.0979e-12
1773	cg05804723	SP8	Promoter	Harbor seal_Blood	positive	9.92621	1.21517e-18
1774	cg05817477	FOXD3	Promoter	Harbor seal_Blood	positive	7.64956	1.57448e-12
1775	cg05825073	EVX1	Promoter	Harbor seal_Blood	positive	8.34907	2.47449e-14
1776	cg05847769	MEIS2	Exon	Harbor seal_Blood	positive	9.46617	2.35366e-17
1777	cg05897263	IGF2BP3	Promoter	Harbor seal_Blood	positive	7.65612	1.51558e-12
1778	cg06023028	EVX2	Promoter	Harbor seal_Blood	positive	7.61158	1.96268e-12
1779	cg06156376	SHOX2	Exon	Harbor seal_Blood	positive	8.66527	3.58521e-15
1780	cg06303875	CDX2	Promoter	Harbor seal_Blood	positive	8.09712	1.12662e-13
1781	cg06327727	FEZF2	Intergenic_downstream	Harbor seal_Blood	positive	7.64412	1.62503e-12
1782	cg06347825	NKX2-2	Promoter	Harbor seal_Blood	positive	8.38043	2.04603e-14
1783	cg06405929	LOC116641862	Promoter	Harbor seal_Blood	positive	8.60623	5.15489e-15
1784	cg06472439	NR2F1	Promoter	Harbor seal_Blood	positive	7.2134	1.91127e-11
1785	cg06484622	EN1	Exon	Harbor seal_Blood	positive	8.76663	1.91743e-15
1786	cg06497668	SIX3	Intergenic_upstream	Harbor seal_Blood	positive	8.24915	4.52555e-14
1787	cg06561106	PAX5	Promoter	Harbor seal_Blood	positive	8.6638	3.61791e-15
1788	cg06603975	DLX1	Promoter	Harbor seal_Blood	positive	8.38164	2.03106e-14
1789	cg06670018	DLX2	Intergenic_downstream	Harbor seal_Blood	positive	9.25826	8.82725e-17
1790	cg06748976	ATP5MC2	Promoter	Harbor seal_Blood	positive	7.2725	1.36889e-11
1791	cg06764333	EYA4	Intron	Harbor seal_Blood	positive	7.16588	2.49702e-11
1792	cg06804258	DMBX1	Intergenic_upstream	Harbor seal_Blood	positive	7.67843	1.33112e-12
1793	cg06997801	NR2F2	fiveUTR	Harbor seal_Blood	positive	8.66323	3.63061e-15
1794	cg07060006	FOXB1	Promoter	Harbor seal_Blood	positive	7.52914	3.16052e-12
1795	cg07221146	ZNF536	fiveUTR	Harbor seal_Blood	positive	9.1783	1.46303e-16
1796	cg07234865	CUNH1orf61	Intron	Harbor seal_Blood	positive	7.82953	5.50032e-13
1797	cg07254032	HCN1	Exon	Harbor seal_Blood	positive	11.6665	1.09833e-23
1798	cg07311313	CDX2	Promoter	Harbor seal_Blood	positive	8.42291	1.58062e-14
1799	cg07339555	OTP	Promoter	Harbor seal_Blood	positive	7.13297	3.00314e-11
1800	cg07431199	DLL4	Promoter	Harbor seal_Blood	positive	8.02543	1.72721e-13
1801	cg07517669	HOXD10	Exon	Harbor seal_Blood	positive	7.26218	1.45122e-11
1802	cg07547549	SLC12A5	Intron	Harbor seal_Blood	positive	14.7275	5.26947e-33
1803	cg07598659	NRXN1	fiveUTR	Harbor seal_Blood	positive	9.93832	1.1232e-18
1804	cg07607355	ID1	Intergenic_downstream	Harbor seal_Blood	positive	8.07276	1.3029e-13
1805	cg07672217	WNT1	Exon	Harbor seal_Blood	positive	8.10216	1.09319e-13
1806	cg07795407	MEIS2	Promoter	Harbor seal_Blood	positive	9.10473	2.32543e-16
1807	cg07869780	TBX4	Exon	Harbor seal_Blood	positive	9.20043	1.27239e-16
1808	cg07875786	NR2F1	Promoter	Harbor seal_Blood	positive	7.56369	2.58932e-12
1809	cg07884739	CADM2	Intron	Harbor seal_Blood	positive	8.73536	2.32652e-15
1810	cg07898297	ARL4C	Exon	Harbor seal_Blood	positive	8.30925	3.14891e-14
1811	cg08014701	GRHL2	fiveUTR	Harbor seal_Blood	positive	8.28962	3.54537e-14
1812	cg08029175	NEUROD2	Promoter	Harbor seal_Blood	positive	7.27489	1.35049e-11
1813	cg08074329	IGF2BP3	Promoter	Harbor seal_Blood	positive	7.34206	9.22481e-12
1814	cg08152447	CELF4	Exon	Harbor seal_Blood	positive	7.34174	9.24174e-12
1815	cg08164193	FOXP4	Intergenic_upstream	Harbor seal_Blood	positive	8.2297	5.08776e-14
1816	cg08187246	KCNJ9	Exon	Harbor seal_Blood	positive	8.17668	6.99722e-14
1817	cg08256909	NR4A3	fiveUTR	Harbor seal_Blood	positive	8.4303	1.51113e-14
1818	cg08285141	RFX4	fiveUTR	Harbor seal_Blood	positive	8.55657	6.99022e-15
1819	cg08294269	NR2F1	Promoter	Harbor seal_Blood	positive	7.35835	8.408e-12
1820	cg08327269	NEUROD1	Promoter	Harbor seal_Blood	positive	8.61881	4.7714e-15
1821	cg08406045	MAFB	Exon	Harbor seal_Blood	positive	7.56421	2.5815e-12
1822	cg08427503	PAX7	Intron	Harbor seal_Blood	positive	8.05771	1.42522e-13
1823	cg08453469	KCNK5	Exon	Harbor seal_Blood	positive	8.34399	2.5519e-14
1824	cg08483626	BARHL2	Intergenic_upstream	Harbor seal_Blood	positive	9.9521	1.02693e-18
1825	cg08486684	EN1	Promoter	Harbor seal_Blood	positive	9.08828	2.5787e-16
1826	cg08586488	NR2E1	Intergenic_upstream	Harbor seal_Blood	positive	7.37108	7.81994e-12
1827	cg08611794	LOC116641571	Intron	Harbor seal_Blood	positive	7.43222	5.51464e-12
1828	cg08654655	CADM3	Promoter	Harbor seal_Blood	positive	7.34114	9.27312e-12
1829	cg08685449	LOC116649031	Exon	Harbor seal_Blood	positive	12.064	7.19657e-25
1830	cg08698979	PAX9	Promoter	Harbor seal_Blood	positive	7.60468	2.04263e-12
1831	cg08729294	DLX1	Intergenic_downstream	Harbor seal_Blood	positive	7.51612	3.40652e-12
1832	cg08824506	FEZF1	Promoter	Harbor seal_Blood	positive	8.64159	4.14798e-15
1833	cg08863459	LOC116636376	Intron	Harbor seal_Blood	positive	8.416	1.64846e-14
1834	cg08866491	SFRP1	Exon	Harbor seal_Blood	positive	9.52077	1.66019e-17
1835	cg08900043.1	HOXC10	Promoter	Harbor seal_Blood	positive	7.46838	4.48244e-12
1836	cg08900043.2	HOXC10	Promoter	Harbor seal_Blood	positive	7.36415	8.13493e-12
1837	cg08938156	ZIC4	Promoter	Harbor seal_Blood	positive	7.48214	4.14174e-12
1838	cg08992395	DMRTA2	Promoter	Harbor seal_Blood	positive	8.4413	1.41323e-14
1839	cg09023652	GABRB1	Exon	Harbor seal_Blood	positive	7.36626	8.03757e-12
1840	cg09058243	EN1	Promoter	Harbor seal_Blood	positive	8.48776	1.06464e-14
1841	cg09075088	SLC12A5	Intron	Harbor seal_Blood	positive	7.83842	5.22023e-13
1842	cg09238852	KCNAB1	fiveUTR	Harbor seal_Blood	positive	7.50314	3.67082e-12
1843	cg09269677	DLX1	Promoter	Harbor seal_Blood	positive	7.80635	6.30257e-13
1844	cg09277592	CEBPA	Exon	Harbor seal_Blood	positive	7.66013	1.48066e-12
1845	cg09363187	HSPA2	Exon	Harbor seal_Blood	positive	10.3492	7.62664e-20
1846	cg09367901	BMP4	fiveUTR	Harbor seal_Blood	positive	10.0427	5.69271e-19
1847	cg09393675	NEUROD2	Promoter	Harbor seal_Blood	positive	7.31199	1.09437e-11
1848	cg09574770	LOC116638548	Intergenic_downstream	Harbor seal_Blood	positive	10.3123	9.72437e-20
1849	cg09595479	PRPH	Exon	Harbor seal_Blood	positive	9.03545	3.59256e-16
1850	cg09606853	LEMD1	Intergenic_upstream	Harbor seal_Blood	positive	8.33497	2.69518e-14
1851	cg09646359	NEUROD2	Intergenic_downstream	Harbor seal_Blood	positive	8.10255	1.09063e-13
1852	cg09690890	CELF3	Intron	Harbor seal_Blood	positive	7.40558	6.42244e-12
1853	cg09755893	ATP5MC2	Promoter	Harbor seal_Blood	positive	7.15943	2.58908e-11
1854	cg09817427	TBX18	fiveUTR	Harbor seal_Blood	positive	7.90498	3.52662e-13
1855	cg09817553	PKNOX2	Intron	Harbor seal_Blood	positive	7.91396	3.34457e-13
1856	cg09851167	UNCX	Intron	Harbor seal_Blood	positive	7.67435	1.36315e-12
1857	cg09879581	MSI1	Intron	Harbor seal_Blood	positive	7.71685	1.06409e-12
1858	cg09890636	MEIS2	Exon	Harbor seal_Blood	positive	8.37912	2.06239e-14
1859	cg09919752	LMX1B	Intron	Harbor seal_Blood	positive	9.2254	1.08669e-16
1860	cg09955719	INSM1	Exon	Harbor seal_Blood	positive	7.61266	1.95043e-12
1861	cg09965605	HOXD4	Intergenic_downstream	Harbor seal_Blood	positive	10.7119	6.89514e-21
1862	cg10040493	OTP	Promoter	Harbor seal_Blood	positive	7.58477	2.29223e-12
1863	cg10040836	NR2F2	Exon	Harbor seal_Blood	positive	7.14708	2.7749e-11
1864	cg10070260	ISLR2	fiveUTR	Harbor seal_Blood	positive	8.42656	1.54584e-14
1865	cg10125423	UNCX	Intergenic_downstream	Harbor seal_Blood	positive	8.60792	5.10156e-15
1866	cg10127483	SYPL2	Promoter	Harbor seal_Blood	positive	8.68891	3.09921e-15
1867	cg10250869	VWC2L	fiveUTR	Harbor seal_Blood	positive	8.94259	6.42198e-16
1868	cg10395080	ZIC2	Intron	Harbor seal_Blood	positive	8.53622	7.91793e-15
1869	cg10437271	SATB2	fiveUTR	Harbor seal_Blood	positive	8.45599	1.29226e-14
1870	cg10450430	PITX2	Exon	Harbor seal_Blood	positive	9.68847	5.65714e-18
1871	cg10452170	PPFIA3	Exon	Harbor seal_Blood	positive	8.96618	5.54226e-16
1872	cg10504143	LMX1B	Intron	Harbor seal_Blood	positive	8.46432	1.22834e-14
1873	cg10538503	TRIB2	Exon	Harbor seal_Blood	positive	11.8049	4.26432e-24
1874	cg10548614	KCTD15	Intron	Harbor seal_Blood	positive	8.57627	6.19521e-15
1875	cg10670873	IRX5	Intergenic_downstream	Harbor seal_Blood	positive	7.89386	3.766e-13
1876	cg10752869	MEIS2	Promoter	Harbor seal_Blood	positive	7.49845	3.77124e-12
1877	cg10859648	KCTD15	Intron	Harbor seal_Blood	positive	7.89144	3.82003e-13
1878	cg10989700	ZNF536	fiveUTR	Harbor seal_Blood	positive	8.10484	1.07584e-13
1879	cg11006692	TLX3	Exon	Harbor seal_Blood	positive	7.26757	1.40768e-11
1880	cg11084334	LHFPL4	Exon	Harbor seal_Blood	positive	10.6887	8.04708e-21
1881	cg11201611	LOC116640943	Exon	Harbor seal_Blood	positive	7.41209	6.1878e-12
1882	cg11260565	EN1	Intergenic_downstream	Harbor seal_Blood	positive	7.6065	2.02129e-12
1883	cg11276096	LOC116638548	Intergenic_downstream	Harbor seal_Blood	positive	9.63293	8.0871e-18
1884	cg11382709	NR2F1	Promoter	Harbor seal_Blood	positive	10.0798	4.46727e-19
1885	cg11436350	UNCX	Intergenic_downstream	Harbor seal_Blood	positive	10.0487	5.47481e-19
1886	cg11445774	RASAL2	Exon	Harbor seal_Blood	positive	7.64334	1.63242e-12
1887	cg11448896	DMRTA2	Promoter	Harbor seal_Blood	positive	9.06112	3.05826e-16
1888	cg11457304	HES5	Exon	Harbor seal_Blood	positive	7.11141	3.38826e-11
1889	cg11499481	LMX1B	Intron	Harbor seal_Blood	positive	8.82699	1.3189e-15
1890	cg11551236	PAX5	Promoter	Harbor seal_Blood	positive	9.19177	1.34386e-16
1891	cg11563156	EN1	Promoter	Harbor seal_Blood	positive	9.23392	1.02968e-16
1892	cg11634198	NEUROD2	Promoter	Harbor seal_Blood	positive	8.04234	1.56186e-13
1893	cg11666770	ERFL	Intergenic_upstream	Harbor seal_Blood	positive	7.35631	8.50634e-12
1894	cg11700079	TLX3	Exon	Harbor seal_Blood	positive	7.20672	1.98456e-11
1895	cg11716762	HOXC4	Promoter	Harbor seal_Blood	positive	7.95874	2.56604e-13
1896	cg11728741	ANK1	Exon	Harbor seal_Blood	positive	11.0655	6.45667e-22
1897	cg11900069	GBX2	Intergenic_downstream	Harbor seal_Blood	positive	7.41312	6.15132e-12
1898	cg11904056	NR2F1	Promoter	Harbor seal_Blood	positive	7.47491	4.31756e-12
1899	cg11908885	CELF4	Exon	Harbor seal_Blood	positive	7.29233	1.2235e-11
1900	cg11918976	SYPL2	Exon	Harbor seal_Blood	positive	8.25249	4.4355e-14
1901	cg11967831	PHOX2B	Promoter	Harbor seal_Blood	positive	7.57592	2.41257e-12
1902	cg12017700	IGF2BP3	Promoter	Harbor seal_Blood	positive	11.6025	1.69988e-23
1903	cg12036377	C1QL3	fiveUTR	Harbor seal_Blood	positive	7.20119	2.0474e-11
1904	cg12056279	HOXA11	Exon	Harbor seal_Blood	positive	8.06235	1.38639e-13
1905	cg12145907	LOC116632470	Exon	Harbor seal_Blood	positive	11.5535	2.37297e-23
1906	cg12164527	HOXB6	Exon	Harbor seal_Blood	positive	7.36004	8.32773e-12
1907	cg12231969	EN1	Promoter	Harbor seal_Blood	positive	7.5333	3.08559e-12
1908	cg12403750	LMX1B	Intron	Harbor seal_Blood	positive	9.44058	2.77108e-17
1909	cg12462816	SOGA3	Exon	Harbor seal_Blood	positive	11.8128	4.03906e-24
1910	cg12492738	INSM1	Promoter	Harbor seal_Blood	positive	7.74058	9.26411e-13
1911	cg12620743	LOC116632255	Exon	Harbor seal_Blood	positive	7.5075	3.57991e-12
1912	cg12651099	KCNC4	Exon	Harbor seal_Blood	positive	9.38415	3.97003e-17
1913	cg12782933	LOC116647055	Intergenic_upstream	Harbor seal_Blood	positive	7.5248	3.24056e-12
1914	cg12841266	LHFPL4	Exon	Harbor seal_Blood	positive	13.6901	8.434e-30
1915	cg12870762	PITX2	Exon	Harbor seal_Blood	positive	10.8575	2.60688e-21
1916	cg12926388	NKX2-5	Promoter	Harbor seal_Blood	positive	7.42313	5.80922e-12
1917	cg13078884	EVX1	Promoter	Harbor seal_Blood	positive	8.75657	2.04061e-15
1918	cg13163729	SIX3	Exon	Harbor seal_Blood	positive	7.80081	6.51098e-13
1919	cg13193455	POU3F1	Exon	Harbor seal_Blood	positive	8.31596	3.0237e-14
1920	cg13202239	NTN1	Intron	Harbor seal_Blood	positive	7.77835	7.42696e-13
1921	cg13215331	TMEM145	Exon	Harbor seal_Blood	positive	7.7296	9.87748e-13
1922	cg13278722	PHOX2B	Exon	Harbor seal_Blood	positive	7.8237	5.69211e-13
1923	cg13300506	FEZF2	Intergenic_downstream	Harbor seal_Blood	positive	8.17844	6.92359e-14
1924	cg13385016	PITX2	threeUTR	Harbor seal_Blood	positive	10.4385	4.22983e-20
1925	cg13433256	EVX1	Promoter	Harbor seal_Blood	positive	7.99158	2.11207e-13
1926	cg13477804	ATP5MC2	Promoter	Harbor seal_Blood	positive	8.24329	4.68829e-14
1927	cg13656236	NKX2-2	Promoter	Harbor seal_Blood	positive	7.63564	1.70706e-12
1928	cg13695149	NTN1	Exon	Harbor seal_Blood	positive	7.16984	2.44212e-11
1929	cg13702567	NR2E1	Intergenic_upstream	Harbor seal_Blood	positive	8.65351	3.85443e-15
1930	cg13775517	HOXC9	Exon	Harbor seal_Blood	positive	7.41202	6.19016e-12
1931	cg13776863	NR2F1	Intergenic_downstream	Harbor seal_Blood	positive	7.52833	3.17519e-12
1932	cg13853159	TBR1	Exon	Harbor seal_Blood	positive	10.3876	5.92217e-20
1933	cg13866150	OTP	Promoter	Harbor seal_Blood	positive	11.5266	2.85024e-23
1934	cg13868888	ZNF536	fiveUTR	Harbor seal_Blood	positive	7.58212	2.32761e-12
1935	cg13943551	SP9	Intergenic_downstream	Harbor seal_Blood	positive	7.74465	9.04638e-13
1936	cg14002724	TBX15	Promoter	Harbor seal_Blood	positive	8.14789	8.3152e-14
1937	cg14022646	FOXD3	Promoter	Harbor seal_Blood	positive	8.26166	4.19681e-14
1938	cg14045854	IRS1	Exon	Harbor seal_Blood	positive	7.53119	3.12338e-12
1939	cg14100888	LMX1B	Intron	Harbor seal_Blood	positive	11.2731	1.59198e-22
1940	cg14141896	CCDC33	Intron	Harbor seal_Blood	positive	11.8102	4.11351e-24
1941	cg14161220	SP9	Intergenic_downstream	Harbor seal_Blood	positive	8.10352	1.08434e-13
1942	cg14202477	GRHL2	fiveUTR	Harbor seal_Blood	positive	7.20395	2.01585e-11
1943	cg14258341	LOC116638548	Intergenic_downstream	Harbor seal_Blood	positive	10.0832	4.36842e-19
1944	cg14274187	SIX3	Promoter	Harbor seal_Blood	positive	7.17336	2.39431e-11
1945	cg14283980	EBF3	Promoter	Harbor seal_Blood	positive	11.274	1.58191e-22
1946	cg14435444	LOC116631411	fiveUTR	Harbor seal_Blood	positive	7.57732	2.39317e-12
1947	cg14457603	PHOX2B	Promoter	Harbor seal_Blood	positive	7.60089	2.08804e-12
1948	cg14464958	SIM1	Intron	Harbor seal_Blood	positive	10.6657	9.37359e-21
1949	cg14467682	EN1	Intergenic_downstream	Harbor seal_Blood	positive	7.19686	2.09792e-11
1950	cg14666740	SLC32A1	Exon	Harbor seal_Blood	positive	7.58444	2.29663e-12
1951	cg14737427	UNCX	Intron	Harbor seal_Blood	positive	9.47467	2.22922e-17
1952	cg14801866	NKX2-2	Promoter	Harbor seal_Blood	positive	7.8972	3.69238e-13
1953	cg14804833	EMX2	Intergenic_downstream	Harbor seal_Blood	positive	8.29742	3.38216e-14
1954	cg14839559	PRRX1	Promoter	Harbor seal_Blood	positive	8.89805	8.47827e-16
1955	cg14880272	NEUROD2	Promoter	Harbor seal_Blood	positive	7.22654	1.77481e-11
1956	cg14922886	HOXA13	Promoter	Harbor seal_Blood	positive	8.03036	1.67728e-13
1957	cg14973588	GSX1	Promoter	Harbor seal_Blood	positive	8.61985	4.74119e-15
1958	cg14994401	LHX2	Intron	Harbor seal_Blood	positive	7.23498	1.69225e-11
1959	cg15055182	HOXC9	Exon	Harbor seal_Blood	positive	7.40607	6.40448e-12
1960	cg15129083	HOXC6	fiveUTR	Harbor seal_Blood	positive	7.97983	2.26457e-13
1961	cg15158016	EBF3	Intron	Harbor seal_Blood	positive	7.17787	2.33441e-11
1962	cg15221004	NR2F2	Exon	Harbor seal_Blood	positive	7.42947	5.60224e-12
1963	cg15298164	SLC12A5	Intron	Harbor seal_Blood	positive	7.82106	5.78117e-13
1964	cg15301611	OSTM1	Intergenic_upstream	Harbor seal_Blood	positive	9.35441	4.79685e-17
1965	cg15437942	LHX2	Intron	Harbor seal_Blood	positive	7.1786	2.32476e-11
1966	cg15682828	ZIC2	Exon	Harbor seal_Blood	positive	7.5101	3.52663e-12
1967	cg15712135	EN1	Promoter	Harbor seal_Blood	positive	7.4115	6.20865e-12
1968	cg15713630	LMX1A	Intron	Harbor seal_Blood	positive	10.0029	7.37887e-19
1969	cg15726426	KCNA3	Exon	Harbor seal_Blood	positive	7.29874	1.17984e-11
1970	cg15738808	OTX1	Promoter	Harbor seal_Blood	positive	10.6598	9.75385e-21
1971	cg15788625	EPS15L1	Intron	Harbor seal_Blood	positive	8.14858	8.2808e-14
1972	cg15905736	HOXC6	Intron	Harbor seal_Blood	positive	7.2491	1.56258e-11
1973	cg15957055	CADPS	fiveUTR	Harbor seal_Blood	positive	7.27758	1.33009e-11
1974	cg16047215	RNF150	Exon	Harbor seal_Blood	positive	7.15514	2.65222e-11
1975	cg16111936	OTP	Promoter	Harbor seal_Blood	positive	8.06258	1.38444e-13
1976	cg16144055	BCOR	Intron	Harbor seal_Blood	positive	7.50552	3.621e-12
1977	cg16390009	LHX2	Promoter	Harbor seal_Blood	positive	9.09367	2.49294e-16
1978	cg16514315	ZNF536	fiveUTR	Harbor seal_Blood	positive	9.10721	2.28947e-16
1979	cg16547543	UNCX	Intron	Harbor seal_Blood	positive	7.77211	7.70365e-13
1980	cg16636772	POU3F3	Intergenic_downstream	Harbor seal_Blood	positive	8.75328	2.08255e-15
1981	cg16691593	OTP	Promoter	Harbor seal_Blood	positive	7.24681	1.58291e-11
1982	cg16697952	FOXB1	Promoter	Harbor seal_Blood	positive	8.10886	1.05032e-13
1983	cg16702105	LOC116638548	Intergenic_downstream	Harbor seal_Blood	positive	12.0648	7.1577e-25
1984	cg16725383	LIN28B	Exon	Harbor seal_Blood	positive	8.6798	3.27817e-15
1985	cg16747460	DLGAP3	Intron	Harbor seal_Blood	positive	9.14582	1.79556e-16
1986	cg16790748	NKX2-2	Promoter	Harbor seal_Blood	positive	7.28367	1.285e-11
1987	cg16802592	LOC116640350	Promoter	Harbor seal_Blood	positive	9.67196	6.29154e-18
1988	cg16804284	FOXG1	Exon	Harbor seal_Blood	positive	7.76749	7.91475e-13
1989	cg16831573	CDK5R2	Exon	Harbor seal_Blood	positive	7.35557	8.54211e-12
1990	cg16848740	HOXA11	Promoter	Harbor seal_Blood	positive	7.65401	1.53424e-12
1991	cg16895007	SATB2	fiveUTR	Harbor seal_Blood	positive	8.44076	1.41786e-14
1992	cg16972488	HOXD4	Intergenic_downstream	Harbor seal_Blood	positive	7.59006	2.22315e-12
1993	cg17011403	LBX1	Intergenic_downstream	Harbor seal_Blood	positive	7.21502	1.89396e-11
1994	cg17037818	TSPAN9	Exon	Harbor seal_Blood	positive	7.43716	5.36074e-12
1995	cg17201740	NOG	Exon	Harbor seal_Blood	positive	7.83845	5.21951e-13
1996	cg17448042	FAM172A	Intron	Harbor seal_Blood	positive	8.42573	1.55369e-14
1997	cg17547334	LMX1B	Intron	Harbor seal_Blood	positive	7.99345	2.08875e-13
1998	cg17623314	DLX6	Intergenic_downstream	Harbor seal_Blood	positive	8.67644	3.34677e-15
1999	cg17641859	LOC116649623	Intergenic_downstream	Harbor seal_Blood	positive	7.49901	3.759e-12
[truncated: 1,655 more rows]
