# Supplementary material for: Multi-tissue DNA methylation aging clocks for sea lions, walruses and seals
Source: Commun Biol. 2023 Apr 1;6:359. doi: 10.1038/s42003-023-04734-0 (PMC10067968; doi:10.1038/s42003-023-04734-0)
Supplement: Supplementary file 6 — Supplementary Data 4 [file 42003_2023_4734_MOESM6_ESM.xlsx]

## Sheet: Fig. 5
GREAT Enrichment results, Figure 5
	class	group	Ontology	ID	Desc	Rank	HyperP	HyperBonfP	HyperFdrQ	RegionFoldEnrich	ExpFgRegions	FgRegionsHit	BgRegionsHit	FgSetTermCov	TermCov	NumFgGenesHit	NumBgGenesHit	TotalGenes	FgGeneNames
1	California sea lion_Blood	negative	GO Molecular Function	GO:0001075	RNA polymerase II core promoter sequence-specific DNA binding transcription factor activity involved in preinitiation complex assembly	1	4.72424e-06	0.017423	0.017423	18.9107	0.264401	5	17	0.010661	0.294118	1	1	1	DACH1
2	California sea lion_Blood	negative	GO Molecular Function	GO:0070491	repressing transcription factor binding	2	5.42592e-05	0.200108	0.100054	3.9977	3.00172	12	193	0.0255864	0.0621762	5	33	53	DMAP1,HHEX,RUNX2,TCERG1,TCF7L2
3	California sea lion_Blood	negative	GO Molecular Function	GO:0001103	RNA polymerase II repressing transcription factor binding	3	0.000274224	1	0.337113	4.80721	1.66417	8	107	0.0170576	0.0747664	3	15	27	DMAP1,TCERG1,TCF7L2
4	California sea lion_Blood	negative	GO Molecular Function	GO:0008013	beta-catenin binding	4	0.000938301	1	0.865114	3.33142	3.00172	10	193	0.021322	0.0518135	5	30	61	BTRC,CALCOCO1,CARM1,CDH24,TCF7L2
5	California sea lion_Blood	negative	GO Biological Process	GO:0031333	negative regulation of protein complex assembly	1	4.2125e-09	4.39785e-05	4.39785e-05	5.64553	3.18836	18	205	0.0383795	0.0878049	5	26	71	BCL11A,INPP5J,LMO4,PFN2,SMAD6
6	California sea lion_Blood	negative	GO Biological Process	GO:0010977	negative regulation of neuron projection development	2	6.22257e-09	6.49636e-05	3.24818e-05	8.27577	1.57085	13	101	0.0277186	0.128713	3	16	31	BCL11A,CBFA2T2,INPP5J
7	California sea lion_Blood	negative	GO Biological Process	GO:0048671	negative regulation of collateral sprouting	3	7.29334e-08	0.000761425	0.000253808	9.74188	1.0265	10	66	0.021322	0.151515	1	3	7	BCL11A
8	California sea lion_Blood	negative	GO Biological Process	GO:0048672	positive regulation of collateral sprouting	4	1.12756e-07	0.00117718	0.000294295	9.31832	1.07316	10	69	0.021322	0.144927	1	2	4	BCL11A
9	California sea lion_Blood	negative	GO Biological Process	GO:2000171	negative regulation of dendrite development	5	1.48929e-07	0.00155481	0.000310963	9.05583	1.10426	10	71	0.021322	0.140845	1	3	4	BCL11A
10	California sea lion_Blood	negative	GO Biological Process	GO:0032463	negative regulation of protein homooligomerization	5	1.48929e-07	0.00155481	0.000310963	9.05583	1.10426	10	71	0.021322	0.140845	1	3	6	BCL11A
11	California sea lion_Blood	negative	GO Biological Process	GO:0032460	negative regulation of protein oligomerization	5	1.48929e-07	0.00155481	0.000310963	9.05583	1.10426	10	71	0.021322	0.140845	1	3	7	BCL11A
12	California sea lion_Blood	negative	GO Biological Process	GO:0048670	regulation of collateral sprouting	8	2.22279e-07	0.0023206	0.000290075	8.6887	1.15092	10	74	0.021322	0.135135	1	4	11	BCL11A
13	California sea lion_Blood	negative	GO Biological Process	GO:0030517	negative regulation of axon extension	9	4.22363e-07	0.00440947	0.000489941	7.14404	1.53974	11	99	0.0234542	0.111111	2	8	19	BCL11A,SEMA3A
14	California sea lion_Blood	negative	GO Biological Process	GO:0031345	negative regulation of cell projection organization	10	4.33806e-07	0.00452893	0.000452893	4.97137	3.01728	15	194	0.0319829	0.0773196	5	37	88	BCL11A,CBFA2T2,INPP5J,RAPGEF2,SEMA3A
15	California sea lion_Blood	negative	GO Biological Process	GO:0032462	regulation of protein homooligomerization	11	4.68811e-07	0.00489439	0.000444945	8.03705	1.24424	10	80	0.021322	0.125	1	7	15	BCL11A
16	California sea lion_Blood	negative	GO Biological Process	GO:0032459	regulation of protein oligomerization	12	5.27487e-07	0.00550697	0.000458914	7.93782	1.25979	10	81	0.021322	0.123457	1	8	24	BCL11A
17	California sea lion_Blood	negative	GO Biological Process	GO:0030516	regulation of axon extension	13	9.45776e-07	0.0098739	0.000759531	5.42762	2.39516	13	154	0.0277186	0.0844156	3	17	44	BCL11A,RAB11A,SEMA3A
18	California sea lion_Blood	negative	GO Biological Process	GO:0061387	regulation of extent of cell growth	14	1.35832e-06	0.0141809	0.00101292	5.25694	2.47292	13	159	0.0277186	0.081761	3	19	52	BCL11A,RAB11A,SEMA3A
19	California sea lion_Blood	negative	GO Biological Process	GO:0050772	positive regulation of axonogenesis	15	1.43246e-06	0.0149549	0.000996991	5.71523	2.09965	12	135	0.0255864	0.0888889	2	19	44	BCL11A,RAB11A
20	California sea lion_Blood	negative	GO Biological Process	GO:0008361	regulation of cell size	16	1.44624e-06	0.0150987	0.000943671	4.83951	2.89285	14	186	0.0298507	0.0752688	4	30	82	BCL11A,LAMTOR4,RAB11A,SEMA3A
21	California sea lion_Blood	negative	GO Biological Process	GO:0043254	regulation of protein complex assembly	17	2.02916e-06	0.0211844	0.00124614	3.5825	5.30356	19	341	0.0405117	0.0557185	6	76	204	AHR,BCL11A,INPP5J,LMO4,PFN2,SMAD6
22	California sea lion_Blood	negative	GO Biological Process	GO:0016925	protein sumoylation	18	2.57405e-06	0.0268731	0.00149295	6.69754	1.49309	10	96	0.021322	0.104167	1	10	28	BCL11A
23	California sea lion_Blood	negative	GO Biological Process	GO:0048640	negative regulation of developmental growth	19	2.67433e-06	0.0279199	0.00146947	5.94336	1.8508	11	119	0.0234542	0.092437	2	15	30	BCL11A,SEMA3A
24	California sea lion_Blood	negative	GO Biological Process	GO:0010976	positive regulation of neuron projection development	20	4.33106e-06	0.0452162	0.00226081	5.14371	2.33295	12	150	0.0255864	0.08	3	30	66	BCL11A,CBFA2T2,RAPGEF2
25	California sea lion_Blood	negative	GO Biological Process	GO:0060244	negative regulation of cell proliferation involved in contact inhibition	21	4.72424e-06	0.0493211	0.00234862	18.9107	0.264401	5	17	0.010661	0.294118	1	1	3	DACH1
26	California sea lion_Blood	negative	GO Biological Process	GO:0070897	DNA-dependent transcriptional preinitiation complex assembly	21	4.72424e-06	0.0493211	0.00234862	18.9107	0.264401	5	17	0.010661	0.294118	1	1	4	DACH1
27	California sea lion_Blood	negative	GO Biological Process	GO:0051123	RNA polymerase II transcriptional preinitiation complex assembly	21	4.72424e-06	0.0493211	0.00234862	18.9107	0.264401	5	17	0.010661	0.294118	1	1	3	DACH1
28	California sea lion_Blood	negative	GO Biological Process	GO:0030217	T cell differentiation	24	6.55857e-06	0.0684714	0.00285298	3.78214	4.23041	16	272	0.0341151	0.0588235	3	45	111	BCL11A,GATA3,RUNX2
29	California sea lion_Blood	negative	GO Biological Process	GO:0048639	positive regulation of developmental growth	25	8.41167e-06	0.0878179	0.00351272	4.82223	2.48848	12	160	0.0255864	0.075	2	18	44	BCL11A,RAB11A
30	California sea lion_Blood	negative	GO Biological Process	GO:0030307	positive regulation of cell growth	25	8.41167e-06	0.0878179	0.00351272	4.82223	2.48848	12	160	0.0255864	0.075	2	35	95	BCL11A,RAB11A
31	California sea lion_Blood	negative	GO Biological Process	GO:0030098	lymphocyte differentiation	27	1.23301e-05	0.128726	0.00476762	3.04722	6.56336	20	422	0.0426439	0.0473934	6	64	169	BCL11A,CBFB,CLCF1,GATA3,HHEX,RUNX2
32	California sea lion_Blood	negative	GO Biological Process	GO:0060242	contact inhibition	28	1.47574e-05	0.154067	0.00550238	15.3087	0.326612	5	21	0.010661	0.238095	1	3	7	DACH1
33	California sea lion_Blood	negative	GO Biological Process	GO:0042110	T cell activation	29	1.52191e-05	0.158888	0.00547889	3.5352	4.52592	16	291	0.0341151	0.0549828	3	56	181	BCL11A,GATA3,RUNX2
34	California sea lion_Blood	negative	GO Biological Process	GO:0050771	negative regulation of axonogenesis	30	2.45522e-05	0.256325	0.00854415	4.71507	2.33295	11	150	0.0234542	0.0733333	2	19	43	BCL11A,SEMA3A
35	California sea lion_Blood	negative	GO Biological Process	GO:0046649	lymphocyte activation	31	2.47152e-05	0.258027	0.00832345	2.81297	7.46543	21	480	0.0447761	0.04375	7	87	288	BCL11A,CBFB,CLCF1,GATA3,HHEX,MEF2C,RUNX2
36	California sea lion_Blood	negative	GO Biological Process	GO:0032535	regulation of cellular component size	32	3.33091e-05	0.347747	0.0108671	3.48175	4.30817	15	277	0.0319829	0.0541516	5	64	192	BCL11A,LAMTOR4,PFN2,RAB11A,SEMA3A
37	California sea lion_Blood	negative	GO Biological Process	GO:0045321	leukocyte activation	33	8.4317e-05	0.880269	0.0266748	2.58169	8.13421	21	523	0.0447761	0.040153	7	101	352	BCL11A,CBFB,CLCF1,GATA3,HHEX,MEF2C,RUNX2
38	California sea lion_Blood	negative	GO Biological Process	GO:0031346	positive regulation of cell projection organization	34	0.000140712	1	0.0432068	3.21482	4.35483	14	280	0.0298507	0.05	4	63	154	BCL11A,CBFA2T2,RAB11A,RAPGEF2
39	California sea lion_Blood	negative	GO Biological Process	GO:0002521	leukocyte differentiation	35	0.000168728	1	0.0503293	2.45495	8.55414	21	550	0.0447761	0.0381818	7	93	241	BCL11A,CBFB,CLCF1,GATA3,HHEX,MEF2C,RUNX2
40	California sea lion_Blood	negative	GO Biological Process	GO:0048147	negative regulation of fibroblast proliferation	36	0.000196791	1	0.0570695	9.1852	0.544354	5	35	0.010661	0.142857	1	10	24	DACH1
41	California sea lion_Blood	negative	GO Biological Process	GO:0022616	DNA strand elongation	37	0.00019752	1	0.0557326	24.1111	0.124424	3	8	0.00639659	0.375	2	4	36	CDC45,POLD4
42	California sea lion_Blood	negative	GO Biological Process	GO:0006271	DNA strand elongation involved in DNA replication	37	0.00019752	1	0.0557326	24.1111	0.124424	3	8	0.00639659	0.375	2	4	34	CDC45,POLD4
43	California sea lion_Blood	negative	GO Biological Process	GO:0002051	osteoblast fate commitment	39	0.000292858	1	0.0783959	21.4321	0.139977	3	9	0.00639659	0.333333	1	3	4	RUNX2
44	California sea lion_Blood	negative	GO Biological Process	GO:0030183	B cell differentiation	40	0.000342652	1	0.0894323	3.28322	3.65495	12	235	0.0255864	0.0510638	3	26	69	BCL11A,CLCF1,HHEX
45	California sea lion_Blood	negative	GO Biological Process	GO:0042113	B cell activation	41	0.000427198	1	0.108779	3.02845	4.29262	13	276	0.0277186	0.0471015	4	37	115	BCL11A,CLCF1,HHEX,MEF2C
46	California sea lion_Blood	negative	GO Biological Process	GO:0048534	hematopoietic or lymphoid organ development	42	0.000505769	1	0.12572	1.86448	17.6993	33	1138	0.0703625	0.0289982	13	184	447	BCL11A,CBFB,CLCF1,GATA3,HES1,HHEX,HOXB3,HOXB4,HOXB7,LMO4,MEF2C,MEIS1,RUNX2
47	California sea lion_Blood	negative	GO Biological Process	GO:0050773	regulation of dendrite development	43	0.000566584	1	0.137561	3.30495	3.32834	11	214	0.0234542	0.0514019	2	36	76	BCL11A,RAPGEF2
48	California sea lion_Blood	negative	GO Biological Process	GO:0050770	regulation of axonogenesis	44	0.000636392	1	0.150998	2.90227	4.47926	13	288	0.0277186	0.0451389	3	44	103	BCL11A,RAB11A,SEMA3A
49	California sea lion_Blood	negative	GO Biological Process	GO:0002520	immune system development	45	0.000711099	1	0.164975	1.82755	18.057	33	1161	0.0703625	0.0284238	13	189	473	BCL11A,CBFB,CLCF1,GATA3,HES1,HHEX,HOXB3,HOXB4,HOXB7,LMO4,MEF2C,MEIS1,RUNX2
50	California sea lion_Blood	negative	GO Biological Process	GO:0006270	DNA replication initiation	46	0.000763364	1	0.17325	9.52539	0.41993	4	27	0.00852879	0.148148	3	5	23	CDC45,ORC2,PURA
51	California sea lion_Blood	negative	GO Biological Process	GO:0051129	negative regulation of cellular component organization	47	0.000786313	1	0.174662	2.09464	10.9804	23	706	0.0490405	0.0325779	10	142	369	BCL11A,CBFA2T2,GAS2L1,HGF,INPP5J,LMO4,PFN2,RAPGEF2,SEMA3A,SMAD6
52	California sea lion_Blood	negative	GO Biological Process	GO:0030097	hemopoiesis	48	0.00094706	1	0.205986	1.9071	14.682	28	944	0.0597015	0.029661	11	160	405	BCL11A,CBFB,CLCF1,GATA3,HHEX,HOXB3,HOXB4,HOXB7,MEF2C,MEIS1,RUNX2
53	California sea lion_Blood	negative	GO Cellular Component	GO:0019005	SCF ubiquitin ligase complex	1	0.000798033	1	1	6.84004	0.73099	5	47	0.010661	0.106383	2	10	27	BTRC,FBXO9
54	California sea lion_Blood	negative	Mouse Phenotype	MP:0010132	decreased DN2 thymocyte number	1	3.49307e-08	0.000276581	0.000276581	9.06744	1.21313	11	78	0.0234542	0.141026	2	6	8	BCL11A,HES1
55	California sea lion_Blood	negative	Mouse Phenotype	MP:0011285	increased circulating erythropoietin level	2	5.38351e-08	0.000426266	0.000213133	10.0463	0.99539	10	64	0.021322	0.15625	1	3	11	BCL11A
56	California sea lion_Blood	negative	Mouse Phenotype	MP:0011284	abnormal circulating erythropoietin level	2	5.38351e-08	0.000426266	0.000213133	10.0463	0.99539	10	64	0.021322	0.15625	1	3	12	BCL11A
57	California sea lion_Blood	negative	Mouse Phenotype	MP:0010763	abnormal hematopoietic stem cell physiology	4	1.42078e-07	0.00112497	0.000281243	5.41823	2.76843	15	178	0.0319829	0.0842697	3	20	36	BCL11A,MEIS1,RAPGEF2
58	California sea lion_Blood	negative	Mouse Phenotype	MP:0008345	abnormal gamma-delta T cell number	5	2.3304e-07	0.00184521	0.000369042	5.62593	2.48848	14	160	0.0298507	0.0875	3	27	58	BCL11A,GATA3,HES1
59	California sea lion_Blood	negative	Mouse Phenotype	MP:0008343	abnormal gamma-delta T cell morphology	6	2.71608e-07	0.00215059	0.000358432	5.55648	2.51958	14	162	0.0298507	0.0864198	3	29	66	BCL11A,GATA3,HES1
60	California sea lion_Blood	negative	Mouse Phenotype	MP:0005097	polychromatophilia	7	4.15929e-07	0.00329333	0.000470476	8.13878	1.22869	10	79	0.021322	0.126582	1	8	30	BCL11A
61	California sea lion_Blood	negative	Mouse Phenotype	MP:0005089	decreased double-negative T cell number	8	7.45947e-07	0.00590641	0.000738301	5.11448	2.73732	14	176	0.0298507	0.0795455	3	29	70	BCL11A,GATA3,HES1
62	California sea lion_Blood	negative	Mouse Phenotype	MP:0008249	abnormal common lymphocyte progenitor cell morphology	9	9.27864e-07	0.00734683	0.000816314	7.47632	1.33756	10	86	0.021322	0.116279	1	10	22	BCL11A
63	California sea lion_Blood	negative	Mouse Phenotype	MP:0008346	increased gamma-delta T cell number	10	1.03396e-06	0.00818689	0.00081869	7.39039	1.35311	10	87	0.021322	0.114943	1	9	21	BCL11A
64	California sea lion_Blood	negative	Mouse Phenotype	MP:0002591	decreased mean corpuscular volume	11	1.32351e-06	0.0104795	0.000952684	5.75788	2.0841	12	134	0.0255864	0.0895522	3	25	60	BCL11A,PIM1,SRSF4
65	California sea lion_Blood	negative	Mouse Phenotype	MP:0008070	absent T cells	12	1.43246e-06	0.0113422	0.000945184	5.71523	2.09965	12	135	0.0255864	0.0888889	2	21	59	BCL11A,CBFB
66	California sea lion_Blood	negative	Mouse Phenotype	MP:0003790	absent CD4-positive T cells	13	4.47409e-06	0.0354259	0.00272507	6.30357	1.5864	10	102	0.021322	0.0980392	1	9	23	BCL11A
67	California sea lion_Blood	negative	Mouse Phenotype	MP:0008084	absent single-positive T cells	14	4.88721e-06	0.0386969	0.00276407	6.24237	1.60196	10	103	0.021322	0.0970874	1	10	34	BCL11A
68	California sea lion_Blood	negative	Mouse Phenotype	MP:0004810	decreased hematopoietic stem cell number	15	7.70129e-06	0.0609788	0.00406526	4.49383	2.89285	13	186	0.0277186	0.0698925	3	35	75	BCL11A,CBFB,RAPGEF2
69	California sea lion_Blood	negative	Mouse Phenotype	MP:0000715	decreased thymocyte number	16	7.98246e-06	0.0632051	0.00395032	3.25768	5.83237	19	375	0.0405117	0.0506667	5	67	160	BCL11A,CBFB,GATA3,HES1,RUNX2
70	California sea lion_Blood	negative	Mouse Phenotype	MP:0005562	decreased mean corpuscular hemoglobin	17	8.82047e-06	0.0698405	0.00410826	5.84513	1.71083	10	110	0.021322	0.0909091	1	19	46	BCL11A
71	California sea lion_Blood	negative	Mouse Phenotype	MP:0002640	reticulocytosis	18	9.56094e-06	0.0757035	0.00420575	5.79247	1.72638	10	111	0.021322	0.0900901	1	26	86	BCL11A
72	California sea lion_Blood	negative	Mouse Phenotype	MP:0011913	abnormal reticulocyte cell number	19	1.20022e-05	0.0950337	0.00500178	5.0882	2.16186	11	139	0.0234542	0.0791367	2	29	94	BCL11A,PURA
73	California sea lion_Blood	negative	Mouse Phenotype	MP:0002424	abnormal reticulocyte morphology	19	1.20022e-05	0.0950337	0.00500178	5.0882	2.16186	11	139	0.0234542	0.0791367	2	29	100	BCL11A,PURA
74	California sea lion_Blood	negative	Mouse Phenotype	MP:0008782	increased B cell apoptosis	21	1.3085e-05	0.103607	0.00493369	5.59099	1.78859	10	115	0.021322	0.0869565	1	20	41	BCL11A
75	California sea lion_Blood	negative	Mouse Phenotype	MP:0008760	abnormal immunoglobulin heavy chain V(D)J recombination	21	1.3085e-05	0.103607	0.00493369	5.59099	1.78859	10	115	0.021322	0.0869565	1	6	13	BCL11A
76	California sea lion_Blood	negative	Mouse Phenotype	MP:0000226	abnormal mean corpuscular volume	23	1.55349e-05	0.123006	0.00534807	4.53857	2.64401	12	170	0.0255864	0.0705882	3	46	117	BCL11A,PIM1,SRSF4
77	California sea lion_Blood	negative	Mouse Phenotype	MP:0008755	abnormal immunoglobulin V(D)J recombination	24	1.64143e-05	0.129968	0.00541535	5.44885	1.83525	10	118	0.021322	0.0847458	1	8	19	BCL11A
78	California sea lion_Blood	negative	Mouse Phenotype	MP:0001589	abnormal mean corpuscular hemoglobin	25	1.90177e-05	0.150582	0.00602328	5.35803	1.86636	10	120	0.021322	0.0833333	1	26	67	BCL11A
79	California sea lion_Blood	negative	Mouse Phenotype	MP:0004690	ischium hypoplasia	26	3.6524e-05	0.289197	0.0111229	38.5778	0.0777649	3	5	0.00639659	0.6	1	1	1	RUNX2
80	California sea lion_Blood	negative	Mouse Phenotype	MP:0004693	pubis hypoplasia	26	3.6524e-05	0.289197	0.0111229	38.5778	0.0777649	3	5	0.00639659	0.6	1	1	1	RUNX2
81	California sea lion_Blood	negative	Mouse Phenotype	MP:0004385	interparietal bone hypoplasia	26	3.6524e-05	0.289197	0.0111229	38.5778	0.0777649	3	5	0.00639659	0.6	1	1	4	RUNX2
82	California sea lion_Blood	negative	Mouse Phenotype	MP:0006282	abnormal spinal cord dorsal horn morphology	29	4.43165e-05	0.350898	0.0120999	3.39594	4.41704	15	284	0.0319829	0.0528169	4	15	17	BCL11A,BHLHE22,HOXC8,PBX3
83	California sea lion_Blood	negative	Mouse Phenotype	MP:0004808	abnormal hematopoietic stem cell morphology	30	6.78062e-05	0.53689	0.0178963	2.99463	5.67684	17	365	0.0362473	0.0465753	4	66	129	BCL11A,CBFB,MEIS1,RAPGEF2
84	California sea lion_Blood	negative	Mouse Phenotype	MP:0002875	decreased erythrocyte cell number	31	7.62663e-05	0.603877	0.0194799	3.23639	4.63479	15	298	0.0319829	0.0503356	5	70	194	BCL11A,HGF,HOXB4,RAPGEF2,SRSF4
85	California sea lion_Blood	negative	Mouse Phenotype	MP:0008781	abnormal B cell apoptosis	32	8.03977e-05	0.636589	0.0198934	4.52791	2.20852	10	142	0.021322	0.0704225	1	29	65	BCL11A
86	California sea lion_Blood	negative	Mouse Phenotype	MP:0000175	absent bone marrow cell	33	8.18645e-05	0.648203	0.0196425	6.71753	1.04205	7	67	0.0149254	0.104478	2	10	17	MEIS1,RUNX2
87	California sea lion_Blood	negative	Mouse Phenotype	MP:0002407	abnormal double-negative T cell morphology	34	9.52118e-05	0.753887	0.0221731	3.17252	4.72811	15	304	0.0319829	0.0493421	4	61	170	BCL11A,ENSG00000268083,GATA3,HES1
88	California sea lion_Blood	negative	Mouse Phenotype	MP:0001586	abnormal erythrocyte cell number	35	0.000119636	0.947279	0.0270651	2.97324	5.38133	16	346	0.0341151	0.0462428	6	86	244	BCL11A,HGF,HOXB4,PIM1,RAPGEF2,SRSF4
89	California sea lion_Blood	negative	Mouse Phenotype	MP:0004440	absent occipital bone	36	0.000124893	0.988903	0.0274695	27.5556	0.108871	3	7	0.00639659	0.428571	1	2	2	RUNX2
90	California sea lion_Blood	negative	Mouse Phenotype	MP:0000103	nasal bone hypoplasia	36	0.000124893	0.988903	0.0274695	27.5556	0.108871	3	7	0.00639659	0.428571	1	2	4	RUNX2
91	California sea lion_Blood	negative	Mouse Phenotype	MP:0008078	increased CD8-positive T cell number	38	0.000126961	1	0.0264546	3.65667	3.28168	12	211	0.0255864	0.056872	2	32	139	BCL11A,CBFB
92	California sea lion_Blood	negative	Mouse Phenotype	MP:0008253	absent megakaryocytes	39	0.000136516	1	0.0277162	7.56428	0.793202	6	51	0.0127932	0.117647	2	3	5	CBFB,MEIS1
93	California sea lion_Blood	negative	Mouse Phenotype	MP:0002910	abnormal excitatory postsynaptic currents	40	0.000146021	1	0.0289048	3.38402	3.84158	13	247	0.0277186	0.0526316	4	56	118	BCL11A,EXT1,PFN2,SLC1A3
94	California sea lion_Blood	negative	Mouse Phenotype	MP:0008255	decreased megakaryocyte cell number	41	0.000154317	1	0.029802	6.08209	1.15092	7	74	0.0149254	0.0945946	3	11	22	CBFB,MEIS1,PIM1
95	California sea lion_Blood	negative	Mouse Phenotype	MP:0008209	decreased pre-B cell number	42	0.000164478	1	0.0310081	3.34341	3.88824	13	250	0.0277186	0.052	4	39	90	BCL11A,EWSR1,PIM1,SRSF3
96	California sea lion_Blood	negative	Mouse Phenotype	MP:0008208	decreased pro-B cell number	43	0.000177868	1	0.0327526	3.31688	3.91935	13	252	0.0277186	0.0515873	4	28	58	ARID5B,BCL11A,PIM1,SRSF3
97	California sea lion_Blood	negative	Mouse Phenotype	MP:0002403	abnormal pre-B cell morphology	44	0.000207477	1	0.0373364	3.26505	3.98156	13	256	0.0277186	0.0507812	4	43	116	BCL11A,EWSR1,PIM1,SRSF3
98	California sea lion_Blood	negative	Mouse Phenotype	MP:0005090	increased double-negative T cell number	45	0.000212407	1	0.0373742	3.45989	3.46831	12	223	0.0255864	0.0538117	3	38	109	BCL11A,ENSG00000268083,HES1
99	California sea lion_Blood	negative	Mouse Phenotype	MP:0005432	abnormal pro-B cell morphology	46	0.000398775	1	0.0686414	3.05056	4.26152	13	274	0.0277186	0.0474453	4	41	99	ARID5B,BCL11A,PIM1,SRSF3
100	California sea lion_Blood	negative	Mouse Phenotype	MP:0004689	small ischium	47	0.000413542	1	0.0696686	19.2889	0.15553	3	10	0.00639659	0.3	1	2	2	RUNX2
101	California sea lion_Blood	negative	Mouse Phenotype	MP:0008082	increased single-positive T cell number	48	0.0004554	1	0.0751219	2.6378	6.06566	16	390	0.0341151	0.0410256	4	69	237	ARID5B,BCL11A,CBFB,GATA3
102	California sea lion_Blood	negative	Mouse Phenotype	MP:0008215	decreased immature B cell number	49	0.000636392	1	0.102836	2.90227	4.47926	13	288	0.0277186	0.0451389	4	54	149	BCL11A,EWSR1,PIM1,SRSF3
103	California sea lion_Blood	negative	Mouse Phenotype	MP:0009761	abnormal meiotic spindle morphology	50	0.000658304	1	0.104249	9.89175	0.404377	4	26	0.00852879	0.153846	1	3	9	BTRC
104	California sea lion_Blood	negative	Mouse Phenotype	MP:0000726	absent lymphocyte	51	0.000684275	1	0.106237	3.03762	3.95046	12	254	0.0255864	0.0472441	2	45	120	BCL11A,CBFB
105	California sea lion_Blood	negative	Mouse Phenotype	MP:0001218	thin epidermis	52	0.000798033	1	0.121516	6.84004	0.73099	5	47	0.010661	0.106383	2	15	43	RUNX2,TCF7L2
106	California sea lion_Blood	negative	Mouse Phenotype	MP:0008071	absent B cells	53	0.000799633	1	0.119462	3.40192	2.93951	10	189	0.021322	0.0529101	1	27	71	BCL11A
107	California sea lion_Blood	negative	Mouse Phenotype	MP:0002364	abnormal thymus size	54	0.000824088	1	0.120836	2.04929	11.7114	24	753	0.0511727	0.0318725	10	134	366	ARID5B,BCL11A,CARM1,CBFB,ENSG00000268083,EWSR1,GATA3,HES1,HOXB7,RUNX2
108	California sea lion_Blood	negative	Mouse Phenotype	MP:0010876	decreased bone volume	55	0.000879578	1	0.126627	6.69754	0.746543	5	48	0.010661	0.104167	2	19	60	MMP2,RUNX2
109	California sea lion_Blood	negative	Human Phenotype	HP:0010472	Abnormality of the heme biosynthetic pathway	1	2.52948e-07	0.00155462	0.00155462	8.57285	1.16647	10	75	0.021322	0.133333	1	3	18	BCL11A
110	California sea lion_Blood	negative	Human Phenotype	HP:0000980	Pallor	2	9.27864e-07	0.00570265	0.00285133	7.47632	1.33756	10	86	0.021322	0.116279	1	9	39	BCL11A
111	California sea lion_Blood	negative	Human Phenotype	HP:0006660	Aplastic clavicles	3	3.6524e-05	0.224476	0.0748254	38.5778	0.0777649	3	5	0.00639659	0.6	1	1	2	RUNX2
112	California sea lion_Blood	negative	Human Phenotype	HP:0008788	Delayed pubic bone ossification	3	3.6524e-05	0.224476	0.0748254	38.5778	0.0777649	3	5	0.00639659	0.6	1	1	2	RUNX2
113	California sea lion_Blood	negative	Human Phenotype	HP:0006040	Long second metacarpal	3	3.6524e-05	0.224476	0.0748254	38.5778	0.0777649	3	5	0.00639659	0.6	1	1	1	RUNX2
114	California sea lion_Blood	negative	Human Phenotype	HP:0009577	Short middle phalanx of the 2nd finger	3	3.6524e-05	0.224476	0.0748254	38.5778	0.0777649	3	5	0.00639659	0.6	1	1	1	RUNX2
115	California sea lion_Blood	negative	Human Phenotype	HP:0005877	Multiple small vertebral fractures	3	3.6524e-05	0.224476	0.0748254	38.5778	0.0777649	3	5	0.00639659	0.6	1	1	1	RUNX2
116	California sea lion_Blood	negative	Human Phenotype	HP:0009106	Abnormal pelvis bone ossification	3	3.6524e-05	0.224476	0.0748254	38.5778	0.0777649	3	5	0.00639659	0.6	1	1	3	RUNX2
117	California sea lion_Blood	negative	Human Phenotype	HP:0005625	Osteoporosis of vertebrae	3	3.6524e-05	0.224476	0.0748254	38.5778	0.0777649	3	5	0.00639659	0.6	1	1	1	RUNX2
118	California sea lion_Blood	negative	Human Phenotype	HP:0002700	Large foramen magnum	3	3.6524e-05	0.224476	0.0748254	38.5778	0.0777649	3	5	0.00639659	0.6	1	1	5	RUNX2
119	California sea lion_Blood	negative	Human Phenotype	HP:0002689	Absent paranasal sinuses	3	3.6524e-05	0.224476	0.0748254	38.5778	0.0777649	3	5	0.00639659	0.6	1	1	1	RUNX2
120	California sea lion_Blood	negative	Human Phenotype	HP:0003183	Wide pubic symphysis	3	3.6524e-05	0.224476	0.0748254	38.5778	0.0777649	3	5	0.00639659	0.6	1	1	5	RUNX2
121	California sea lion_Blood	negative	Human Phenotype	HP:0003304	Spondylolysis	3	3.6524e-05	0.224476	0.0748254	38.5778	0.0777649	3	5	0.00639659	0.6	1	1	5	RUNX2
122	California sea lion_Blood	negative	Human Phenotype	HP:0005453	Absent/hypoplastic paranasal sinuses	3	3.6524e-05	0.224476	0.0748254	38.5778	0.0777649	3	5	0.00639659	0.6	1	1	3	RUNX2
123	California sea lion_Blood	negative	Human Phenotype	HP:0005259	Abnormal facility in opposing the shoulders	3	3.6524e-05	0.224476	0.0748254	38.5778	0.0777649	3	5	0.00639659	0.6	1	1	1	RUNX2
124	California sea lion_Blood	negative	Human Phenotype	HP:0004474	Persistent open anterior fontanelle	3	3.6524e-05	0.224476	0.0748254	38.5778	0.0777649	3	5	0.00639659	0.6	1	1	3	RUNX2
125	California sea lion_Blood	negative	Human Phenotype	HP:0002688	Absent frontal sinuses	17	7.22025e-05	0.443756	0.0261033	32.1482	0.0933179	3	6	0.00639659	0.5	1	2	8	RUNX2
126	California sea lion_Blood	negative	Human Phenotype	HP:0003396	Syringomyelia	18	0.000124893	0.767592	0.042644	27.5556	0.108871	3	7	0.00639659	0.428571	1	3	4	RUNX2
127	California sea lion_Blood	negative	Human Phenotype	HP:0010751	Chin dimple	19	0.00019752	1	0.0638924	24.1111	0.124424	3	8	0.00639659	0.375	1	3	8	RUNX2
128	California sea lion_Blood	negative	Human Phenotype	HP:0100561	Spinal cord lesions	19	0.00019752	1	0.0638924	24.1111	0.124424	3	8	0.00639659	0.375	1	4	5	RUNX2
129	California sea lion_Blood	negative	Human Phenotype	HP:0002699	Abnormality of the foramen magnum	19	0.00019752	1	0.0638924	24.1111	0.124424	3	8	0.00639659	0.375	1	2	6	RUNX2
130	California sea lion_Blood	negative	Human Phenotype	HP:0002738	Hypoplastic frontal sinuses	19	0.00019752	1	0.0638924	24.1111	0.124424	3	8	0.00639659	0.375	1	2	4	RUNX2
131	California sea lion_Blood	negative	Human Phenotype	HP:0001476	Delayed closure of the anterior fontanelle	23	0.000225632	1	0.0602929	8.93005	0.559907	5	36	0.010661	0.138889	2	9	16	MMP2,RUNX2
132	California sea lion_Blood	negative	Human Phenotype	HP:0002812	Coxa vara	24	0.000280251	1	0.0717675	12.2469	0.326612	4	21	0.00852879	0.190476	2	7	23	EXT1,RUNX2
133	California sea lion_Blood	negative	Human Phenotype	HP:0009120	Aplasia/Hypoplasia involving the sinuses	25	0.000292858	1	0.0719963	21.4321	0.139977	3	9	0.00639659	0.333333	1	3	12	RUNX2
134	California sea lion_Blood	negative	Human Phenotype	HP:0009119	Aplasia/Hypoplasia of the frontal sinuses	25	0.000292858	1	0.0719963	21.4321	0.139977	3	9	0.00639659	0.333333	1	3	10	RUNX2
135	California sea lion_Blood	negative	Human Phenotype	HP:0000696	Delayed eruption of permanent teeth	25	0.000292858	1	0.0719963	21.4321	0.139977	3	9	0.00639659	0.333333	1	3	6	RUNX2
136	California sea lion_Blood	negative	Human Phenotype	HP:0000891	Cervical ribs	28	0.000413542	1	0.0907724	19.2889	0.15553	3	10	0.00639659	0.3	1	3	4	RUNX2
137	California sea lion_Blood	negative	Human Phenotype	HP:0000680	Delayed eruption of primary teeth	28	0.000413542	1	0.0907724	19.2889	0.15553	3	10	0.00639659	0.3	1	4	7	RUNX2
138	California sea lion_Blood	negative	Human Phenotype	HP:0100255	Metaphyseal dysplasia	30	0.000562064	1	0.115148	17.5354	0.171083	3	11	0.00639659	0.272727	1	3	7	RUNX2
139	California sea lion_Blood	negative	Human Phenotype	HP:0002687	Abnormality of the frontal sinuses	30	0.000562064	1	0.115148	17.5354	0.171083	3	11	0.00639659	0.272727	1	5	12	RUNX2
140	California sea lion_Blood	negative	Human Phenotype	HP:0001744	Splenomegaly	32	0.000597603	1	0.114777	3.53277	2.83064	10	182	0.021322	0.0549451	1	44	216	BCL11A
141	California sea lion_Blood	negative	Human Phenotype	HP:0000939	Osteoporosis	33	0.00071835	1	0.133787	5.59099	1.07316	6	69	0.0127932	0.0869565	3	24	71	MMP2,RIN2,RUNX2
142	California sea lion_Blood	negative	Human Phenotype	HP:0100864	Short femoral neck	34	0.000951934	1	0.172076	14.8376	0.202189	3	13	0.00639659	0.230769	1	5	19	RUNX2
143	California sea lion_Blood	negative	Human Phenotype	HP:0009108	Aplasia/Hypoplasia involving the femoral head and neck	34	0.000951934	1	0.172076	14.8376	0.202189	3	13	0.00639659	0.230769	1	5	20	RUNX2
144	California sea lion_Blood	negative	Disease Ontology	DOID:10923	sickle cell anemia	1	5.38351e-08	0.000120321	0.000120321	10.0463	0.99539	10	64	0.021322	0.15625	1	4	27	BCL11A
145	California sea lion_Blood	negative	Disease Ontology	DOID:2355	anemia	2	5.98257e-06	0.013371	0.00668552	4.28643	3.26613	14	210	0.0298507	0.0666667	3	52	232	BCL11A,GATA3,HES1
146	California sea lion_Blood	negative	Disease Ontology	DOID:13994	cleidocranial dysplasia	3	3.6524e-05	0.081631	0.0272103	38.5778	0.0777649	3	5	0.00639659	0.6	1	1	1	RUNX2
147	California sea lion_Blood	negative	Disease Ontology	DOID:6823	pancreatoblastoma	4	0.000241387	0.539501	0.134875	64.2964	0.031106	2	2	0.00426439	1	1	1	2	CLDN5
148	California sea lion_Blood	negative	Disease Ontology	DOID:3371	chondrosarcoma	5	0.00067296	1	0.300813	4.78803	1.46198	7	94	0.0149254	0.0744681	4	25	59	EWSR1,EXT1,MMP2,RUNX2
149	California sea lion_Blood	negative	Disease Ontology	DOID:10854	salivary gland disease	6	0.000951934	1	0.354596	14.8376	0.202189	3	13	0.00639659	0.230769	2	2	7	HGF,MMP2
150	California sea lion_Blood	negative	MSigDB Immunologic Signatures	GSE6269_HEALTHY_VS_STREP_AUREUS_INF_PBMC_UP	Genes up-regulated in comparison of peripheral blood mononuclear cells (PBMC) from healthy donors versus PBMC from patients with acute S. aureus infection.	1	2.62251e-08	5.00899e-05	5.00899e-05	4.75343	3.99711	19	257	0.0405117	0.07393	7	54	173	AKTIP,BCL11A,GATA3,OGFOD2,ORC2,TLE1,WDR82
151	California sea lion_Blood	negative	MSigDB Immunologic Signatures	GSE24142_EARLY_THYMIC_PROGENITOR_VS_DN2_THYMOCYTE_ADULT_UP	Genes up-regulated in comparison of adult thymic progenitors versus adult DN2 thymocytes.	2	3.86706e-08	7.38609e-05	3.69304e-05	3.75453	6.39227	24	411	0.0511727	0.0583942	9	55	191	ACVR2A,BCL11A,HHEX,MEF2C,MEIS1,MMP2,TCF7L2,ZBTB20,ZNF503
152	California sea lion_Blood	negative	MSigDB Immunologic Signatures	GSE29618_PDC_VS_MDC_DAY7_FLU_VACCINE_UP	Genes up-regulated in comparison of plasmacytoid dendritic cells (DC) from influenza vaccinee at day 7 post-vaccination versus myeloid DCs at day 7 post-vaccination.	3	7.13469e-08	0.000136273	4.54242e-05	4.70461	3.82603	18	246	0.0383795	0.0731707	3	54	186	BCL11A,DACH1,RUNX2
153	California sea lion_Blood	negative	MSigDB Immunologic Signatures	GSE29618_MONOCYTE_VS_PDC_DAY7_FLU_VACCINE_DN	Genes down-regulated in comparison of monocytes from influenza vaccinee at day 7 post-vaccination versus myeloid dendritic cells (mDC) at day 7 post-vaccination.	4	1.54828e-07	0.000295722	7.39304e-05	4.46847	4.02822	18	259	0.0383795	0.0694981	3	58	194	BCL11A,DACH1,RUNX2
154	California sea lion_Blood	negative	MSigDB Immunologic Signatures	GSE29618_PDC_VS_MDC_UP	Genes up-regulated in comparison of plasmacytoid dendritic cells (DC) versus myeloid DCs.	5	1.95901e-07	0.000374171	7.48341e-05	4.18367	4.54147	19	292	0.0405117	0.0650685	4	56	184	BCL11A,CIRBP,DACH1,RUNX2
155	California sea lion_Blood	negative	MSigDB Immunologic Signatures	GSE24142_EARLY_THYMIC_PROGENITOR_VS_DN3_THYMOCYTE_UP	Genes up-regulated in comparison of thymic progenitors versus DN3 thymocytes.	6	2.43386e-07	0.000464868	7.74779e-05	4.33459	4.15264	18	267	0.0383795	0.0674157	6	53	197	BCL11A,HHEX,LMO1,MEF2C,SMAD6,TLCD2
156	California sea lion_Blood	negative	MSigDB Immunologic Signatures	GSE24142_EARLY_THYMIC_PROGENITOR_VS_DN3_THYMOCYTE_ADULT_UP	Genes up-regulated in comparison of adult thymic progenitors versus adult DN3 thymocytes.	7	1.28354e-06	0.00245157	0.000350224	4.06334	4.18375	17	269	0.0362473	0.063197	4	47	191	ACVR2A,BCL11A,MEIS1,MMP2
157	California sea lion_Blood	negative	MSigDB Immunologic Signatures	GSE24142_EARLY_THYMIC_PROGENITOR_VS_DN2_THYMOCYTE_FETAL_UP	Genes up-regulated in comparison of thymic progenitors versus fetal DN2 thymocytes.	8	2.11707e-06	0.0040436	0.00050545	4.13149	3.87269	16	249	0.0341151	0.064257	4	46	198	BCL11A,MEF2C,MEIS1,PYGM
158	California sea lion_Blood	negative	MSigDB Immunologic Signatures	GSE2706_UNSTIM_VS_8H_LPS_DC_DN	Genes down-regulated in comparison of unstimulated dendritic cells (DC) at 0 h versus DCs stimulated with LPS (TLR4 agonist) for 8 h.	9	3.06486e-06	0.00585388	0.000650431	4.88803	2.65956	13	171	0.0277186	0.0760234	4	47	185	BCL11A,EXT1,SEMA3A,SRSF4
159	California sea lion_Blood	negative	MSigDB Immunologic Signatures	GSE17721_LPS_VS_CPG_0.5H_BMDM_UP	Genes up-regulated in comparison of dendritic cells (DC) stimulated with LPS (TLR4 agonist) at 0.5 h versus DC cells stimulated with CpG DNA (TLR9 agonist) at 0.5 h.	10	5.87626e-06	0.0112236	0.00112236	3.3287	5.70794	19	367	0.0405117	0.0517711	5	62	196	AKTIP,BCL11A,DMAP1,HHEX,HNRNPC
160	California sea lion_Blood	negative	MSigDB Immunologic Signatures	GSE8515_IL1_VS_IL6_4H_STIM_)MAC_UP	Genes up-regulated in comparison of untreated macrophages versus those treated with IL1 and IL6 [GeneID=3569].	11	7.19269e-06	0.013738	0.00124891	3.75453	4.26152	16	274	0.0341151	0.0583942	4	62	199	BCL11A,PHC3,POU3F1,TCF7L2
161	California sea lion_Blood	negative	MSigDB Immunologic Signatures	GSE24142_DN2_VS_DN3_THYMOCYTE_UP	Genes up-regulated in comparison of DN2 thymocytes versus DN3 thymocytes.	12	7.49867e-06	0.0143225	0.00119354	3.95265	3.79493	15	244	0.0319829	0.0614754	6	58	196	BCL11A,HHEX,MRC2,PIM1,SLC7A8,TLE1
162	California sea lion_Blood	negative	MSigDB Immunologic Signatures	GSE3982_MEMORY_CD4_TCELL_VS_BCELL_DN	Genes down-regulated in comparison of memory CD4 [GeneID=920] T cells versus B cells.	13	1.93994e-05	0.0370529	0.00285022	3.8633	3.62384	14	233	0.0298507	0.0600858	5	47	186	BCL11A,HHEX,MEF2C,TLE1,TMUB2
163	California sea lion_Blood	negative	MSigDB Immunologic Signatures	GSE25087_TREG_VS_TCONV_FETUS_DN	Genes down-regulated in comparison of fetal regulatory T cell (Treg) versus fetal conventional T cells.	14	2.49431e-05	0.0476412	0.00340295	3.39519	4.71255	16	303	0.0341151	0.0528053	6	61	175	ACVR2A,BCL11A,RING1,SMAD6,TCF7L2,TMEM39B
164	California sea lion_Blood	negative	MSigDB Immunologic Signatures	GSE22886_DC_VS_MONOCYTE_DN	Genes down-regulated in comparison of dendritic cells (DC) versus monocytes.	15	3.41138e-05	0.0651574	0.00434382	3.90585	3.32834	13	214	0.0277186	0.0607477	3	60	192	BCL11A,EXT1,TCF7L2
165	California sea lion_Blood	negative	MSigDB Immunologic Signatures	GSE17974_IL4_AND_ANTI_IL12_VS_UNTREATED_48H_ACT_CD4_TCELL_UP	Genes up-regulated in comparison of CD4 [GeneID=920] T cells treated with IL4 [GeneID=3565] and anti-IL12 at 48 h versus the untreated cells at 48 h.	16	3.80326e-05	0.0726423	0.00454014	4.94588	2.02189	10	130	0.021322	0.0769231	3	38	170	CLDN5,DACH1,GATA3
166	California sea lion_Blood	negative	MSigDB Immunologic Signatures	GSE24142_EARLY_THYMIC_PROGENITOR_VS_DN2_THYMOCYTE_UP	Genes up-regulated in comparison of thymic progenitors versus DN2 thymocytes.	17	4.79981e-05	0.0916763	0.00539272	3.37219	4.44815	15	286	0.0319829	0.0524476	6	48	195	BCL11A,HHEX,MEF2C,SMAD6,TLCD2,ZNF503
167	California sea lion_Blood	negative	MSigDB Immunologic Signatures	GSE26669_CTRL_VS_COSTIM_BLOCK_MLR_CD4_TCELL_DN	Genes down-regulated in comparison of untreated CD4 [GeneID=920] T cells versus CD4 [GeneID=920] T cells treated with leukocyte costimulatory blockade antibodies.	18	4.80342e-05	0.0917453	0.00509696	3.21482	4.97695	16	320	0.0341151	0.05	4	66	185	BCL11A,LMO4,SEPHS2,TSHZ1
168	California sea lion_Blood	negative	MSigDB Immunologic Signatures	GSE3982_BCELL_VS_NKCELL_UP	Genes up-regulated in comparison of B cells versus NK cells.	19	5.70376e-05	0.108942	0.00573378	3.97709	3.01728	12	194	0.0255864	0.0618557	3	41	201	BCL11A,CBFA2T2,CIRBP
169	California sea lion_Blood	negative	MSigDB Immunologic Signatures	GSE3982_BCELL_VS_TH2_DN	Genes down-regulated in comparison of B cells versus Th2 cells.	20	9.02463e-05	0.17237	0.00861852	4.08821	2.69067	11	173	0.0234542	0.0635838	8	54	195	CDC45,DDX6,GATA3,HOXB2,MRC2,RNF19A,SEPHS2,UTP11L
170	California sea lion_Blood	negative	MSigDB Immunologic Signatures	GSE1460_CD4_THYMOCYTE_VS_NAIVE_CD4_TCELL_ADULT_BLOOD_UP	Genes up-regulated in comparison of CD4 [GeneID=920] thymocytes versus naive CD4 [GeneID=920] T cells from adult blood.	21	9.87393e-05	0.188592	0.00898057	3.16212	4.74366	15	305	0.0319829	0.0491803	3	61	203	BCL11A,CBFB,GATA3
171	California sea lion_Blood	negative	MSigDB Immunologic Signatures	GSE17721_CPG_VS_GARDIQUIMOD_12H_BMDM_DN	Genes down-regulated in comparison of dendritic cells (DC) stimulated with CpG DNA (TLR9 agonist) at 12 h versus DC cells stimulated with Gardiquimod (TLR7 agonist) at 12 h.	22	0.000100929	0.192774	0.00876246	3.51199	3.70161	13	238	0.0277186	0.0546218	6	56	199	CARM1,DACH1,MLLT3,MMP2,TOMM6,ZBTB20
172	California sea lion_Blood	negative	MSigDB Immunologic Signatures	GSE9988_ANTI_TREM1_VS_LPS_MONOCYTE_DN	Genes down-regulated in comparison of monocytes treated with anti-TREM1 [GeneID=54210] versus monocytes treated with 5000 ng/ml LPS (TLR4 agonist).	23	0.000107298	0.204939	0.00891037	4.3739	2.28629	10	147	0.021322	0.0680272	8	44	184	ACVR2A,AZIN1,CLCF1,HNRNPC,RAPGEF2,RIN2,SLC1A3,TCF7L2
173	California sea lion_Blood	negative	MSigDB Immunologic Signatures	GSE3982_BCELL_VS_CENT_MEMORY_CD4_TCELL_UP	Genes up-regulated in comparison of B cells versus central memory CD4 [GeneID=920] T cells.	24	0.00011218	0.214264	0.00892767	3.28522	4.26152	14	274	0.0298507	0.0510949	5	46	189	BCL11A,CASC3,HHEX,MEF2C,TMUB2
174	California sea lion_Blood	negative	MSigDB Immunologic Signatures	GSE10325_LUPUS_CD4_TCELL_VS_LUPUS_BCELL_DN	Genes down-regulated in comparison of systemic lupus erythematosus CD4 [GeneID=920] T cells versus systemic lupus erythematosus B cells.	25	0.000124202	0.237227	0.00948906	3.43972	3.77937	13	243	0.0277186	0.0534979	4	44	175	BCL11A,HHEX,MEF2C,TLE1
175	California sea lion_Blood	negative	MSigDB Immunologic Signatures	GSE17721_CTRL_VS_CPG_8H_BMDM_DN	Genes down-regulated in comparison of control dendritic cells (DC) at 8 h versus those stimulated with CpG DNA (TLR9 agonist) at 8 h.	26	0.00014564	0.278173	0.010699	2.92256	5.47465	16	352	0.0341151	0.0454546	6	61	196	ARID5B,DACH1,HOXB3,LMO4,MMP2,RUNX2
176	California sea lion_Blood	negative	MSigDB Immunologic Signatures	GSE17721_POLYIC_VS_CPG_24H_BMDM_DN	Genes down-regulated in comparison of dendritic cells (DC) stimulated with poly(I:C) (TLR3 agonist) at 24 h versus DC cells stimulated with CpG DNA (TLR9 agonist) at 24 h.	27	0.000173109	0.330638	0.0122459	4.55644	1.97523	9	127	0.0191898	0.0708661	7	51	191	AZIN1,B3GALT2,C3orf58,CDC45,GCG,MMP2,RNF19A
177	California sea lion_Blood	negative	MSigDB Immunologic Signatures	GSE6269_FLU_VS_STREP_AUREUS_INF_PBMC_UP	Genes up-regulated in comparison of peripheral blood mononuclear cells (PBMC) from patients with acute influenza infection versus PBMC from patients with acute S. aureus infection.	28	0.000232368	0.443823	0.0158508	3.22723	4.02822	13	259	0.0277186	0.0501931	3	50	163	BCL11A,OGFOD2,PNISR
178	California sea lion_Blood	negative	MSigDB Immunologic Signatures	GSE17974_IL4_AND_ANTI_IL12_VS_UNTREATED_12H_ACT_CD4_TCELL_UP	Genes up-regulated in comparison of CD4 [GeneID=920] T cells treated with IL4 [GeneID=3565] and anti-IL12 at 12 h versus the untreated cells at 12 h.	29	0.000240162	0.45871	0.0158176	3.41397	3.51497	12	226	0.0255864	0.0530974	6	50	177	C3orf58,CDC45,CLDN5,DACH1,GATA3,RNF19A
179	California sea lion_Blood	negative	MSigDB Immunologic Signatures	GSE6269_E_COLI_VS_STREP_AUREUS_INF_PBMC_UP	Genes up-regulated in comparison of peripheral blood mononuclear cells (PBMC) from patients with acute E. coli infection versus PBMC from patients with acute S. aureus infection.	30	0.000258085	0.492942	0.0164314	3.03081	4.61923	14	297	0.0298507	0.0471381	4	57	152	BCL11A,GAL3ST4,MLLT3,TRIM66
180	California sea lion_Blood	negative	MSigDB Immunologic Signatures	GSE29618_MONOCYTE_VS_PDC_DN	Genes down-regulated in comparison of monocytes versus plasmacytoid dendritic cells (pDC).	31	0.000300576	0.5741	0.0185194	3.1423	4.13709	13	266	0.0277186	0.0488722	2	62	188	BCL11A,RUNX2
181	California sea lion_Blood	negative	MSigDB Immunologic Signatures	GSE10325_CD4_TCELL_VS_BCELL_DN	Genes down-regulated in comparison of healthy CD4 [GeneID=920] T cells versus healthy CD19 [GeneID=920] B cells.	32	0.000322948	0.616832	0.019276	3.11885	4.1682	13	268	0.0277186	0.0485075	4	47	174	BCL11A,HHEX,MEF2C,TLE1
182	California sea lion_Blood	negative	MSigDB Immunologic Signatures	GSE8868_SPLEEN_VS_INTESTINE_CD11B_POS_CD11C_NEG_DC_UP	Genes up-regulated in dendritic cells (DC) from spleen versus those from intestine.	33	0.000412779	0.788408	0.0238911	3.03946	4.27707	13	275	0.0277186	0.0472727	3	58	191	BCL11A,BRD7,HOXB4
183	California sea lion_Blood	negative	MSigDB Immunologic Signatures	GSE29618_BCELL_VS_MONOCYTE_DAY7_FLU_VACCINE_UP	Genes up-regulated in comparison of B cells from influenza vaccinee at day 7 versus monocytes from influenza vaccinee at day 7.	34	0.000414111	0.790952	0.0232633	3.21482	3.73271	12	240	0.0255864	0.05	3	49	177	BCL11A,DDX6,TLE1
184	California sea lion_Blood	negative	MSigDB Immunologic Signatures	GSE17721_CPG_VS_GARDIQUIMOD_24H_BMDM_DN	Genes down-regulated in comparison of dendritic cells (DC) stimulated with CpG DNA (TLR9 agonist) at 24 h versus DC cells stimulated with Gardiquimod (TLR7 agonist) at 24 h.	35	0.00042034	0.80285	0.0229386	3.69519	2.70622	10	174	0.021322	0.0574713	5	50	195	CLINT1,DACH1,LHX5,MMP2,POLD4
185	California sea lion_Blood	negative	MSigDB Immunologic Signatures	GSE10325_LUPUS_BCELL_VS_LUPUS_MYELOID_UP	Genes up-regulated in comparison of systemic lupus erythematosus B cells versus systemic lupus erythromatosus myeloid cells.	36	0.000427198	0.815948	0.0226652	3.02845	4.29262	13	276	0.0277186	0.0471015	4	59	179	ARID5B,BCL11A,DCTPP1,TLE1
186	California sea lion_Blood	negative	MSigDB Immunologic Signatures	GSE22886_TCELL_VS_BCELL_NAIVE_DN	Genes down-regulated in comparison of naive CD4 [GeneID=920] CD8 T cells versus naive B cells.	37	0.000462741	0.883834	0.0238874	3.17513	3.77937	12	243	0.0255864	0.0493827	3	53	202	BCL11A,HHEX,MEF2C
187	California sea lion_Blood	negative	MSigDB Immunologic Signatures	GSE26669_CD4_VS_CD8_TCELL_IN_MLR_UP	Genes up-regulated in comparison of untreated CD4 [GeneID=920] T cells versus the untreated CD8 T cells.	38	0.000483997	0.924434	0.0243272	3.3679	3.26613	11	210	0.0234542	0.052381	5	55	199	AHR,DACH1,GATA3,PFN2,WDR82
188	California sea lion_Blood	negative	MSigDB Immunologic Signatures	GSE1460_CORD_VS_ADULT_BLOOD_NAIVE_CD4_TCELL_UP	Genes up-regulated in CD4 [GeneID=920] T cells from cord blood versus those from adult blood.	39	0.000503634	0.96194	0.0246651	3.35194	3.28168	11	211	0.0234542	0.0521327	2	55	201	BCL11A,GAL3ST4
189	California sea lion_Blood	negative	MSigDB Immunologic Signatures	GSE22886_CD8_TCELL_VS_BCELL_NAIVE_DN	Genes down-regulated in comparison of naive CD8 T cells versus naive B cells.	40	0.000523	0.99893	0.0249732	2.96402	4.38594	13	282	0.0277186	0.0460993	4	55	189	BCL11A,CDK19,HHEX,MEF2C
190	California sea lion_Blood	negative	MSigDB Immunologic Signatures	GSE29618_BCELL_VS_MONOCYTE_UP	Genes up-regulated in comparison of B cells versus monocytes.	41	0.000558725	1	0.0260284	2.94314	4.41704	13	284	0.0277186	0.0457747	4	49	189	ARID5B,BCL11A,DDX6,TLE1
191	California sea lion_Blood	negative	MSigDB Immunologic Signatures	GSE22886_CD4_TCELL_VS_BCELL_NAIVE_DN	Genes down-regulated in comparison of naive CD4 [GeneID=920] T cells versus naive B cells.	42	0.000595215	1	0.0270681	3.08623	3.88824	12	250	0.0255864	0.048	3	51	197	BCL11A,HHEX,MEF2C
192	California sea lion_Blood	negative	MSigDB Immunologic Signatures	GSE24634_IL4_VS_CTRL_TREATED_NAIVE_CD4_TCELL_DAY3_UP	Genes up-regulated in comparison of CD25- T cells treated with IL4 [GeneID=3565] at day 3 versus untreated CD25- T cells at day 3.	43	0.000635969	1	0.0282489	3.25926	3.375	11	217	0.0234542	0.0506912	2	46	195	BCL11A,MSRA
193	California sea lion_Blood	negative	MSigDB Immunologic Signatures	GSE22886_NAIVE_BCELL_VS_NEUTROPHIL_UP	Genes up-regulated in comparison of naive B cells versus unstimulated neutrophils.	44	0.000712289	1	0.0309198	3.21482	3.42165	11	220	0.0234542	0.05	2	55	188	ARID5B,BCL11A
194	California sea lion_Blood	negative	MSigDB Immunologic Signatures	GSE29618_MONOCYTE_VS_MDC_DAY7_FLU_VACCINE_DN	Genes down-regulated in comparison of monocytes from influenza vaccinee at day 7 post-vaccination versus myeloid dendritic cells at day 7 post-vaccination.	45	0.000856347	1	0.0363472	3.14338	3.49942	11	225	0.0234542	0.0488889	2	53	221	BCL11A,DCTPP1
195	California sea lion_Blood	negative	MSigDB Immunologic Signatures	GSE3982_MAC_VS_TH2_DN	Genes down-regulated in comparison of macrophages versus Th2 cells.	46	0.000866692	1	0.0359866	3.3663	2.97062	10	191	0.021322	0.052356	7	62	197	CBFB,CLDN5,COQ3,DCTPP1,HOXB2,POU3F1,TMEM39B
196	California sea lion_Blood	negative	MSigDB Immunologic Signatures	GSE18791_UNSTIM_VS_NEWCATSLE_VIRUS_DC_18H_UP	Genes up-regulated in comparison of control conventional dendritic cells (cDC) at 18 h versus cDCs infected with Newcastle disease virus (NDV) at 18 h.	47	0.000901914	1	0.0366522	3.34877	2.98617	10	192	0.021322	0.0520833	2	53	188	DACH1,DMAP1
197	California sea lion_Blood	negative	MSigDB Pathway	REACTOME_DNA_STRAND_ELONGATION	Genes involved in DNA strand elongation	1	0.00019752	0.260726	0.260726	24.1111	0.124424	3	8	0.00639659	0.375	2	4	30	CDC45,POLD4
198	California sea lion_Blood	negative	MSigDB Pathway	REACTOME_UNWINDING_OF_DNA	Genes involved in Unwinding of DNA	2	0.000241387	0.318631	0.159316	64.2964	0.031106	2	2	0.00426439	1	1	1	11	CDC45
199	California sea lion_Blood	negative	MSigDB Pathway	REACTOME_ACTIVATION_OF_THE_PRE_REPLICATIVE_COMPLEX	Genes involved in Activation of the pre-replicative complex	3	0.000951934	1	0.418851	14.8376	0.202189	3	13	0.00639659	0.230769	2	7	30	CDC45,ORC2
200	California sea lion_Blood	negative	MGI Expression: Detected	11460	TS26_maxilla	1	6.44834e-07	0.00602081	0.00602081	26.7902	0.186636	5	12	0.010661	0.416667	2	4	5	CBFB,RUNX2
201	California sea lion_Blood	negative	MGI Expression: Detected	16312	TS28_inguinal lymph node	2	3.07553e-06	0.0287162	0.0143581	14.2881	0.41993	6	27	0.0127932	0.222222	2	4	9	GATA3,RUNX2
202	California sea lion_Blood	negative	MGI Expression: Detected	7542	TS24_pectoral girdle and thoracic body wall skeleton	3	4.72424e-06	0.0441102	0.0147034	18.9107	0.264401	5	17	0.010661	0.294118	2	7	17	MMP2,RUNX2
203	California sea lion_Blood	negative	MGI Expression: Detected	4582	TS20_forelimb digit 1	3	4.72424e-06	0.0441102	0.0147034	18.9107	0.264401	5	17	0.010661	0.294118	1	1	2	DACH1
204	California sea lion_Blood	negative	MGI Expression: Detected	4658	TS20_mesenchyme derived from neural crest	5	6.45772e-06	0.0602957	0.0120591	17.8601	0.279954	5	18	0.010661	0.277778	1	2	4	DACH1
205	California sea lion_Blood	negative	MGI Expression: Detected	7913	TS23_middle ear	6	6.51415e-06	0.0608226	0.0101371	3.07568	6.82776	21	439	0.0447761	0.047836	7	78	243	AHR,BCL11A,GATA3,HES1,PBX3,TSHZ1,ZEB2
206	California sea lion_Blood	negative	MGI Expression: Detected	1227	TS15_eye mesenchyme	7	7.25725e-06	0.0677609	0.00968013	12.4445	0.482142	6	31	0.0127932	0.193548	2	3	3	DACH1,ETV1
207	California sea lion_Blood	negative	MGI Expression: Detected	9168	TS26_upper jaw	8	7.73447e-06	0.0722168	0.0090271	9.57606	0.73099	7	47	0.0149254	0.148936	4	13	24	CARM1,CBFB,RUNX2,SEMA3A
208	California sea lion_Blood	negative	MGI Expression: Detected	2686	TS18_trunk mesenchyme derived from neural crest	9	1.1389e-05	0.106339	0.0118154	16.0741	0.311059	5	20	0.010661	0.25	1	2	4	DACH1
209	California sea lion_Blood	negative	MGI Expression: Detected	6943	TS28_bone marrow	10	1.45781e-05	0.136116	0.0136116	2.82904	7.77649	22	500	0.0469083	0.044	9	108	320	B3GALT2,BCL11A,GATA3,GPR151,RUNX2,SDSL,SEPHS2,SLC7A8,XPO7
210	California sea lion_Blood	negative	MGI Expression: Detected	4594	TS20_forelimb digit 5	11	1.47574e-05	0.137789	0.0125263	15.3087	0.326612	5	21	0.010661	0.238095	1	3	4	DACH1
211	California sea lion_Blood	negative	MGI Expression: Detected	9045	TS23_pharyngo-tympanic tube	12	1.84495e-05	0.172263	0.0143553	2.96297	6.74999	20	434	0.0426439	0.0460829	6	75	231	BCL11A,GATA3,HES1,PBX3,TSHZ1,ZEB2
212	California sea lion_Blood	negative	MGI Expression: Detected	14580	TS17_otocyst mesenchyme	13	2.96605e-05	0.27694	0.0213031	13.3951	0.373271	5	24	0.010661	0.208333	1	5	7	DACH1
213	California sea lion_Blood	negative	MGI Expression: Detected	17228	TS23_urinary bladder neck serosa	14	3.13382e-05	0.292605	0.0209004	4.5926	2.39516	11	154	0.0234542	0.0714286	4	9	18	LMO1,MEIS1,POU3F1,RING1
214	California sea lion_Blood	negative	MGI Expression: Detected	3064	TS18_forebrain	15	3.30031e-05	0.30815	0.0205433	2.26396	13.2511	30	852	0.0639659	0.0352113	9	60	106	BCL11A,DACH1,FEZF2,GATA3,MEIS1,RUNX2,SLC1A3,TCF7L2,ZNF503
215	California sea lion_Blood	negative	MGI Expression: Detected	17925	TS21_radius cartilage condensation	16	3.6524e-05	0.341024	0.021314	38.5778	0.0777649	3	5	0.00639659	0.6	1	1	1	RUNX2
216	California sea lion_Blood	negative	MGI Expression: Detected	8528	TS24_nose turbinate bone	16	3.6524e-05	0.341024	0.021314	38.5778	0.0777649	3	5	0.00639659	0.6	1	1	1	RUNX2
217	California sea lion_Blood	negative	MGI Expression: Detected	8672	TS24_sternebral bone	16	3.6524e-05	0.341024	0.021314	38.5778	0.0777649	3	5	0.00639659	0.6	1	1	1	RUNX2
218	California sea lion_Blood	negative	MGI Expression: Detected	16604	TS28_trabecular bone	16	3.6524e-05	0.341024	0.021314	38.5778	0.0777649	3	5	0.00639659	0.6	1	1	3	RUNX2
219	California sea lion_Blood	negative	MGI Expression: Detected	11680	TS24_hyoid bone	16	3.6524e-05	0.341024	0.021314	38.5778	0.0777649	3	5	0.00639659	0.6	1	1	4	RUNX2
220	California sea lion_Blood	negative	MGI Expression: Detected	14491	TS26_limb digit	16	3.6524e-05	0.341024	0.021314	38.5778	0.0777649	3	5	0.00639659	0.6	1	1	1	RUNX2
221	California sea lion_Blood	negative	MGI Expression: Detected	17887	TS24_lower jaw tooth mesenchyme	16	3.6524e-05	0.341024	0.021314	38.5778	0.0777649	3	5	0.00639659	0.6	1	1	1	RUNX2
222	California sea lion_Blood	negative	MGI Expression: Detected	14279	TS28_jaw	23	4.44919e-05	0.415421	0.0180618	7.37827	0.948732	7	61	0.0149254	0.114754	4	18	32	C3orf58,MMP2,RUNX2,SEMA3A
223	California sea lion_Blood	negative	MGI Expression: Detected	476	TS13_future spinal cord neural crest	24	4.47413e-05	0.41775	0.0174062	12.3647	0.404377	5	26	0.010661	0.192308	1	3	5	DACH1
224	California sea lion_Blood	negative	MGI Expression: Detected	3802	TS19_midbrain roof plate	25	4.94893e-05	0.462081	0.0184832	7.25927	0.964284	7	62	0.0149254	0.112903	3	7	7	GATA3,MLLT3,TCF7L2
225	California sea lion_Blood	negative	MGI Expression: Detected	8461	TS24_adrenal gland cortex	26	5.42108e-05	0.506166	0.0194679	11.9067	0.41993	5	27	0.010661	0.185185	2	4	5	NR5A1,PBX3
226	California sea lion_Blood	negative	MGI Expression: Detected	4598	TS20_forelimb interdigital region between digits 1 and 2	26	5.42108e-05	0.506166	0.0194679	11.9067	0.41993	5	27	0.010661	0.185185	1	3	4	DACH1
227	California sea lion_Blood	negative	MGI Expression: Detected	3184	TS18_sympathetic ganglion	26	5.42108e-05	0.506166	0.0194679	11.9067	0.41993	5	27	0.010661	0.185185	1	3	5	DACH1
228	California sea lion_Blood	negative	MGI Expression: Detected	3448	TS19_dorsal aorta	29	5.58751e-05	0.521706	0.0179899	4.72767	2.11521	10	136	0.021322	0.0735294	5	36	76	CBFB,GATA3,MEF2C,RUNX2,SEPHS2
229	California sea lion_Blood	negative	MGI Expression: Detected	4604	TS20_forelimb interdigital region between digits 3 and 4	30	6.5156e-05	0.608361	0.0202787	11.4815	0.435483	5	28	0.010661	0.178571	1	2	3	DACH1
230	California sea lion_Blood	negative	MGI Expression: Detected	4601	TS20_forelimb interdigital region between digits 2 and 3	30	6.5156e-05	0.608361	0.0202787	11.4815	0.435483	5	28	0.010661	0.178571	1	2	3	DACH1
231	California sea lion_Blood	negative	MGI Expression: Detected	12844	TS25_nasal bone	32	7.22025e-05	0.674154	0.0210673	32.1482	0.0933179	3	6	0.00639659	0.5	1	2	4	RUNX2
232	California sea lion_Blood	negative	MGI Expression: Detected	8668	TS24_manubrium sterni	32	7.22025e-05	0.674154	0.0210673	32.1482	0.0933179	3	6	0.00639659	0.5	1	2	2	RUNX2
233	California sea lion_Blood	negative	MGI Expression: Detected	8624	TS24_basisphenoid bone	32	7.22025e-05	0.674154	0.0210673	32.1482	0.0933179	3	6	0.00639659	0.5	1	2	2	RUNX2
234	California sea lion_Blood	negative	MGI Expression: Detected	5526	TS21_forelimb digit 5	35	9.20884e-05	0.859829	0.0245665	10.7161	0.466589	5	30	0.010661	0.166667	1	3	4	DACH1
235	California sea lion_Blood	negative	MGI Expression: Detected	8367	TS23_rest of skin dermis	35	9.20884e-05	0.859829	0.0245665	10.7161	0.466589	5	30	0.010661	0.166667	1	7	20	DACH1
236	California sea lion_Blood	negative	MGI Expression: Detected	5516	TS21_forelimb digit 3	35	9.20884e-05	0.859829	0.0245665	10.7161	0.466589	5	30	0.010661	0.166667	1	3	3	DACH1
237	California sea lion_Blood	negative	MGI Expression: Detected	5521	TS21_forelimb digit 4	35	9.20884e-05	0.859829	0.0245665	10.7161	0.466589	5	30	0.010661	0.166667	1	3	3	DACH1
238	California sea lion_Blood	negative	MGI Expression: Detected	5511	TS21_forelimb digit 2	35	9.20884e-05	0.859829	0.0245665	10.7161	0.466589	5	30	0.010661	0.166667	1	3	3	DACH1
239	California sea lion_Blood	negative	MGI Expression: Detected	17890	TS26_lower jaw tooth mesenchyme	40	0.000124893	1	0.0291531	27.5556	0.108871	3	7	0.00639659	0.428571	1	2	2	RUNX2
240	California sea lion_Blood	negative	MGI Expression: Detected	8620	TS24_basioccipital bone	40	0.000124893	1	0.0291531	27.5556	0.108871	3	7	0.00639659	0.428571	1	2	5	RUNX2
241	California sea lion_Blood	negative	MGI Expression: Detected	17885	TS22_lower jaw tooth mesenchyme	40	0.000124893	1	0.0291531	27.5556	0.108871	3	7	0.00639659	0.428571	1	2	2	RUNX2
242	California sea lion_Blood	negative	MGI Expression: Detected	16600	TS28_bone tissue	40	0.000124893	1	0.0291531	27.5556	0.108871	3	7	0.00639659	0.428571	1	3	7	RUNX2
243	California sea lion_Blood	negative	MGI Expression: Detected	10279	TS24_lower jaw mesenchyme	40	0.000124893	1	0.0291531	27.5556	0.108871	3	7	0.00639659	0.428571	1	2	3	RUNX2
244	California sea lion_Blood	negative	MGI Expression: Detected	15096	TS25_handplate skeleton	40	0.000124893	1	0.0291531	27.5556	0.108871	3	7	0.00639659	0.428571	1	2	2	RUNX2
245	California sea lion_Blood	negative	MGI Expression: Detected	17884	TS21_lower jaw tooth mesenchyme	40	0.000124893	1	0.0291531	27.5556	0.108871	3	7	0.00639659	0.428571	1	2	2	RUNX2
246	California sea lion_Blood	negative	MGI Expression: Detected	3182	TS18_sympathetic nervous system	47	0.000126844	1	0.0251988	10.0463	0.497695	5	32	0.010661	0.15625	1	5	7	DACH1
247	California sea lion_Blood	negative	MGI Expression: Detected	11520	TS26_mandible	48	0.000147596	1	0.0287105	9.74188	0.513248	5	33	0.010661	0.151515	2	11	23	CBFB,RUNX2
248	California sea lion_Blood	negative	MGI Expression: Detected	10277	TS26_lower jaw skeleton	49	0.000170847	1	0.032555	9.45535	0.528801	5	34	0.010661	0.147059	2	12	24	CBFB,RUNX2
249	California sea lion_Blood	negative	MGI Expression: Detected	10293	TS26_upper jaw skeleton	49	0.000170847	1	0.032555	9.45535	0.528801	5	34	0.010661	0.147059	2	6	7	CBFB,RUNX2
250	California sea lion_Blood	negative	MGI Expression: Detected	14843	TS28_lower jaw	51	0.000196791	1	0.0360282	9.1852	0.544354	5	35	0.010661	0.142857	2	9	14	MMP2,RUNX2
251	California sea lion_Blood	negative	MGI Expression: Detected	11095	TS23_pharynx mesenchyme	51	0.000196791	1	0.0360282	9.1852	0.544354	5	35	0.010661	0.142857	1	2	2	DACH1
252	California sea lion_Blood	negative	MGI Expression: Detected	7714	TS25_viscerocranium	53	0.00019752	1	0.034797	24.1111	0.124424	3	8	0.00639659	0.375	1	3	10	RUNX2
253	California sea lion_Blood	negative	MGI Expression: Detected	3777	TS19_metencephalon basal plate	54	0.000225635	1	0.039014	4.94588	1.61751	8	104	0.0170576	0.0769231	2	11	15	DACH1,GATA3
254	California sea lion_Blood	negative	MGI Expression: Detected	6938	TS28_skeletal system	55	0.000231248	1	0.0392575	2.28919	10.0472	23	646	0.0490405	0.0356037	10	140	399	B3GALT2,BCL11A,GATA3,GPR151,MRC2,RUNX2,SDSL,SEPHS2,SLC7A8,XPO7
255	California sea lion_Blood	negative	MGI Expression: Detected	3122	TS18_rhombomere 03	56	0.000254308	1	0.0424013	6.76804	0.88652	6	57	0.0127932	0.105263	2	3	3	DACH1,ZNF503
256	California sea lion_Blood	negative	MGI Expression: Detected	5506	TS21_forelimb digit 1	57	0.000257579	1	0.0421932	8.6887	0.57546	5	37	0.010661	0.135135	1	4	4	DACH1
257	California sea lion_Blood	negative	MGI Expression: Detected	17226	TS23_urinary bladder fundus serosa	58	0.000292202	1	0.0470395	4.76269	1.67972	8	108	0.0170576	0.0740741	4	8	15	LMO1,POU3F1,RING1,TOMM6
258	California sea lion_Blood	negative	MGI Expression: Detected	17227	TS23_urinary bladder trigone serosa	58	0.000292202	1	0.0470395	4.76269	1.67972	8	108	0.0170576	0.0740741	4	8	15	LMO1,POU3F1,RING1,TOMM6
259	California sea lion_Blood	negative	MGI Expression: Detected	7390	TS22_adrenal gland cortex	60	0.000292846	1	0.0455717	8.46005	0.591013	5	38	0.010661	0.131579	2	6	13	NR5A1,PBX3
260	California sea lion_Blood	negative	MGI Expression: Detected	14432	TS22_dental papilla	60	0.000292846	1	0.0455717	8.46005	0.591013	5	38	0.010661	0.131579	2	9	18	MMP2,RUNX2
261	California sea lion_Blood	negative	MGI Expression: Detected	15122	TS28_limb long bone	62	0.000292858	1	0.0441035	21.4321	0.139977	3	9	0.00639659	0.333333	1	4	7	RUNX2
262	California sea lion_Blood	negative	MGI Expression: Detected	16598	TS28_cranial suture	62	0.000292858	1	0.0441035	21.4321	0.139977	3	9	0.00639659	0.333333	1	4	5	RUNX2
263	California sea lion_Blood	negative	MGI Expression: Detected	17224	TS23_urinary bladder trigone detrusor muscle	64	0.000305409	1	0.0445563	4.22385	2.13076	9	137	0.0191898	0.0656934	5	12	23	LMO1,POU3F1,RING1,TOMM6,TRIM8
264	California sea lion_Blood	negative	MGI Expression: Detected	15787	TS23_semicircular canal	65	0.000340035	1	0.0488447	5.35803	1.30645	7	84	0.0149254	0.0833333	2	5	7	GATA3,LMO4
265	California sea lion_Blood	negative	MGI Expression: Detected	6939	TS28_bone	66	0.000383036	1	0.0541879	2.25601	9.75172	22	627	0.0469083	0.0350877	9	132	378	B3GALT2,BCL11A,GATA3,GPR151,RUNX2,SDSL,SEPHS2,SLC7A8,XPO7
266	California sea lion_Blood	negative	MGI Expression: Detected	8130	TS24_upper leg	67	0.000404561	1	0.0563788	11.182	0.357718	4	23	0.00852879	0.173913	2	8	27	RUNX2,SLC7A8
267	California sea lion_Blood	negative	MGI Expression: Detected	9910	TS24_femur	67	0.000404561	1	0.0563788	11.182	0.357718	4	23	0.00852879	0.173913	2	8	25	RUNX2,SLC7A8
268	California sea lion_Blood	negative	MGI Expression: Detected	7745	TS24_sternum	69	0.000413542	1	0.05596	19.2889	0.15553	3	10	0.00639659	0.3	1	3	7	RUNX2
269	California sea lion_Blood	negative	MGI Expression: Detected	14788	TS26_forelimb mesenchyme	69	0.000413542	1	0.05596	19.2889	0.15553	3	10	0.00639659	0.3	1	2	4	RUNX2
270	California sea lion_Blood	negative	MGI Expression: Detected	7666	TS25_handplate	69	0.000413542	1	0.05596	19.2889	0.15553	3	10	0.00639659	0.3	1	4	7	RUNX2
271	California sea lion_Blood	negative	MGI Expression: Detected	16381	TS23_forelimb phalanx	72	0.000479541	1	0.0621871	10.7161	0.373271	4	24	0.00852879	0.166667	2	3	4	RUNX2,TRPS1
272	California sea lion_Blood	negative	MGI Expression: Detected	17304	TS23_proximal urethral epithelium of female	73	0.000484054	1	0.0619125	5.05702	1.38421	7	89	0.0149254	0.0786517	2	4	8	GATA3,MEIS1
273	California sea lion_Blood	negative	MGI Expression: Detected	7761	TS24_adrenal gland	74	0.000526935	1	0.0664864	7.47632	0.668778	5	43	0.010661	0.116279	2	12	28	NR5A1,PBX3
274	California sea lion_Blood	negative	MGI Expression: Detected	17682	TS22_forelimb digit cartilage condensation	75	0.000562064	1	0.0699732	17.5354	0.171083	3	11	0.00639659	0.272727	1	3	4	RUNX2
275	California sea lion_Blood	negative	MGI Expression: Detected	4607	TS20_forelimb interdigital region between digits 4 and 5	76	0.000586972	1	0.0721126	7.30641	0.684331	5	44	0.010661	0.113636	1	4	5	DACH1
276	California sea lion_Blood	negative	MGI Expression: Detected	11324	TS23_vestibulocochlear VIII ganglion cochlear component	77	0.000631156	1	0.0765338	4.83951	1.44643	7	93	0.0149254	0.0752688	2	7	30	GATA3,LMO4
277	California sea lion_Blood	negative	MGI Expression: Detected	5133	TS21_Meckel's cartilage	78	0.000651994	1	0.0780471	7.14404	0.699884	5	45	0.010661	0.111111	2	13	21	MMP2,RUNX2
278	California sea lion_Blood	negative	MGI Expression: Detected	3447	TS19_arterial system	79	0.000678282	1	0.080166	3.47548	2.8773	10	185	0.021322	0.054054	5	42	87	CBFB,GATA3,MEF2C,RUNX2,SEPHS2
279	California sea lion_Blood	negative	MGI Expression: Detected	7681	TS24_chondrocranium	80	0.000740785	1	0.0864588	16.0741	0.186636	3	12	0.00639659	0.25	1	5	15	RUNX2
280	California sea lion_Blood	negative	MGI Expression: Detected	17502	TS28_long bone epiphyseal plate hypertrophic zone	80	0.000740785	1	0.0864588	16.0741	0.186636	3	12	0.00639659	0.25	1	3	7	RUNX2
281	California sea lion_Blood	negative	MGI Expression: Detected	7436	TS22_mandible	82	0.000836162	1	0.0952103	5.4335	1.10426	6	71	0.0127932	0.084507	3	21	40	MMP2,RUNX2,TRPS1
282	California sea lion_Blood	negative	MGI Expression: Detected	16379	TS23_forelimb digit mesenchyme	83	0.000879731	1	0.0989645	9.1852	0.435483	4	28	0.00852879	0.142857	2	5	9	RUNX2,TRPS1
283	California sea lion_Blood	negative	MGI Expression: Detected	9827	TS25_humerus	84	0.000951934	1	0.105812	14.8376	0.202189	3	13	0.00639659	0.230769	1	5	13	RUNX2
284	California sea lion_Blood	negative	MGI Expression: Detected	14958	TS26_forelimb skeleton	84	0.000951934	1	0.105812	14.8376	0.202189	3	13	0.00639659	0.230769	1	3	11	RUNX2
285	California sea lion_Blood	negative	MSigDB Perturbation	GRAHAM_CML_DIVIDING_VS_NORMAL_QUIESCENT_DN	Genes down-regulated in quiescent CD34+ [GeneID=8842] cells isolated from peripheral blood of normal donors compared to the dividing cells from CML (chronic myeloid leukemia) patients.	1	3.98943e-08	0.000134204	0.000134204	6.47589	2.16186	14	139	0.0298507	0.100719	3	19	89	BCL11A,MLLT3,TCF7L2
286	California sea lion_Blood	negative	MSigDB Perturbation	CONCANNON_APOPTOSIS_BY_EPOXOMICIN_DN	Genes down-regulated in SH-SY5Y cells (neuroblastoma) after treatment with epoxomicin [PubChem=3035402], a protease inhibitor causing apoptosis.	2	6.91866e-07	0.00232744	0.00116372	3.30831	6.95218	23	447	0.0490405	0.0514541	6	53	182	BCL11A,DACH1,ETV1,LMO1,MLLT3,SMAD6
287	California sea lion_Blood	negative	MSigDB Perturbation	GHANDHI_DIRECT_IRRADIATION_DN	Genes significantly (FDR &lt; 10%) down-regulated in IMR-90 cells (fibroblast) in response to direct irradiation.	3	8.78184e-07	0.00295421	0.000984737	5.46309	2.37961	13	153	0.0277186	0.0849673	4	21	33	BCL11A,HOXB3,MIDN,VSTM2L
288	California sea lion_Blood	negative	MSigDB Perturbation	SMID_BREAST_CANCER_RELAPSE_IN_BRAIN_DN	Genes down-regulated in brain relapse of breast cancer.	4	1.11859e-06	0.00376295	0.000940737	6.48862	1.69527	11	109	0.0234542	0.100917	4	22	77	DACH1,GATA3,INPP5J,SLC7A8
289	California sea lion_Blood	negative	MSigDB Perturbation	FARMER_BREAST_CANCER_BASAL_VS_LULMINAL	Genes which best discriminated between two groups of breast cancer according to the status of ESR1 and AR [GeneID=2099;367]: basal (ESR1- AR-) and luminal (ESR1+ AR+).	5	1.17764e-06	0.00396156	0.000792313	3.11111	7.71428	24	496	0.0511727	0.0483871	6	87	322	BCL11A,CIRBP,DACH1,GATA3,LMO4,SLC7A8
290	California sea lion_Blood	negative	MSigDB Perturbation	PARK_HSC_MARKERS	Genes in a cCDNA library from hematopoietic stem cells (HSC) after subtraction of lineage-specific markers.	6	1.19141e-06	0.00400791	0.000667984	4.91885	2.84619	14	183	0.0298507	0.0765027	2	18	44	BCL11A,MEIS1
291	California sea lion_Blood	negative	MSigDB Perturbation	LIEN_BREAST_CARCINOMA_METAPLASTIC_VS_DUCTAL_DN	Genes down-regulated between two breast carcinoma subtypes: metaplastic (MCB) and ductal (DCB).	7	1.34173e-06	0.00451358	0.000644797	6.37171	1.72638	11	111	0.0234542	0.0990991	4	26	106	DACH1,GATA3,INPP5J,TRPS1
292	California sea lion_Blood	negative	MSigDB Perturbation	LIM_MAMMARY_LUMINAL_MATURE_DN	Genes consistently down-regulated in mature mammary luminal cells both in mouse and human species.	8	1.57074e-06	0.00528397	0.000660496	4.0038	4.24596	17	273	0.0362473	0.0622711	5	38	99	BCL11A,LMO4,LRIG3,SLC1A3,TSHZ2
293	California sea lion_Blood	negative	MSigDB Perturbation	YANG_BREAST_CANCER_ESR1_DN	Genes down-regulated in early primary breast tumors expressing ESR1 [GeneID=2099] vs the ESR1 negative ones.	9	1.92178e-06	0.00646485	0.000718317	6.91359	1.44643	10	93	0.021322	0.107527	1	8	25	BCL11A
294	California sea lion_Blood	negative	MSigDB Perturbation	ZHANG_BREAST_CANCER_PROGENITORS_UP	Genes up-regulated in cancer stem cells isolated from mammary tumors compared to the non-tumorigenic cells.	10	2.23475e-06	0.0075177	0.00075177	3.0873	7.44988	23	479	0.0490405	0.0480167	13	137	413	AHR,AZIN1,BCL11A,BRD7,EWSR1,MARCH6,MLLT3,PFN2,SEPHS2,SRSF3,TAX1BP1,TRMT6,TRPS1
295	California sea lion_Blood	negative	MSigDB Perturbation	JAATINEN_HEMATOPOIETIC_STEM_CELL_UP	Genes up-regulated in CD133+ [GeneID=8842] cells (hematopoietic stem cells, HSC) compared to the CD133- cells.	11	2.77722e-06	0.00934258	0.000849325	3.14338	6.99884	22	450	0.0469083	0.0488889	7	89	292	BCL11A,HHEX,HOXB3,MEIS1,MLLT3,RUNX2,SRSF3
296	California sea lion_Blood	negative	MSigDB Perturbation	SMIRNOV_RESPONSE_TO_IR_2HR_DN	Genes down-regulated in B lymphocytes at 2 h after exprosure to 10 Gy dose of ionizing radiation.	12	2.83053e-06	0.00952191	0.000793492	6.62849	1.50864	10	97	0.021322	0.103093	1	17	55	BCL11A
297	California sea lion_Blood	negative	MSigDB Perturbation	ZHAN_MULTIPLE_MYELOMA_CD1_VS_CD2_DN	Genes down-regulated in CD-1 compared to CD-2 cluster of multiple myeloma samples.	13	3.10892e-06	0.0104584	0.000804493	6.56086	1.52419	10	98	0.021322	0.102041	1	11	51	BCL11A
298	California sea lion_Blood	negative	MSigDB Perturbation	VETTER_TARGETS_OF_PRKCA_AND_ETS1_UP	Genes up-regulated in MDA-MB-231 cells (breast cancer) after knockdown of PRKCA and ETS1 [GeneID=5578;2113] by RNAi.	13	3.10892e-06	0.0104584	0.000804493	6.56086	1.52419	10	98	0.021322	0.102041	1	10	15	BCL11A
299	California sea lion_Blood	negative	MSigDB Perturbation	MORI_PLASMA_CELL_DN	Down-regulated genes in the B lymphocyte developmental signature, based on expression profiling of lymphomas from the Emu-myc transgenic mice: plasma cell.	15	4.09158e-06	0.0137641	0.000917606	6.36598	1.57085	10	101	0.021322	0.0990099	1	12	34	BCL11A
300	California sea lion_Blood	negative	MSigDB Perturbation	ASTON_MAJOR_DEPRESSIVE_DISORDER_UP	Genes up-regulated in the temporal cortex samples from patients with major depressive disorder.	16	9.56094e-06	0.032163	0.00201019	5.79247	1.72638	10	111	0.021322	0.0900901	1	19	46	BCL11A
301	California sea lion_Blood	negative	MSigDB Perturbation	VANTVEER_BREAST_CANCER_ESR1_DN	Down-regulated genes from the optimal set of 550 markers discriminating breast cancer samples by ESR1 [GeneID=2099] expression: ER(+) vs ER(-) tumors.	17	1.32859e-05	0.0446937	0.00262904	3.76737	3.98156	15	256	0.0319829	0.0585938	3	59	236	BCL11A,LMO4,PIM1
302	California sea lion_Blood	negative	MSigDB Perturbation	BREDEMEYER_RAG_SIGNALING_VIA_ATM_NOT_VIA_NFKB_UP	Genes up-regulated in pre B lymphocyte after induction of physiological DNA double-strand breaks (DSB) by RAG2 [GeneID=5897]; the changes depend on ATM [GeneID=472] but not NFKB signaling.	18	1.41234e-05	0.047511	0.0026395	5.54279	1.80415	10	116	0.021322	0.0862069	1	12	46	BCL11A
303	California sea lion_Blood	negative	MSigDB Perturbation	RICKMAN_TUMOR_DIFFERENTIATED_WELL_VS_MODERATELY_UP	Up-regulated genes that vary between HNSCC (head and neck squamous cell carcinoma) groups formed on the basis of their level of pathological differentiation: well vs moderately differentiated tumors.	19	3.61766e-05	0.121698	0.00640516	3.45679	4.33928	15	279	0.0319829	0.0537634	3	41	103	BCL11A,C3orf58,LMO4
304	California sea lion_Blood	negative	MSigDB Perturbation	MISSIAGLIA_REGULATED_BY_METHYLATION_UP	Genes up-regulated in PaCa44 and CFPAC1 cells (pancreatic cancer) after treatment with decitabine [PubChem=451668], a DNA hypomethylating agent similar to azacitidine [PubChem=9444].	20	3.74365e-05	0.125937	0.00629682	4.50484	2.44182	11	157	0.0234542	0.0700637	2	27	126	BCL11A,POLD4
305	California sea lion_Blood	negative	MSigDB Perturbation	PASQUALUCCI_LYMPHOMA_BY_GC_STAGE_DN	Genes down-regulated in post-GC, BCL6 [GeneID=604] dependent B cell non-Hodgkin's lymphoma (B-NHL) vs MYC [GeneID=4609] driven pre-GC lymphoma.	21	3.76118e-05	0.126526	0.00602505	3.14092	5.41244	17	348	0.0362473	0.0488506	7	59	162	ARHGAP15,BCL11A,CBFB,CDK19,HHEX,LIMD2,SMIM4
306	California sea lion_Blood	negative	MSigDB Perturbation	KLEIN_PRIMARY_EFFUSION_LYMPHOMA_DN	Genes down-regulated in AIDS-related primary effusion lymphoma (PEL) samples compared to other tumor subtypes and normal B lymphocytes.	22	3.80326e-05	0.127942	0.00581553	4.94588	2.02189	10	130	0.021322	0.0769231	1	16	57	BCL11A
307	California sea lion_Blood	negative	MSigDB Perturbation	SESTO_RESPONSE_TO_UV_C5	Cluster 5: genes changed in primary keratinocytes by UVB irradiation.	23	3.84348e-05	0.129295	0.00562151	6.35026	1.25979	8	81	0.0170576	0.0987654	5	21	46	CBFB,CLINT1,EXT1,HES1,PBX3
308	California sea lion_Blood	negative	MSigDB Perturbation	RADMACHER_AML_PROGNOSIS	The 'Bullinger validation signature' [PMID=15084693] used to validate prediction of prognostic outcome of acute myeloid leukemia (AML) patients with a normal karyotype.	24	3.98177e-05	0.133947	0.00558111	3.26585	4.89919	16	315	0.0341151	0.0507937	5	29	77	BCL11A,HOXB2,HOXB5,PBX3,WDR82
309	California sea lion_Blood	negative	MSigDB Perturbation	YAGI_AML_WITH_T_9_11_TRANSLOCATION	Genes specifically expressed in samples from patients with pediatric acute myeloid leukemia (AML) bearing t(9;11) translocation.	25	4.62806e-05	0.155688	0.00622752	3.2249	4.9614	16	319	0.0341151	0.0501567	6	51	144	DACH1,MEF2C,MEIS1,PBX3,SF1,ZEB2
310	California sea lion_Blood	negative	MSigDB Perturbation	VERHAAK_AML_WITH_NPM1_MUTATED_DN	Genes down-regulated in acute myeloid leukemia (AML) patients with mutated NPM1 [GeneID=4869].	26	5.17179e-05	0.173979	0.0066915	3.19485	5.00806	16	322	0.0341151	0.0496894	6	78	245	DACH1,GATA3,HGF,LMO4,MEF2C,MLLT3
311	California sea lion_Blood	negative	MSigDB Perturbation	DOANE_BREAST_CANCER_ESR1_UP	Genes up-regulated in breast cancer samples positive for ESR1 [GeneID=2099] compared to the ESR1 negative tumors.	27	6.13864e-05	0.206504	0.0076483	5.21322	1.72638	9	111	0.0191898	0.0810811	3	27	104	DACH1,GATA3,SLC7A8
312	California sea lion_Blood	negative	MSigDB Perturbation	THUM_SYSTOLIC_HEART_FAILURE_DN	Genes down-regulated in samples with systolic heart failure compared to normal hearts.	28	8.52805e-05	0.286883	0.0102458	3.20414	4.68145	15	301	0.0319829	0.0498339	5	73	212	BCL11A,PNISR,RAPGEF2,SRSF4,ZBTB20
313	California sea lion_Blood	negative	MSigDB Perturbation	SMID_BREAST_CANCER_RELAPSE_IN_BRAIN_UP	Genes up-regulated in brain relapse of breast cancer.	29	9.03748e-05	0.304021	0.0104835	4.46503	2.23963	10	144	0.021322	0.0694444	1	8	40	BCL11A
314	California sea lion_Blood	negative	MSigDB Perturbation	SHIN_B_CELL_LYMPHOMA_CLUSTER_9	Cluster 9 of genes distinguishing among different B lymphocyte neoplasms.	30	9.57444e-05	0.322084	0.0107361	4.43423	2.25518	10	145	0.021322	0.0689655	1	9	20	BCL11A
315	California sea lion_Blood	negative	MSigDB Perturbation	ABRAHAM_ALPC_VS_MULTIPLE_MYELOMA_UP	Genes up-regulated in immunoglobulin light chain amyloidosis plasma cells (ALPC) compared to multiple myeloma (MM) cells.	31	0.000108423	0.364734	0.0117656	6.42964	1.08871	7	70	0.0149254	0.1	2	11	26	BTRC,RUNX2
316	California sea lion_Blood	negative	MSigDB Perturbation	GAL_LEUKEMIC_STEM_CELL_UP	Genes up-regulated in leukemic stem cells (LSC), defined as CD34+CD38- [GeneID=947;952] cells from AML (acute myeloid leukemia patients) compared to the CD34+CD38+ cells.	32	0.000116079	0.390489	0.0122028	3.69166	3.25057	12	209	0.0255864	0.0574163	3	41	128	BCL11A,FBXO9,SMAD6
317	California sea lion_Blood	negative	MSigDB Perturbation	ROSS_LEUKEMIA_WITH_MLL_FUSIONS	Top 100 probe sets associated with MLL fusions [GeneID=4297] irrespective of the lineage of the pediatric acute leukemia.	33	0.000135561	0.456026	0.013819	3.22634	4.33928	14	279	0.0298507	0.0501792	4	25	76	DACH1,MEIS1,PBX3,ZEB2
318	California sea lion_Blood	negative	MSigDB Perturbation	YAO_HOXA10_TARGETS_VIA_PROGESTERONE_UP	Genes up-regulated in the uteri of ovariectomized mice 6 h after progesterone [PubChem=5994] injection: HOXA10 [GeneID=3206] knockout vs wild type animals.	34	0.000173109	0.582339	0.0171276	4.55644	1.97523	9	127	0.0191898	0.0708661	3	21	76	CLDN5,MEIS1,PBX3
319	California sea lion_Blood	negative	MSigDB Perturbation	FARMER_BREAST_CANCER_APOCRINE_VS_BASAL	Genes which best discriminate between two groups of breast cancer according the status of ESR1 and AR [GeneID=2099;367]: apocrine (ESR1- AR+) vs basal (ESR1- AR-).	35	0.000192134	0.646337	0.0184668	2.49695	8.00978	20	515	0.0426439	0.038835	7	85	320	BCL11A,CIRBP,HOXB2,LMO4,PNISR,SEPHS2,TCF7L2
320	California sea lion_Blood	negative	MSigDB Perturbation	KENNY_CTNNB1_TARGETS_UP	Genes up-regulated in HC11 cells (mammary epithelium) by expression of constantly active CTNNB1 [GeneID=1499].	36	0.000214803	0.722597	0.0200722	5.77019	1.21313	7	78	0.0149254	0.0897436	3	20	50	BTRC,MMP2,SEPHS2
321	California sea lion_Blood	negative	MSigDB Perturbation	ENK_UV_RESPONSE_EPIDERMIS_DN	Genes down-regulated in epidermis after to UVB irradiation.	37	0.000215553	0.72512	0.0195978	2.25272	10.6538	24	685	0.0511727	0.0350365	11	163	506	BCL11A,CIRBP,EXT1,GATA3,KLF3,MARCH6,MSRA,PBX3,PIM1,RNF19A,TRPS1
322	California sea lion_Blood	negative	MSigDB Perturbation	VALK_AML_WITH_11Q23_REARRANGED	Genes that best predicted acute myeloid leukemia (AML) with the 11q23 rearrangements.	38	0.000420812	1	0.0372529	7.84102	0.637672	5	41	0.010661	0.121951	1	6	21	DACH1
323	California sea lion_Blood	negative	MSigDB Perturbation	YANG_BREAST_CANCER_ESR1_LASER_UP	Genes up-regulated in laser microdissected (LCM) samples of early primary breast tumors expressing ESR1 [GeneID=2099] vs the ESR1 negative ones.	39	0.000526935	1	0.0454516	7.47632	0.668778	5	43	0.010661	0.116279	1	8	31	DACH1
324	California sea lion_Blood	negative	MSigDB Perturbation	YANG_BREAST_CANCER_ESR1_UP	Genes up-regulated in early primary breast tumors expressing ESR1 [GeneID=2099] vs the ESR1 negative ones.	40	0.000586972	1	0.0493643	7.30641	0.684331	5	44	0.010661	0.113636	3	8	35	CIRBP,GATA3,SLC7A8
325	California sea lion_Blood	negative	MSigDB Perturbation	BOYLAN_MULTIPLE_MYELOMA_C_D_UP	Genes up-regulated both in group C and D of tumors arising from overexpression of BCL2L1 and MYC [GeneID=598;4609] in plasma cells.	41	0.000708204	1	0.0581073	3.02571	3.96601	12	255	0.0255864	0.0470588	2	35	135	BCL11A,ZEB2
326	California sea lion_Blood	negative	MSigDB Perturbation	HADDAD_T_LYMPHOCYTE_AND_NK_PROGENITOR_UP	Genes up-regulated in hematopoietic progenitor cells (HPC) of T lymphocyte and NK (natural killer) lineage.	42	0.000767741	1	0.0614924	3.42002	2.92396	10	188	0.021322	0.0531915	3	30	79	DACH1,GATA3,MLLT3
327	California sea lion_Blood	negative	MSigDB Perturbation	BAKKER_FOXO3_TARGETS_DN	Genes down-regulated in I/11 erythroblast cells upon expression of an activated form of FOXO3 [GeneID=2309].	43	0.00079424	1	0.0621354	2.8334	4.58813	13	295	0.0277186	0.0440678	4	45	180	BCL11A,CLINT1,SRSF4,TSHZ2
328	California sea lion_Blood	negative	MSigDB Perturbation	GEORGANTAS_HSC_MARKERS	Genes up-regulated in HSC (hematopoietic stem cells) compared to HPC (hematopoietic progenitor cells).	44	0.000818513	1	0.062579	4.08231	1.95968	8	126	0.0170576	0.0634921	5	16	78	GATA3,HOXB3,MLLT3,RAPGEF2,TRIM8
329	California sea lion_Blood	negative	MSigDB Perturbation	JU_AGING_TERC_TARGETS_UP	Cytokines, growth factors, and secreted proteins that show increased expression on a protein array of samples from aged TERC [GeneID=7012] knockout mice.	45	0.000951934	1	0.0711624	14.8376	0.202189	3	13	0.00639659	0.230769	2	2	10	HGF,MMP2
330	California sea lion_Blood	negative	MSigDB Predicted Promoter Motifs	V$AHR_01	Motif CCYCNRRSTNGCGTGASA matches AHR: aryl hydrocarbon receptor	1	7.87588e-06	0.00484366	0.00484366	3.93651	3.81048	15	245	0.0319829	0.0612245	3	35	75	BCL11A,LMO4,POLD4
331	California sea lion_Blood	negative	MSigDB Predicted Promoter Motifs	V$TAXCREB_02	Motif RTGACGCATAYCCCC (no known TF)	2	4.33411e-05	0.0266548	0.0133274	4.87094	2.05299	10	132	0.021322	0.0757576	1	14	26	BCL11A
332	California sea lion_Blood	negative	MSigDB Predicted Promoter Motifs	V$YY1_Q6	Motif GCCATNTTN matches YY1: YY1 transcription factor	3	8.32276e-05	0.051185	0.0170617	2.35001	10.6382	25	684	0.0533049	0.0365497	10	111	235	ATP5G2,BCL11A,BTRC,CASC3,DDX6,ETV1,HOXC6,PBX3,PFN2,TRIM8
333	California sea lion_Blood	negative	MSigDB Predicted Promoter Motifs	V$CHOP_01	Motif NNRTGCAATMCCC matches DDIT3: DNA-damage-inducible transcript 3&lt;br&gt; CEBPA DIFF GENES	4	0.000454146	0.2793	0.069825	1.89805	16.8594	32	1084	0.0682303	0.0295203	12	129	229	BCL11A,DACH1,GCG,HHEX,HOXB7,KLF3,LMO4,MEF2C,MEIS1,RNF19A,RNF220,TMEM164
334	California sea lion_Blood	negative	MSigDB Predicted Promoter Motifs	ACTWSNACTNY_UNKNOWN	Motif ACTWSNACTNY (no known TF)	5	0.000465004	0.285978	0.0571955	3.38402	3.25057	11	209	0.0234542	0.0526316	2	36	99	BCL11A,TRPS1
335	California sea lion_Blood	negative	MSigDB miRNA Motifs	ATGCAGT,MIR-217	Targets of MicroRNA ATGCAGT,MIR-217	1	5.34557e-05	0.0118137	0.0118137	3.05318	5.56797	17	358	0.0362473	0.047486	4	59	110	ACVR2A,BCL11A,DACH1,RIN2
336	California sea lion_Blood	negative	MSigDB miRNA Motifs	ATATGCA,MIR-448	Targets of MicroRNA ATATGCA,MIR-448	2	0.000928565	0.205213	0.102607	2.31931	7.76093	18	499	0.0383795	0.0360721	9	99	200	AHR,AZIN1,BCL11A,CDK19,ETV1,MEF2C,PFN2,PURA,RNF19A
337	California sea lion_Blood	negative	InterPro	IPR013524	Runt domain	1	0.00019752	1	1	24.1111	0.124424	3	8	0.00639659	0.375	1	3	3	RUNX2
338	California sea lion_Blood	negative	InterPro	IPR016554	Runt-related transcription factor RUNX	1	0.00019752	1	1	24.1111	0.124424	3	8	0.00639659	0.375	1	3	3	RUNX2
339	California sea lion_Blood	negative	InterPro	IPR027384	Runx, central domain	1	0.00019752	1	1	24.1111	0.124424	3	8	0.00639659	0.375	1	3	3	RUNX2
340	California sea lion_Blood	negative	InterPro	IPR013711	Runx, C-terminal domain	1	0.00019752	1	1	24.1111	0.124424	3	8	0.00639659	0.375	1	3	3	RUNX2
341	California sea lion_Blood	negative	InterPro	IPR003874	CDC45 family	5	0.000241387	1	0.45487	64.2964	0.031106	2	2	0.00426439	1	1	1	1	CDC45
342	California sea lion_Blood	negative	InterPro	IPR003551	Claudin-5	5	0.000241387	1	0.45487	64.2964	0.031106	2	2	0.00426439	1	1	1	1	CLDN5
343	California sea lion_Blood	negative	InterPro	IPR012346	p53/RUNT-type transcription factor, DNA-binding domain	7	0.000562064	1	0.756538	17.5354	0.171083	3	11	0.00639659	0.272727	1	5	6	RUNX2
344	California sea lion_Blood	negative	InterPro	IPR000562	Fibronectin, type II, collagen-binding	7	0.000562064	1	0.756538	17.5354	0.171083	3	11	0.00639659	0.272727	2	4	13	MMP2,MRC2
345	California sea lion_Blood	negative	InterPro	IPR021977	D domain of beta-TrCP	9	0.000658304	1	0.689171	9.89175	0.404377	4	26	0.00852879	0.153846	1	2	2	BTRC
346	California sea lion_Blood	negative	InterPro	IPR003417	Core binding factor, beta subunit	10	0.000716685	1	0.675261	42.8642	0.0466589	2	3	0.00426439	0.666667	1	1	1	CBFB
347	California sea lion_Blood	negative	InterPro	IPR000435	Tektin	10	0.000716685	1	0.675261	42.8642	0.0466589	2	3	0.00426439	0.666667	1	1	6	TEKT2
348	California sea lion_Blood	negative	TreeFam	TF318131	BCL11A, BCL11B, ZNF296	1	1.94924e-07	0.00158395	0.00158395	8.80772	1.13537	10	73	0.021322	0.136986	1	3	3	BCL11A
349	California sea lion_Blood	negative	TreeFam	TF316697	DACH1, DACH2	2	8.65216e-06	0.0703074	0.0351537	16.9201	0.295507	5	19	0.010661	0.263158	1	2	2	DACH1
350	California sea lion_Blood	negative	TreeFam	TF321496	RUNX1, RUNX2, RUNX3	3	0.00019752	1	0.535015	24.1111	0.124424	3	8	0.00639659	0.375	1	3	3	RUNX2
351	California sea lion_Blood	negative	TreeFam	TF329650	OGFOD2	4	0.000241387	1	0.490378	64.2964	0.031106	2	2	0.00426439	1	1	1	1	OGFOD2
352	California sea lion_Blood	negative	TreeFam	TF101062	CDC45 cell division cycle 45-like	4	0.000241387	1	0.490378	64.2964	0.031106	2	2	0.00426439	1	1	1	1	CDC45
353	California sea lion_Blood	negative	TreeFam	TF351071	LMO1, LMO2, LMO3, LMO4	6	0.000274224	1	0.371391	4.80721	1.66417	8	107	0.0170576	0.0747664	2	4	4	LMO1,LMO4
354	California sea lion_Blood	negative	TreeFam	TF105679	beta-transducin repeat containing protein/F-box and WD-40 domain protein 11	7	0.000658304	1	0.764197	9.89175	0.404377	4	26	0.00852879	0.153846	1	2	2	BTRC
355	California sea lion_Blood	negative	TreeFam	TF314675	CBFB	8	0.000716685	1	0.727973	42.8642	0.0466589	2	3	0.00426439	0.666667	1	1	1	CBFB
356	California sea lion_Blood	negative	TreeFam	TF320754	TEKT1, TEKT2, TEKT3, TEKT4, TEKT5	8	0.000716685	1	0.727973	42.8642	0.0466589	2	3	0.00426439	0.666667	1	1	5	TEKT2
357	California sea lion_Blood	negative	Ensembl Genes	10969	BCL11A	1	3.34117e-08	0.00060278	0.00060278	10.5404	0.948732	10	61	0.021322	0.163934	1	1	1	BCL11A
358	California sea lion_Blood	negative	Ensembl Genes	5437	DACH1	2	4.72424e-06	0.08523	0.042615	18.9107	0.264401	5	17	0.010661	0.294118	1	1	1	DACH1
359	California sea lion_Blood	negative	Ensembl Genes	16474	RUNX2	3	3.6524e-05	0.658929	0.219643	38.5778	0.0777649	3	5	0.00639659	0.6	1	1	1	RUNX2
360	California sea lion_Blood	negative	Ensembl Genes	5157	OGFOD2	4	0.000241387	1	1	64.2964	0.031106	2	2	0.00426439	1	1	1	1	OGFOD2
361	California sea lion_Blood	negative	Ensembl Genes	12779	CLDN5	4	0.000241387	1	1	64.2964	0.031106	2	2	0.00426439	1	1	1	1	CLDN5
362	California sea lion_Blood	negative	Ensembl Genes	12778	CDC45	4	0.000241387	1	1	64.2964	0.031106	2	2	0.00426439	1	1	1	1	CDC45
363	California sea lion_Blood	negative	Ensembl Genes	2639	BTRC	7	0.000479541	1	1	10.7161	0.373271	4	24	0.00852879	0.166667	1	1	1	BTRC
364	California sea lion_Blood	negative	Ensembl Genes	506	TEKT2	8	0.000716685	1	1	42.8642	0.0466589	2	3	0.00426439	0.666667	1	1	1	TEKT2
365	California sea lion_Blood	negative	Ensembl Genes	7427	CBFB	8	0.000716685	1	1	42.8642	0.0466589	2	3	0.00426439	0.666667	1	1	1	CBFB
366	California sea lion_Blood	positive	GO Molecular Function	GO:0043565	sequence-specific DNA binding	1	3.40689e-92	1.25646e-88	1.25646e-88	3.73674	69.0441	258	4284	0.530864	0.0602241	95	398	697	BARHL2,CDX2,DBX1,DLX1,DLX2,DMBX1,DMRTA2,EMX2,EN1,EN2,ENSG00000257184,EVX1,EVX2,FEZF2,FOXA2,FOXB1,FOXC1,FOXD3,FOXG1,FOXP4,GSX1,HAND2,HOXA11,HOXA13,HOXB7,HOXB8,HOXC10,HOXC11,HOXC12,HOXC13,HOXC4,HOXC5,HOXC9,HOXD1,HOXD10,HOXD11,HOXD12,HOXD13,HOXD3,HOXD4,HOXD8,HOXD9,HSF4,IRX5,KLF2,LBX1,LHX2,LHX9,MAFA,MAFB,MEIS2,MNX1,MSX1,NEUROD1,NEUROG2,NKX2-1,NKX2-2,NKX2-5,NKX2-8,NR2E1,NR2F1,NR2F2,NR5A1,ONECUT2,OSR2,…
367	California sea lion_Blood	positive	GO Molecular Function	GO:0003677	DNA binding	2	2.68414e-81	9.89911e-78	4.94955e-78	2.75307	111.512	307	6919	0.631687	0.0443706	117	902	2381	BARHL2,CDX2,DBX1,DLX1,DLX2,DMBX1,DMRTA2,EBF3,EGR3,EMX2,EN1,EN2,ENSG00000257184,EVX1,EVX2,FEZF2,FOXA2,FOXB1,FOXC1,FOXD3,FOXG1,FOXP4,GRHL2,GSX1,HAND2,HOXA11,HOXA13,HOXB7,HOXB8,HOXC10,HOXC11,HOXC12,HOXC13,HOXC4,HOXC5,HOXC9,HOXD1,HOXD10,HOXD11,HOXD12,HOXD13,HOXD3,HOXD4,HOXD8,HOXD9,HSF4,IRX5,KLF2,LBX1,LHX2,LHX9,LIN28B,MAFA,MAFB,MEIS2,MNX1,MSX1,NEUROD1,NEUROD2,NEUROG2,NKX2-1,NKX2-2,NKX2-5,NKX2-8,NPAS3,…
368	California sea lion_Blood	positive	GO Molecular Function	GO:0003700	sequence-specific DNA binding transcription factor activity	3	6.64944e-81	2.45231e-77	8.17437e-78	3.23036	82.0342	265	5090	0.545268	0.0520629	103	540	1034	BARHL2,CDX2,DBX1,DLX1,DLX2,DMBX1,DMRTA2,EGR3,EMX2,EN1,EN2,ENSG00000257184,EVX1,EVX2,FOXA2,FOXB1,FOXC1,FOXD3,FOXG1,FOXP4,GSX1,HAND2,HOXA11,HOXA13,HOXB7,HOXB8,HOXC10,HOXC11,HOXC12,HOXC13,HOXC4,HOXC5,HOXC9,HOXD1,HOXD10,HOXD11,HOXD12,HOXD13,HOXD3,HOXD4,HOXD8,HOXD9,HSF4,ID1,IRX5,KLF2,LBX1,LHX2,LHX9,MAFA,MAFB,MEIS2,MNX1,MSX1,NEUROD1,NEUROD2,NKX2-1,NKX2-2,NKX2-5,NKX2-8,NR2E1,NR2F1,NR2F2,NR5A1,ONECUT2,OT…
369	California sea lion_Blood	positive	GO Molecular Function	GO:0001071	nucleic acid binding transcription factor activity	4	8.31165e-81	3.06534e-77	7.66334e-78	3.22719	82.1147	265	5095	0.545268	0.0520118	103	541	1035	BARHL2,CDX2,DBX1,DLX1,DLX2,DMBX1,DMRTA2,EGR3,EMX2,EN1,EN2,ENSG00000257184,EVX1,EVX2,FOXA2,FOXB1,FOXC1,FOXD3,FOXG1,FOXP4,GSX1,HAND2,HOXA11,HOXA13,HOXB7,HOXB8,HOXC10,HOXC11,HOXC12,HOXC13,HOXC4,HOXC5,HOXC9,HOXD1,HOXD10,HOXD11,HOXD12,HOXD13,HOXD3,HOXD4,HOXD8,HOXD9,HSF4,ID1,IRX5,KLF2,LBX1,LHX2,LHX9,MAFA,MAFB,MEIS2,MNX1,MSX1,NEUROD1,NEUROD2,NKX2-1,NKX2-2,NKX2-5,NKX2-8,NR2E1,NR2F1,NR2F2,NR5A1,ONECUT2,OT…
370	California sea lion_Blood	positive	GO Molecular Function	GO:0003676	nucleic acid binding	5	2.91432e-71	1.0748e-67	2.1496e-68	2.41999	131.819	319	8179	0.656379	0.0390023	124	1253	3397	BARHL2,CDX2,CELF4,CELF6,DBX1,DLX1,DLX2,DMBX1,DMRTA2,EBF3,EGR3,EMX2,EN1,EN2,ENSG00000257184,EVX1,EVX2,EXOSC2,FEZF2,FOXA2,FOXB1,FOXC1,FOXD3,FOXG1,FOXP4,GRHL2,GSX1,HAND2,HOXA11,HOXA13,HOXB7,HOXB8,HOXC10,HOXC11,HOXC12,HOXC13,HOXC4,HOXC5,HOXC9,HOXD1,HOXD10,HOXD11,HOXD12,HOXD13,HOXD3,HOXD4,HOXD8,HOXD9,HSF4,IGF2BP3,IRX5,KLF2,LBX1,LHX2,LHX9,LIN28B,MAFA,MAFB,MEIS2,MNX1,MSI1,MSX1,NEUROD1,NEUROD2,NEUROG2,NK…
371	California sea lion_Blood	positive	GO Molecular Function	GO:0097159	organic cyclic compound binding	6	3.6771e-67	1.35612e-63	2.26019e-64	2.20433	153.335	338	9514	0.695473	0.0355266	134	1805	5373	ADCY2,ADRB1,BARHL2,CDX2,CELF4,CELF6,CYP26B1,DBX1,DLX1,DLX2,DMBX1,DMRTA2,DRD4,EBF3,EGR3,EMX2,EN1,EN2,ENSG00000257184,EVX1,EVX2,EXOSC2,FEZF2,FOXA2,FOXB1,FOXC1,FOXD3,FOXG1,FOXP4,GRHL2,GSX1,HAND2,HCN1,HOXA11,HOXA13,HOXB7,HOXB8,HOXC10,HOXC11,HOXC12,HOXC13,HOXC4,HOXC5,HOXC9,HOXD1,HOXD10,HOXD11,HOXD12,HOXD13,HOXD3,HOXD4,HOXD8,HOXD9,HSF4,HSPA2,IGF2BP3,IRX5,KLF2,LBX1,LHX2,LHX9,LIN28B,MAFA,MAFB,MEIS2,MNX1,…
372	California sea lion_Blood	positive	GO Molecular Function	GO:1901363	heterocyclic compound binding	7	2.98967e-62	1.10259e-58	1.57513e-59	2.16376	152.513	330	9463	0.679012	0.0348727	130	1790	5300	ADCY2,BARHL2,CDX2,CELF4,CELF6,CYP26B1,DBX1,DLX1,DLX2,DMBX1,DMRTA2,EBF3,EGR3,EMX2,EN1,EN2,ENSG00000257184,EVX1,EVX2,EXOSC2,FEZF2,FOXA2,FOXB1,FOXC1,FOXD3,FOXG1,FOXP4,GRHL2,GSX1,HAND2,HCN1,HOXA11,HOXA13,HOXB7,HOXB8,HOXC10,HOXC11,HOXC12,HOXC13,HOXC4,HOXC5,HOXC9,HOXD1,HOXD10,HOXD11,HOXD12,HOXD13,HOXD3,HOXD4,HOXD8,HOXD9,HSF4,HSPA2,IGF2BP3,IRX5,KLF2,LBX1,LHX2,LHX9,LIN28B,MAFA,MAFB,MEIS2,MNX1,MSI1,MSX1,N…
373	California sea lion_Blood	positive	GO Molecular Function	GO:0005488	binding	8	6.69777e-54	2.47014e-50	3.08767e-51	1.72489	226.682	391	14065	0.804527	0.0277995	175	3626	12174	ADCY2,ADRB1,ALDH1A2,ANK1,BARHL2,BIN3,BTBD11,CADM3,CBLN1,CDX2,CELF4,CELF6,CRYBA2,CYP26B1,DBN1,DBX1,DLL4,DLX1,DLX2,DMBX1,DMRTA2,DRD4,EBF3,EGR3,EMX2,EN1,EN2,ENSG00000257184,EVX1,EVX2,EXOSC2,FEZF2,FOXA2,FOXB1,FOXC1,FOXD3,FOXG1,FOXP4,FST,FZD2,GDF6,GLRA1,GRHL2,GRIA2,GSX1,HAND2,HCN1,HOXA11,HOXA13,HOXB7,HOXB8,HOXC10,HOXC11,HOXC12,HOXC13,HOXC4,HOXC5,HOXC9,HOXD1,HOXD10,HOXD11,HOXD12,HOXD13,HOXD3,HOXD4,HOXD…
374	California sea lion_Blood	positive	GO Molecular Function	GO:0000976	transcription regulatory region sequence-specific DNA binding	9	6.14906e-22	2.26777e-18	2.51975e-19	3.66757	19.9042	73	1235	0.150206	0.0591093	25	97	168	CDX2,DBX1,DLX1,DLX2,EMX2,FEZF2,FOXA2,FOXD3,HAND2,HOXB8,HOXC11,LBX1,MSX1,OTP,PAX2,PAX6,PHOX2B,PITX2,POU4F1,POU4F2,SHOX2,SOX2,TFAP2A,TFAP2D,VAX1
375	California sea lion_Blood	positive	GO Molecular Function	GO:0044212	transcription regulatory region DNA binding	10	9.75389e-21	3.59724e-17	3.59724e-18	2.87596	32.6847	94	2028	0.193416	0.0463511	35	206	360	CDX2,DBX1,DLX1,DLX2,EMX2,FEZF2,FOXA2,FOXC1,FOXD3,HAND2,HOXA13,HOXB8,HOXC11,LBX1,MSX1,NEUROD1,NEUROD2,NEUROG2,NKX2-1,NKX2-2,NKX2-5,OTP,PAX2,PAX6,PHOX2B,PITX2,POU4F1,POU4F2,SHOX2,SIX1,SOX2,TFAP2A,TFAP2D,VAX1,WT1
376	California sea lion_Blood	positive	GO Molecular Function	GO:0000975	regulatory region DNA binding	11	1.11563e-20	4.11445e-17	3.74041e-18	2.8703	32.7492	94	2032	0.193416	0.0462598	35	208	367	CDX2,DBX1,DLX1,DLX2,EMX2,FEZF2,FOXA2,FOXC1,FOXD3,HAND2,HOXA13,HOXB8,HOXC11,LBX1,MSX1,NEUROD1,NEUROD2,NEUROG2,NKX2-1,NKX2-2,NKX2-5,OTP,PAX2,PAX6,PHOX2B,PITX2,POU4F1,POU4F2,SHOX2,SIX1,SOX2,TFAP2A,TFAP2D,VAX1,WT1
377	California sea lion_Blood	positive	GO Molecular Function	GO:0071837	HMG box domain binding	12	2.27953e-17	8.40691e-14	7.00576e-15	6.73056	4.75443	32	295	0.0658436	0.108475	4	16	19	HOXC4,PAX6,POU3F3,PRRX1
378	California sea lion_Blood	positive	GO Molecular Function	GO:0000981	sequence-specific DNA binding RNA polymerase II transcription factor activity	13	1.44541e-13	5.33069e-10	4.10053e-11	2.67717	25.4	68	1576	0.139918	0.0431472	27	156	273	BARHL2,FOXA2,FOXB1,FOXC1,FOXD3,HAND2,HOXC11,HOXC13,NKX2-1,NKX2-5,NR2E1,NR2F1,NR2F2,NR5A1,PAX6,PAX7,PITX2,POU4F1,POU4F2,PTF1A,PTGER3,SCRT2,SIX3,SOX2,TFAP2A,TFAP2D,WT1
379	California sea lion_Blood	positive	GO Molecular Function	GO:0000977	RNA polymerase II regulatory region sequence-specific DNA binding	14	3.36389e-11	1.2406e-07	8.86145e-09	3.41786	11.4107	39	708	0.0802469	0.0550848	12	62	99	FEZF2,FOXA2,FOXD3,HAND2,HOXC11,PAX6,PHOX2B,PITX2,POU4F1,POU4F2,TFAP2A,TFAP2D
380	California sea lion_Blood	positive	GO Molecular Function	GO:0001012	RNA polymerase II regulatory region DNA binding	15	3.97413e-11	1.46566e-07	9.77106e-09	3.39866	11.4751	39	712	0.0802469	0.0547753	12	65	103	FEZF2,FOXA2,FOXD3,HAND2,HOXC11,PAX6,PHOX2B,PITX2,POU4F1,POU4F2,TFAP2A,TFAP2D
381	California sea lion_Blood	positive	GO Molecular Function	GO:0003690	double-stranded DNA binding	16	1.31464e-10	4.8484e-07	3.03025e-08	4.80243	5.2057	25	323	0.0514403	0.0773994	9	50	124	FOXA2,FOXB1,FOXC1,FOXD3,NEUROD1,NKX2-8,NR5A1,PAX6,WT1
382	California sea lion_Blood	positive	GO Molecular Function	GO:0005249	voltage-gated potassium channel activity	17	8.95998e-10	3.30444e-06	1.94379e-07	7.19389	2.22411	16	138	0.0329218	0.115942	9	41	85	HCN1,KCNA1,KCNA3,KCNC4,KCNG3,KCNH4,KCNJ3,KCNJ9,KCNMA1
383	California sea lion_Blood	positive	GO Molecular Function	GO:0005515	protein binding	18	6.0178e-09	2.21937e-05	1.23298e-06	1.38422	156.767	217	9727	0.446502	0.022309	99	2539	7997	ADCY2,ADRB1,ANK1,BIN3,BTBD11,CADM3,CBLN1,CRYBA2,DBN1,DLL4,DMBX1,DRD4,EBF3,EMX2,EXOSC2,FOXA2,FOXB1,FOXC1,FOXD3,FOXG1,FOXP4,FST,FZD2,GDF6,GLRA1,GRIA2,HAND2,HOXB7,HOXC13,HOXC4,HOXD3,HRC,HSPA2,ID1,ID4,IGF2BP3,IGSF8,IL17RA,IRS1,KCNA1,KCNG3,KCNJ3,KCNJ9,KCNMA1,KCTD1,LIN28B,LTBP4,MAFA,MAFB,MEIS2,MSX1,NEUROD1,NEUROD2,NEUROG2,NKX2-1,NKX2-2,NKX2-5,NOG,NOL3,NPAS3,NPAS4,NR2E1,NR2F1,NR2F2,NR5A1,NRG3,NTN1,NUAK1…
384	California sea lion_Blood	positive	GO Molecular Function	GO:0015077	monovalent inorganic cation transmembrane transporter activity	19	9.02285e-09	3.32763e-05	1.75138e-06	4.2097	5.46357	23	339	0.0473251	0.0678466	12	104	330	ATP5EP2,COX4I2,HCN1,KCNA1,KCNA3,KCNC4,KCNG3,KCNH4,KCNJ3,KCNJ9,KCNMA1,SLC6A5
385	California sea lion_Blood	positive	GO Molecular Function	GO:0001159	core promoter proximal region DNA binding	20	1.35004e-08	4.97894e-05	2.48947e-06	3.59502	7.5104	27	466	0.0555556	0.0579399	9	32	50	FEZF2,FOXA2,HOXC11,NKX2-2,PAX2,PHOX2B,PITX2,POU4F2,TFAP2A
386	California sea lion_Blood	positive	GO Molecular Function	GO:0043566	structure-specific DNA binding	21	2.64688e-08	9.76167e-05	4.64842e-06	3.29555	8.79974	29	546	0.0596708	0.0531136	12	89	209	FOXA2,FOXB1,FOXC1,FOXD3,NEUROD1,NKX2-8,NR5A1,PAX6,PITX2,VAX1,WT1,ZIC2
387	California sea lion_Blood	positive	GO Molecular Function	GO:0019904	protein domain specific binding	22	3.20474e-08	0.000118191	5.37231e-06	2.43323	18.9049	46	1173	0.0946502	0.0392157	14	212	538	ADRB1,DRD4,FOXA2,FZD2,HOXC4,IRS1,PAX2,PAX6,POU3F3,PRRX1,SFRP2,TWIST2,WNT3,WT1
388	California sea lion_Blood	positive	GO Molecular Function	GO:0000987	core promoter proximal region sequence-specific DNA binding	23	6.80765e-08	0.000251066	1.09159e-05	3.52542	7.09136	25	440	0.0514403	0.0568182	8	31	49	FEZF2,FOXA2,HOXC11,PAX2,PHOX2B,PITX2,POU4F2,TFAP2A
389	California sea lion_Blood	positive	GO Molecular Function	GO:0005267	potassium channel activity	24	8.32706e-08	0.000307102	1.27959e-05	5.25268	3.04606	16	189	0.0329218	0.0846561	9	53	117	HCN1,KCNA1,KCNA3,KCNC4,KCNG3,KCNH4,KCNJ3,KCNJ9,KCNMA1
390	California sea lion_Blood	positive	GO Molecular Function	GO:0070888	E-box binding	25	1.05001e-07	0.000387245	1.54898e-05	5.53994	2.70761	15	168	0.0308642	0.0892857	4	22	29	HAND2,NEUROD1,NEUROD2,NEUROG2
391	California sea lion_Blood	positive	GO Molecular Function	GO:0015079	potassium ion transmembrane transporter activity	26	1.19537e-07	0.000440851	1.69558e-05	5.1173	3.12665	16	194	0.0329218	0.0824742	9	57	133	HCN1,KCNA1,KCNA3,KCNC4,KCNG3,KCNH4,KCNJ3,KCNJ9,KCNMA1
392	California sea lion_Blood	positive	GO Molecular Function	GO:0046983	protein dimerization activity	27	1.21052e-07	0.00044644	1.65348e-05	2.06126	28.6233	59	1776	0.121399	0.0332207	29	321	987	ADCY2,ADRB1,BTBD11,CADM3,CBLN1,CRYBA2,DMBX1,EBF3,FOXP4,GDF6,HAND2,ID1,ID4,MAFA,NEUROD1,NEUROD2,NEUROG2,NKX2-5,NOG,NPAS3,NPAS4,NR2F2,PITX2,PTF1A,SIM1,TFAP2A,TLX1,TWIST2,ZBTB7B
393	California sea lion_Blood	positive	GO Molecular Function	GO:0000988	protein binding transcription factor activity	28	1.4949e-07	0.000551319	1.969e-05	2.03323	29.5097	60	1831	0.123457	0.032769	21	249	520	CDX2,HAND2,HSF4,ID4,KCTD1,LHX2,LHX9,MEIS2,NEUROD1,NEUROD2,NKX2-2,NKX2-5,NR2F1,NR2F2,NR5A1,PITX1,PITX2,POU3F1,PRRX1,TFAP2A,TWIST2
394	California sea lion_Blood	positive	GO Molecular Function	GO:0000989	transcription factor binding transcription factor activity	29	2.90414e-07	0.00107105	3.69326e-05	2.00811	29.3808	59	1823	0.121399	0.0323642	20	245	515	CDX2,HAND2,HSF4,ID4,KCTD1,LHX2,LHX9,MEIS2,NEUROD1,NEUROD2,NKX2-2,NKX2-5,NR2F1,NR2F2,NR5A1,PITX2,POU3F1,PRRX1,TFAP2A,TWIST2
395	California sea lion_Blood	positive	GO Molecular Function	GO:0000978	RNA polymerase II core promoter proximal region sequence-specific DNA binding	30	5.64071e-07	0.00208029	6.93431e-05	3.73779	5.35075	20	332	0.0411523	0.060241	7	24	37	FEZF2,FOXA2,HOXC11,PHOX2B,PITX2,POU4F2,TFAP2A
396	California sea lion_Blood	positive	GO Molecular Function	GO:0005251	delayed rectifier potassium channel activity	31	9.78811e-07	0.00360986	0.000116447	8.59117	1.04759	9	65	0.0185185	0.138461	4	16	33	KCNA1,KCNA3,KCNC4,KCNG3
397	California sea lion_Blood	positive	GO Molecular Function	GO:0022843	voltage-gated cation channel activity	32	1.40833e-06	0.00519392	0.00016231	4.26076	3.7552	16	233	0.0329218	0.0686695	9	65	138	HCN1,KCNA1,KCNA3,KCNC4,KCNG3,KCNH4,KCNJ3,KCNJ9,KCNMA1
398	California sea lion_Blood	positive	GO Molecular Function	GO:0003705	RNA polymerase II distal enhancer sequence-specific DNA binding transcription factor activity	33	2.0596e-06	0.00759582	0.000230176	3.10237	7.4137	23	460	0.0473251	0.05	9	55	91	FOXA2,FOXB1,FOXC1,FOXD3,NKX2-1,NKX2-5,NR5A1,POU4F1,SIX3
399	California sea lion_Blood	positive	GO Molecular Function	GO:0008324	cation transmembrane transporter activity	34	4.05774e-06	0.014965	0.000440146	2.82033	8.8642	25	550	0.0514403	0.0454546	13	179	590	ATP5EP2,COX4I2,HCN1,KCNA1,KCNA3,KCNC4,KCNG3,KCNH4,KCNJ3,KCNJ9,KCNMA1,SLC12A5,SLC6A5
400	California sea lion_Blood	positive	GO Molecular Function	GO:0005244	voltage-gated ion channel activity	35	5.25043e-06	0.0193636	0.000553245	3.8479	4.15812	16	258	0.0329218	0.0620155	9	76	182	HCN1,KCNA1,KCNA3,KCNC4,KCNG3,KCNH4,KCNJ3,KCNJ9,KCNMA1
401	California sea lion_Blood	positive	GO Molecular Function	GO:0022890	inorganic cation transmembrane transporter activity	36	5.47085e-06	0.0201765	0.000560459	2.92436	7.86496	23	488	0.0473251	0.0471311	12	154	478	ATP5EP2,COX4I2,HCN1,KCNA1,KCNA3,KCNC4,KCNG3,KCNH4,KCNJ3,KCNJ9,KCNMA1,SLC6A5
402	California sea lion_Blood	positive	GO Molecular Function	GO:0005119	smoothened binding	37	5.89232e-06	0.0217309	0.000587321	12.8374	0.467385	6	29	0.0123457	0.206897	1	1	3	PTCH1
403	California sea lion_Blood	positive	GO Molecular Function	GO:0097108	hedgehog family protein binding	38	8.88708e-06	0.0327756	0.000862515	12.0092	0.499619	6	31	0.0123457	0.193548	1	2	3	PTCH1
404	California sea lion_Blood	positive	GO Molecular Function	GO:0001077	RNA polymerase II core promoter proximal region sequence-specific DNA binding transcription factor activity involved in positive regulation of transcription	39	1.05745e-05	0.0389986	0.000999963	2.60619	9.97626	26	619	0.0534979	0.0420032	12	51	74	BARHL2,HAND2,HOXC11,HOXC13,NR2E1,PITX2,POU4F1,POU4F2,PTF1A,SOX2,TFAP2A,WT1
405	California sea lion_Blood	positive	GO Molecular Function	GO:0003680	AT DNA binding	40	1.20029e-05	0.0442666	0.00110667	5.64067	1.77284	10	110	0.0205761	0.0909091	2	7	8	HAND2,PAX6
406	California sea lion_Blood	positive	GO Molecular Function	GO:0015075	ion transmembrane transporter activity	41	1.3132e-05	0.048431	0.00118124	2.51921	10.7176	27	665	0.0555556	0.0406015	15	230	765	ATP5EP2,COX4I2,GLRA1,GRIA2,HCN1,KCNA1,KCNA3,KCNC4,KCNG3,KCNH4,KCNJ3,KCNJ9,KCNMA1,SLC12A5,SLC6A5
407	California sea lion_Blood	positive	GO Molecular Function	GO:0001228	RNA polymerase II transcription regulatory region sequence-specific DNA binding transcription factor activity involved in positive regulation of transcription	42	1.51371e-05	0.0558256	0.00132918	2.55258	10.1858	26	632	0.0534979	0.0411392	12	56	81	BARHL2,HAND2,HOXC11,HOXC13,NR2E1,PITX2,POU4F1,POU4F2,PTF1A,SOX2,TFAP2A,WT1
408	California sea lion_Blood	positive	GO Molecular Function	GO:0022891	substrate-specific transmembrane transporter activity	43	2.90651e-05	0.107192	0.00249284	2.40701	11.2172	27	696	0.0555556	0.0387931	15	238	824	ATP5EP2,COX4I2,GLRA1,GRIA2,HCN1,KCNA1,KCNA3,KCNC4,KCNG3,KCNH4,KCNJ3,KCNJ9,KCNMA1,SLC12A5,SLC6A5
409	California sea lion_Blood	positive	GO Molecular Function	GO:0003712	transcription cofactor activity	44	2.95856e-05	0.109112	0.00247981	1.81863	28.0431	51	1740	0.104938	0.0293103	18	228	484	CDX2,HAND2,HSF4,ID4,KCTD1,LHX9,MEIS2,NEUROD1,NEUROD2,NKX2-2,NKX2-5,NR2F1,NR2F2,NR5A1,PITX2,POU3F1,PRRX1,TFAP2A
410	California sea lion_Blood	positive	GO Molecular Function	GO:0005113	patched binding	45	3.02885e-05	0.111704	0.00248231	9.79695	0.612436	6	38	0.0123457	0.157895	1	5	8	PTCH1
411	California sea lion_Blood	positive	GO Molecular Function	GO:0005501	retinoid binding	46	3.41606e-05	0.125984	0.00273879	6.44648	1.24099	8	77	0.0164609	0.103896	3	5	29	ALDH1A2,CYP26B1,NR2F2
412	California sea lion_Blood	positive	GO Molecular Function	GO:0022839	ion gated channel activity	47	3.6311e-05	0.133915	0.00284926	3.0267	5.94707	18	369	0.037037	0.0487805	11	117	300	GLRA1,GRIA2,HCN1,KCNA1,KCNA3,KCNC4,KCNG3,KCNH4,KCNJ3,KCNJ9,KCNMA1
413	California sea lion_Blood	positive	GO Molecular Function	GO:0008158	hedgehog receptor activity	48	4.09809e-05	0.151137	0.0031487	9.3071	0.644669	6	40	0.0123457	0.15	1	3	10	PTCH1
414	California sea lion_Blood	positive	GO Molecular Function	GO:0015467	G-protein activated inward rectifier potassium channel activity	49	4.24542e-05	0.156571	0.00319533	19.0915	0.209517	4	13	0.00823045	0.307692	2	3	4	KCNJ3,KCNJ9
415	California sea lion_Blood	positive	GO Molecular Function	GO:0000982	RNA polymerase II core promoter proximal region sequence-specific DNA binding transcription factor activity	50	5.67844e-05	0.209421	0.00418842	2.31392	11.6685	27	724	0.0555556	0.0372928	13	67	104	BARHL2,HAND2,HOXC11,HOXC13,NR2E1,PITX2,POU4F1,POU4F2,PTF1A,SCRT2,SOX2,TFAP2A,WT1
416	California sea lion_Blood	positive	GO Molecular Function	GO:0015485	cholesterol binding	51	6.24857e-05	0.230447	0.00451857	8.65777	0.693019	6	43	0.0123457	0.139535	1	8	33	PTCH1
417	California sea lion_Blood	positive	GO Molecular Function	GO:0046873	metal ion transmembrane transporter activity	52	6.53277e-05	0.240928	0.00463324	2.7936	6.80126	19	422	0.0390947	0.0450237	10	139	386	HCN1,KCNA1,KCNA3,KCNC4,KCNG3,KCNH4,KCNJ3,KCNJ9,KCNMA1,SLC6A5
418	California sea lion_Blood	positive	GO Molecular Function	GO:0001227	RNA polymerase II transcription regulatory region sequence-specific DNA binding transcription factor activity involved in negative regulation of transcription	53	7.30725e-05	0.269491	0.00508474	3.41993	4.09365	14	254	0.0288066	0.0551181	6	21	35	FOXD3,NR2E1,PITX2,POU4F2,SCRT2,TFAP2A
419	California sea lion_Blood	positive	GO Molecular Function	GO:0042835	BRE binding	54	7.70693e-05	0.284232	0.00526355	11.0799	0.451268	5	28	0.0102881	0.178571	1	2	2	CELF4
420	California sea lion_Blood	positive	GO Molecular Function	GO:0022857	transmembrane transporter activity	55	8.15878e-05	0.300896	0.00547084	2.22449	12.5872	28	781	0.0576132	0.0358515	16	260	907	ATP5EP2,COX4I2,GLRA1,GRIA2,HCN1,KCNA1,KCNA3,KCNC4,KCNG3,KCNH4,KCNJ3,KCNJ9,KCNMA1,SLC12A5,SLC15A3,SLC6A5
421	California sea lion_Blood	positive	GO Molecular Function	GO:0038023	signaling receptor activity	56	9.15946e-05	0.337801	0.00603216	2.17315	13.3446	29	828	0.0596708	0.0350241	16	233	1276	ADRB1,BAI1,DRD4,FZD2,GPR88,GRIA2,IL17RA,KCNH4,LTBP4,NR2E1,NR2F1,NR2F2,NR5A1,PTCH1,PTGER3,SFRP2
422	California sea lion_Blood	positive	GO Molecular Function	GO:0046933	proton-transporting ATP synthase activity, rotational mechanism	57	0.000138766	0.511771	0.00897843	26.5917	0.112817	3	7	0.00617284	0.428571	1	1	11	ATP5EP2
423	California sea lion_Blood	positive	GO Molecular Function	GO:0022838	substrate-specific channel activity	58	0.000142513	0.525587	0.00906184	2.7174	6.62398	18	411	0.037037	0.0437956	11	135	378	GLRA1,GRIA2,HCN1,KCNA1,KCNA3,KCNC4,KCNG3,KCNH4,KCNJ3,KCNJ9,KCNMA1
424	California sea lion_Blood	positive	GO Molecular Function	GO:0005216	ion channel activity	58	0.000142513	0.525587	0.00906184	2.7174	6.62398	18	411	0.037037	0.0437956	11	135	370	GLRA1,GRIA2,HCN1,KCNA1,KCNA3,KCNC4,KCNG3,KCNH4,KCNJ3,KCNJ9,KCNMA1
425	California sea lion_Blood	positive	GO Molecular Function	GO:0005496	steroid binding	60	0.000153348	0.565548	0.0094258	5.22504	1.53109	8	95	0.0164609	0.0842105	3	18	79	IRX5,PLA2G1B,PTCH1
426	California sea lion_Blood	positive	GO Molecular Function	GO:0032934	sterol binding	61	0.000165577	0.610648	0.0100106	7.29969	0.821953	6	51	0.0123457	0.117647	1	10	39	PTCH1
427	California sea lion_Blood	positive	GO Molecular Function	GO:0033293	monocarboxylic acid binding	62	0.000218919	0.807375	0.0130222	4.96379	1.61167	8	100	0.0164609	0.08	3	11	51	CYP26B1,NR2F2,PLA2G1B
428	California sea lion_Blood	positive	GO Molecular Function	GO:0001972	retinoic acid binding	63	0.000226746	0.836241	0.0132737	5.71488	1.22487	7	76	0.0144033	0.0921053	2	4	15	CYP26B1,NR2F2
429	California sea lion_Blood	positive	GO Molecular Function	GO:0005261	cation channel activity	64	0.000231745	0.854677	0.0133543	2.8044	5.70532	16	354	0.0329218	0.0451977	9	108	273	HCN1,KCNA1,KCNA3,KCNC4,KCNG3,KCNH4,KCNJ3,KCNJ9,KCNMA1
430	California sea lion_Blood	positive	GO Molecular Function	GO:0008134	transcription factor binding	65	0.000231856	0.855086	0.0131552	1.83044	21.3063	39	1322	0.0802469	0.0295008	14	215	459	FOXA2,FOXB1,FOXC1,FOXD3,HAND2,ID4,KCTD1,MAFB,MEIS2,NEUROD1,NKX2-2,NKX2-5,PAX6,PITX2
431	California sea lion_Blood	positive	GO Molecular Function	GO:0015267	channel activity	66	0.000269058	0.992284	0.0150346	2.57933	6.97854	18	433	0.037037	0.0415704	11	141	400	GLRA1,GRIA2,HCN1,KCNA1,KCNA3,KCNC4,KCNG3,KCNH4,KCNJ3,KCNJ9,KCNMA1
432	California sea lion_Blood	positive	GO Molecular Function	GO:0030332	cyclin binding	67	0.000278943	1	0.0153544	6.64793	0.902537	6	56	0.0123457	0.107143	1	11	15	PTCH1
433	California sea lion_Blood	positive	GO Molecular Function	GO:0043178	alcohol binding	68	0.000311805	1	0.0169108	5.42914	1.28934	7	80	0.0144033	0.0875	2	15	68	IRX5,PTCH1
434	California sea lion_Blood	positive	GO Molecular Function	GO:0022892	substrate-specific transporter activity	69	0.000314938	1	0.0168332	2.08109	12.974	27	805	0.0555556	0.0335404	15	272	955	ATP5EP2,COX4I2,GLRA1,GRIA2,HCN1,KCNA1,KCNA3,KCNC4,KCNG3,KCNH4,KCNJ3,KCNJ9,KCNMA1,SLC12A5,SLC6A5
435	California sea lion_Blood	positive	GO Molecular Function	GO:0044769	ATPase activity, coupled to transmembrane movement of ions, rotational mechanism	70	0.000458894	1	0.0241772	18.6142	0.161167	3	10	0.00617284	0.3	1	3	19	ATP5EP2
436	California sea lion_Blood	positive	GO Molecular Function	GO:0051861	glycolipid binding	70	0.000458894	1	0.0241772	18.6142	0.161167	3	10	0.00617284	0.3	1	3	21	HSPA2
437	California sea lion_Blood	positive	GO Molecular Function	GO:0046961	proton-transporting ATPase activity, rotational mechanism	70	0.000458894	1	0.0241772	18.6142	0.161167	3	10	0.00617284	0.3	1	3	17	ATP5EP2
438	California sea lion_Blood	positive	GO Molecular Function	GO:0008401	retinoic acid 4-hydroxylase activity	70	0.000458894	1	0.0241772	18.6142	0.161167	3	10	0.00617284	0.3	1	2	3	CYP26B1
439	California sea lion_Blood	positive	GO Molecular Function	GO:0036442	hydrogen-exporting ATPase activity	70	0.000458894	1	0.0241772	18.6142	0.161167	3	10	0.00617284	0.3	1	3	21	ATP5EP2
440	California sea lion_Blood	positive	GO Molecular Function	GO:0015375	glycine:sodium symporter activity	75	0.000623441	1	0.0306567	16.922	0.177284	3	11	0.00617284	0.272727	1	2	2	SLC6A5
441	California sea lion_Blood	positive	GO Molecular Function	GO:0005294	neutral L-amino acid secondary active transmembrane transporter activity	75	0.000623441	1	0.0306567	16.922	0.177284	3	11	0.00617284	0.272727	1	2	3	SLC6A5
442	California sea lion_Blood	positive	GO Molecular Function	GO:0005242	inward rectifier potassium channel activity	77	0.000644373	1	0.0308629	9.92757	0.402918	4	25	0.00823045	0.16	2	10	21	KCNJ3,KCNJ9
443	California sea lion_Blood	positive	GO Molecular Function	GO:0042803	protein homodimerization activity	78	0.000837402	1	0.0395941	1.85127	16.7453	31	1039	0.063786	0.0298364	14	190	577	CADM3,CBLN1,CRYBA2,DMBX1,FOXP4,GDF6,HAND2,MAFA,NKX2-5,NOG,NR2F2,PITX2,TFAP2A,ZBTB7B
444	California sea lion_Blood	positive	GO Molecular Function	GO:0000900	translation repressor activity, nucleic acid binding	79	0.000847212	1	0.0395508	6.74427	0.74137	5	46	0.0102881	0.108696	1	3	5	CELF4
445	California sea lion_Blood	positive	GO Molecular Function	GO:0005215	transporter activity	80	0.000904623	1	0.0417031	1.88811	15.3592	29	953	0.0596708	0.0304302	17	323	1184	ATP5EP2,COX4I2,GLRA1,GRIA2,HCN1,KCNA1,KCNA3,KCNC4,KCNG3,KCNH4,KCNJ3,KCNJ9,KCNMA1,SLC12A5,SLC15A3,SLC6A5,SYPL2
446	California sea lion_Blood	positive	GO Molecular Function	GO:0001076	RNA polymerase II transcription factor binding transcription factor activity	81	0.000947812	1	0.0431547	2.25411	8.42905	19	523	0.0390947	0.0363289	7	58	103	LHX2,NEUROD1,NKX2-5,PITX2,POU3F1,TFAP2A,TWIST2
447	California sea lion_Blood	positive	GO Molecular Function	GO:0008301	DNA binding, bending	82	0.000964873	1	0.0433958	3.31804	3.01383	10	187	0.0205761	0.0534759	4	23	55	FOXA2,FOXB1,FOXC1,FOXD3
448	California sea lion_Blood	positive	GO Biological Process	GO:0032501	multicellular organismal process	1	0	0	0	2.51799	152.899	385	9487	0.792181	0.0405819	163	1866	5887	ADCY2,ADRB1,ALDH1A2,ANK1,BAI1,BARHL2,C1QL3,CA10,CBLN1,CDX2,CELF4,CRYBA2,CYP26B1,DBN1,DBX1,DLL4,DLX1,DLX2,DMBX1,DMRTA2,DRD4,EBF3,EGR3,EMX2,EN1,EN2,EVX1,EVX2,FEZF2,FOXA2,FOXB1,FOXC1,FOXD3,FOXG1,FOXP4,FST,FZD2,GDF6,GLRA1,GRHL2,GRIA2,GSX1,HAND2,HCN1,HOXA11,HOXA13,HOXB7,HOXB8,HOXC10,HOXC11,HOXC12,HOXC13,HOXC4,HOXC5,HOXC9,HOXD1,HOXD10,HOXD11,HOXD12,HOXD13,HOXD3,HOXD4,HOXD8,HOXD9,HRC,HSF4,HSPA2,ID1,ID4,…
449	California sea lion_Blood	positive	GO Biological Process	GO:0044707	single-multicellular organism process	2	0	0	0	2.51838	151.288	381	9387	0.783951	0.0405881	161	1830	5662	ADCY2,ADRB1,ALDH1A2,ANK1,BAI1,BARHL2,C1QL3,CA10,CBLN1,CDX2,CELF4,CRYBA2,CYP26B1,DBN1,DBX1,DLL4,DLX1,DLX2,DMBX1,DMRTA2,DRD4,EBF3,EGR3,EMX2,EN1,EN2,EVX1,EVX2,FEZF2,FOXA2,FOXB1,FOXC1,FOXD3,FOXG1,FOXP4,FST,FZD2,GDF6,GLRA1,GRHL2,GRIA2,GSX1,HAND2,HCN1,HOXA11,HOXA13,HOXB7,HOXB8,HOXC10,HOXC11,HOXC12,HOXC13,HOXC4,HOXC5,HOXC9,HOXD1,HOXD10,HOXD11,HOXD12,HOXD13,HOXD3,HOXD4,HOXD8,HOXD9,HRC,HSF4,ID1,ID4,IGDCC3…
450	California sea lion_Blood	positive	GO Biological Process	GO:0048856	anatomical structure development	3	0	2.26446e-96	7.54822e-97	2.69969	131.496	355	8159	0.730453	0.0435102	140	1440	3888	ALDH1A2,ANK1,BAI1,BARHL2,BIN3,CA10,CBLN1,CDX2,CELF4,CRYBA2,CYP26B1,DBN1,DBX1,DLL4,DLX1,DLX2,DMBX1,DMRTA2,EGR3,EMX2,EN1,EN2,EVX1,EVX2,FEZF2,FOXA2,FOXB1,FOXC1,FOXD3,FOXG1,FOXP4,FST,FZD2,GDF6,GRHL2,GSX1,HAND2,HCN1,HOXA11,HOXA13,HOXB7,HOXB8,HOXC10,HOXC11,HOXC13,HOXC4,HOXC5,HOXC9,HOXD1,HOXD10,HOXD11,HOXD12,HOXD13,HOXD3,HOXD8,HOXD9,HSF4,HSPA2,ID1,ID4,IGF2BP3,IGSF8,IRS1,IRX5,KCNMA1,KLF2,LBX1,LHX2,LHX9,M…
451	California sea lion_Blood	positive	GO Biological Process	GO:0048731	system development	4	1.16006e-96	1.2111e-92	3.02775e-93	2.75229	124.26	342	7710	0.703704	0.044358	133	1291	3390	ALDH1A2,ANK1,BAI1,BARHL2,CA10,CBLN1,CDX2,CRYBA2,CYP26B1,DBN1,DBX1,DLL4,DLX1,DLX2,DMBX1,DMRTA2,EGR3,EMX2,EN1,EN2,EVX1,FEZF2,FOXA2,FOXB1,FOXC1,FOXD3,FOXG1,FOXP4,FST,FZD2,GDF6,GRHL2,GSX1,HAND2,HCN1,HOXA11,HOXA13,HOXB7,HOXB8,HOXC10,HOXC11,HOXC13,HOXC4,HOXC5,HOXC9,HOXD1,HOXD10,HOXD11,HOXD12,HOXD13,HOXD3,HOXD8,HOXD9,HSF4,ID1,ID4,IGSF8,IRS1,IRX5,KCNMA1,KLF2,LBX1,LHX2,LHX9,MAFB,MEIS2,MNX1,MSI1,MSX1,NEURO…
452	California sea lion_Blood	positive	GO Biological Process	GO:0007275	multicellular organismal development	5	2.36204e-95	2.46597e-91	4.93195e-92	2.60149	136.46	355	8467	0.730453	0.0419275	141	1478	3973	ALDH1A2,ANK1,BAI1,BARHL2,CA10,CBLN1,CDX2,CELF4,CRYBA2,CYP26B1,DBN1,DBX1,DLL4,DLX1,DLX2,DMBX1,DMRTA2,EBF3,EGR3,EMX2,EN1,EN2,EVX1,EVX2,FEZF2,FOXA2,FOXB1,FOXC1,FOXD3,FOXG1,FOXP4,FST,FZD2,GDF6,GRHL2,GSX1,HAND2,HCN1,HOXA11,HOXA13,HOXB7,HOXB8,HOXC10,HOXC11,HOXC12,HOXC13,HOXC4,HOXC5,HOXC9,HOXD1,HOXD10,HOXD11,HOXD12,HOXD13,HOXD3,HOXD4,HOXD8,HOXD9,HSF4,ID1,ID4,IGSF8,IRS1,IRX5,KCNMA1,KLF2,LBX1,LHX2,LHX9,LT…
453	California sea lion_Blood	positive	GO Biological Process	GO:0032502	developmental process	6	1.48988e-94	1.55543e-90	2.59239e-91	2.54148	141.65	360	8789	0.740741	0.0409603	145	1594	4428	ADRB1,ALDH1A2,ANK1,BAI1,BARHL2,BIN3,CA10,CBLN1,CDX2,CELF4,CRYBA2,CYP26B1,DBN1,DBX1,DLL4,DLX1,DLX2,DMBX1,DMRTA2,EBF3,EGR3,EMX2,EN1,EN2,EVX1,EVX2,FEZF2,FOXA2,FOXB1,FOXC1,FOXD3,FOXG1,FOXP4,FST,FZD2,GDF6,GRHL2,GSX1,HAND2,HCN1,HOXA11,HOXA13,HOXB7,HOXB8,HOXC10,HOXC11,HOXC12,HOXC13,HOXC4,HOXC5,HOXC9,HOXD1,HOXD10,HOXD11,HOXD12,HOXD13,HOXD3,HOXD4,HOXD8,HOXD9,HSF4,HSPA2,ID1,ID4,IGF2BP3,IGSF8,IRS1,IRX5,KCNM…
454	California sea lion_Blood	positive	GO Biological Process	GO:0044767	single-organism developmental process	7	1.19321e-83	1.24571e-79	1.77959e-80	2.69184	118.506	319	7353	0.656379	0.0433837	126	1256	3308	ADRB1,ALDH1A2,ANK1,BAI1,BIN3,CA10,CDX2,CELF4,CRYBA2,CYP26B1,DLL4,DLX1,DLX2,DMBX1,DMRTA2,EGR3,EMX2,EN1,EN2,EVX1,EVX2,FEZF2,FOXA2,FOXB1,FOXC1,FOXD3,FOXG1,FOXP4,FST,FZD2,GRHL2,GSX1,HAND2,HCN1,HOXA11,HOXA13,HOXB7,HOXB8,HOXC10,HOXC11,HOXC13,HOXC4,HOXC5,HOXC9,HOXD1,HOXD10,HOXD11,HOXD12,HOXD13,HOXD3,HOXD8,HOXD9,HSF4,HSPA2,ID1,ID4,IGSF8,IRS1,IRX5,KCNMA1,KLF2,LBX1,LHX2,LHX9,MAFB,MEIS2,MNX1,MSX1,NEUROD1,NE…
455	California sea lion_Blood	positive	GO Biological Process	GO:0048513	organ development	8	1.37548e-79	1.436e-75	1.79499e-76	2.89688	99.7626	289	6190	0.59465	0.0466882	113	917	2361	ALDH1A2,ANK1,CA10,CDX2,CRYBA2,CYP26B1,DLL4,DLX1,DLX2,DMBX1,DMRTA2,EGR3,EMX2,EN1,EN2,FEZF2,FOXA2,FOXB1,FOXC1,FOXD3,FOXG1,FOXP4,FST,FZD2,GSX1,HAND2,HCN1,HOXA11,HOXA13,HOXB7,HOXB8,HOXC11,HOXC13,HOXC4,HOXC9,HOXD10,HOXD11,HOXD13,HOXD3,HOXD8,HOXD9,HSF4,ID1,ID4,IGSF8,IRS1,IRX5,KCNMA1,KLF2,LBX1,LHX2,LHX9,MAFB,MEIS2,MNX1,MSX1,NEUROD1,NEUROD2,NEUROG2,NKX2-1,NKX2-2,NKX2-5,NKX2-8,NOG,NR2E1,NR2F1,NR2F2,NR5A1,…
456	California sea lion_Blood	positive	GO Biological Process	GO:0051252	regulation of RNA metabolic process	9	3.0296e-79	3.16291e-75	3.51434e-76	2.43379	138.878	338	8617	0.695473	0.0392248	129	1310	3314	BARHL2,CDX2,CELF4,CELF6,DBX1,DLL4,DLX1,DLX2,DMBX1,DMRTA2,EBF3,EGR3,EMX2,EN1,EN2,ENSG00000257184,EVX1,EVX2,FEZF2,FOXA2,FOXB1,FOXC1,FOXD3,FOXG1,FOXP4,FST,FZD2,GDF6,GRHL2,GSX1,HAND2,HOXA11,HOXA13,HOXB7,HOXB8,HOXC10,HOXC11,HOXC12,HOXC13,HOXC4,HOXC5,HOXC9,HOXD1,HOXD10,HOXD11,HOXD12,HOXD13,HOXD3,HOXD4,HOXD8,HOXD9,HSF4,ID1,ID4,IRX5,KCTD1,KLF2,LBX1,LHX2,LHX9,LIN28B,MAFA,MAFB,MEIS2,MNX1,MSX1,NEUROD1,NEURO…
457	California sea lion_Blood	positive	GO Biological Process	GO:0010468	regulation of gene expression	10	5.47821e-79	5.71925e-75	5.71925e-76	2.36696	146.179	346	9070	0.711934	0.0381477	135	1472	3748	ALDH1A2,BARHL2,CDX2,CELF4,CELF6,CYP26B1,DBX1,DLL4,DLX1,DLX2,DMBX1,DMRTA2,EBF3,EGR3,EMX2,EN1,EN2,ENSG00000257184,EVX1,EVX2,FEZF2,FOXA2,FOXB1,FOXC1,FOXD3,FOXG1,FOXP4,FST,FZD2,GDF6,GRHL2,GSX1,HAND2,HOXA11,HOXA13,HOXB7,HOXB8,HOXC10,HOXC11,HOXC12,HOXC13,HOXC4,HOXC5,HOXC9,HOXD1,HOXD10,HOXD11,HOXD12,HOXD13,HOXD3,HOXD4,HOXD8,HOXD9,HSF4,ID1,ID4,IGF2BP3,IRS1,IRX5,KCTD1,KLF2,LBX1,LHX2,LHX9,LIN28B,MAFA,MAFB,…
458	California sea lion_Blood	positive	GO Biological Process	GO:0060255	regulation of macromolecule metabolic process	11	1.01413e-78	1.05876e-74	9.62505e-76	2.27428	157.412	358	9767	0.736626	0.036654	142	1736	4634	ADCY2,ALDH1A2,BARHL2,CDX2,CELF4,CELF6,CYP26B1,DBX1,DLL4,DLX1,DLX2,DMBX1,DMRTA2,DRD4,EBF3,EGR3,EMX2,EN1,EN2,ENSG00000257184,EVX1,EVX2,FEZF2,FOXA2,FOXB1,FOXC1,FOXD3,FOXG1,FOXP4,FST,FZD2,GDF6,GRHL2,GSX1,HAND2,HOXA11,HOXA13,HOXB7,HOXB8,HOXC10,HOXC11,HOXC12,HOXC13,HOXC4,HOXC5,HOXC9,HOXD1,HOXD10,HOXD11,HOXD12,HOXD13,HOXD3,HOXD4,HOXD8,HOXD9,HSF4,HSPA2,ID1,ID4,IGF2BP3,IRS1,IRX5,KCTD1,KLF2,LBX1,LHX2,LHX9,…
459	California sea lion_Blood	positive	GO Biological Process	GO:0019222	regulation of metabolic process	12	8.99353e-76	9.38924e-72	7.82437e-73	2.1969	164.777	362	10224	0.744856	0.0354069	146	1944	5512	ADCY2,ADRB1,ALDH1A2,BARHL2,CDX2,CELF4,CELF6,CYP26B1,DBX1,DLL4,DLX1,DLX2,DMBX1,DMRTA2,DRD4,EBF3,EGR3,EMX2,EN1,EN2,ENSG00000257184,EVX1,EVX2,FEZF2,FOXA2,FOXB1,FOXC1,FOXD3,FOXG1,FOXP4,FST,FZD2,GDF6,GRHL2,GSX1,HAND2,HOXA11,HOXA13,HOXB7,HOXB8,HOXC10,HOXC11,HOXC12,HOXC13,HOXC4,HOXC5,HOXC9,HOXD1,HOXD10,HOXD11,HOXD12,HOXD13,HOXD3,HOXD4,HOXD8,HOXD9,HSF4,HSPA2,ID1,ID4,IGF2BP3,IRS1,IRX5,KCNMA1,KCTD1,KLF2,LB…
460	California sea lion_Blood	positive	GO Biological Process	GO:0019219	regulation of nucleobase-containing compound metabolic process	13	2.06945e-75	2.16051e-71	1.66193e-72	2.34453	145.018	340	8998	0.699588	0.0377862	131	1474	3927	ADRB1,BARHL2,CDX2,CELF4,CELF6,DBX1,DLL4,DLX1,DLX2,DMBX1,DMRTA2,DRD4,EBF3,EGR3,EMX2,EN1,EN2,ENSG00000257184,EVX1,EVX2,FEZF2,FOXA2,FOXB1,FOXC1,FOXD3,FOXG1,FOXP4,FST,FZD2,GDF6,GRHL2,GSX1,HAND2,HOXA11,HOXA13,HOXB7,HOXB8,HOXC10,HOXC11,HOXC12,HOXC13,HOXC4,HOXC5,HOXC9,HOXD1,HOXD10,HOXD11,HOXD12,HOXD13,HOXD3,HOXD4,HOXD8,HOXD9,HSF4,ID1,ID4,IRX5,KCTD1,KLF2,LBX1,LHX2,LHX9,LIN28B,MAFA,MAFB,MEIS2,MNX1,MSX1,NE…
461	California sea lion_Blood	positive	GO Biological Process	GO:0006355	regulation of transcription, DNA-dependent	14	3.83318e-75	4.00183e-71	2.85845e-72	2.42269	135.8	329	8426	0.676955	0.0390458	127	1263	3230	BARHL2,CDX2,DBX1,DLL4,DLX1,DLX2,DMBX1,DMRTA2,EBF3,EGR3,EMX2,EN1,EN2,ENSG00000257184,EVX1,EVX2,FEZF2,FOXA2,FOXB1,FOXC1,FOXD3,FOXG1,FOXP4,FST,FZD2,GDF6,GRHL2,GSX1,HAND2,HOXA11,HOXA13,HOXB7,HOXB8,HOXC10,HOXC11,HOXC12,HOXC13,HOXC4,HOXC5,HOXC9,HOXD1,HOXD10,HOXD11,HOXD12,HOXD13,HOXD3,HOXD4,HOXD8,HOXD9,HSF4,ID1,ID4,IRX5,KCTD1,KLF2,LBX1,LHX2,LHX9,LIN28B,MAFA,MAFB,MEIS2,MNX1,MSX1,NEUROD1,NEUROD2,NEUROG2,N…
462	California sea lion_Blood	positive	GO Biological Process	GO:0031323	regulation of cellular metabolic process	15	4.15039e-75	4.333e-71	2.88867e-72	2.23282	158.992	355	9865	0.730453	0.0359858	141	1810	4982	ADCY2,ADRB1,BARHL2,CDX2,CELF4,CELF6,DBX1,DLL4,DLX1,DLX2,DMBX1,DMRTA2,DRD4,EBF3,EGR3,EMX2,EN1,EN2,ENSG00000257184,EVX1,EVX2,FEZF2,FOXA2,FOXB1,FOXC1,FOXD3,FOXG1,FOXP4,FST,FZD2,GDF6,GRHL2,GSX1,HAND2,HOXA11,HOXA13,HOXB7,HOXB8,HOXC10,HOXC11,HOXC12,HOXC13,HOXC4,HOXC5,HOXC9,HOXD1,HOXD10,HOXD11,HOXD12,HOXD13,HOXD3,HOXD4,HOXD8,HOXD9,HSF4,HSPA2,ID1,ID4,IGF2BP3,IRS1,IRX5,KCNMA1,KCTD1,KLF2,LBX1,LHX2,LHX9,LIN…
463	California sea lion_Blood	positive	GO Biological Process	GO:2001141	regulation of RNA biosynthetic process	16	4.81554e-75	5.02742e-71	3.14214e-72	2.42068	135.912	329	8433	0.676955	0.0390134	127	1267	3247	BARHL2,CDX2,DBX1,DLL4,DLX1,DLX2,DMBX1,DMRTA2,EBF3,EGR3,EMX2,EN1,EN2,ENSG00000257184,EVX1,EVX2,FEZF2,FOXA2,FOXB1,FOXC1,FOXD3,FOXG1,FOXP4,FST,FZD2,GDF6,GRHL2,GSX1,HAND2,HOXA11,HOXA13,HOXB7,HOXB8,HOXC10,HOXC11,HOXC12,HOXC13,HOXC4,HOXC5,HOXC9,HOXD1,HOXD10,HOXD11,HOXD12,HOXD13,HOXD3,HOXD4,HOXD8,HOXD9,HSF4,ID1,ID4,IRX5,KCTD1,KLF2,LBX1,LHX2,LHX9,LIN28B,MAFA,MAFB,MEIS2,MNX1,MSX1,NEUROD1,NEUROD2,NEUROG2,N…
464	California sea lion_Blood	positive	GO Biological Process	GO:0050794	regulation of cellular process	17	7.29145e-75	7.61228e-71	4.47781e-72	2.00169	195.335	391	12120	0.804527	0.0322607	168	2754	8854	ADCY2,ADRB1,ALDH1A2,ANK1,BAI1,BARHL2,C1QL3,CBLN1,CDX2,CELF4,CELF6,CYP26B1,DBN1,DBX1,DLL4,DLX1,DLX2,DMBX1,DMRTA2,DRD4,EBF3,EGR3,EMX2,EN1,EN2,ENSG00000257184,EVX1,EVX2,EXOSC2,FEZF2,FOXA2,FOXB1,FOXC1,FOXD3,FOXG1,FOXP4,FST,FZD2,GDF6,GLRA1,GPR88,GRHL2,GRIA2,GSX1,HAND2,HCN1,HOXA11,HOXA13,HOXB7,HOXB8,HOXC10,HOXC11,HOXC12,HOXC13,HOXC4,HOXC5,HOXC9,HOXD1,HOXD10,HOXD11,HOXD12,HOXD13,HOXD3,HOXD4,HOXD8,HOXD9,…
465	California sea lion_Blood	positive	GO Biological Process	GO:0048869	cellular developmental process	18	1.37458e-74	1.43506e-70	7.97255e-72	2.7833	103.115	287	6398	0.590535	0.0448578	108	1051	2735	ADRB1,ALDH1A2,ANK1,BAI1,BARHL2,BIN3,CDX2,CELF4,CYP26B1,DBN1,DBX1,DLL4,DLX1,DLX2,DMRTA2,EMX2,EN1,EN2,EVX1,FEZF2,FOXA2,FOXB1,FOXC1,FOXD3,FOXG1,FST,FZD2,GDF6,GSX1,HAND2,HCN1,HOXA11,HOXA13,HOXB7,HOXC10,HOXC11,HOXD10,HOXD11,HOXD3,HOXD9,HSF4,HSPA2,ID1,ID4,IRX5,KCNMA1,KLF2,LBX1,LHX2,LHX9,MNX1,MSI1,MSX1,NEUROD1,NEUROD2,NEUROG2,NKX2-1,NKX2-2,NKX2-5,NKX2-8,NOG,NR2E1,NR2F1,NR2F2,NR5A1,NTN1,ONECUT2,OSR2,OSTM…
466	California sea lion_Blood	positive	GO Biological Process	GO:0051171	regulation of nitrogen compound metabolic process	19	2.18929e-74	2.28562e-70	1.20296e-71	2.32515	146.227	340	9073	0.699588	0.0374738	131	1502	4015	ADRB1,BARHL2,CDX2,CELF4,CELF6,DBX1,DLL4,DLX1,DLX2,DMBX1,DMRTA2,DRD4,EBF3,EGR3,EMX2,EN1,EN2,ENSG00000257184,EVX1,EVX2,FEZF2,FOXA2,FOXB1,FOXC1,FOXD3,FOXG1,FOXP4,FST,FZD2,GDF6,GRHL2,GSX1,HAND2,HOXA11,HOXA13,HOXB7,HOXB8,HOXC10,HOXC11,HOXC12,HOXC13,HOXC4,HOXC5,HOXC9,HOXD1,HOXD10,HOXD11,HOXD12,HOXD13,HOXD3,HOXD4,HOXD8,HOXD9,HSF4,ID1,ID4,IRX5,KCTD1,KLF2,LBX1,LHX2,LHX9,LIN28B,MAFA,MAFB,MEIS2,MNX1,MSX1,NE…
467	California sea lion_Blood	positive	GO Biological Process	GO:0080090	regulation of primary metabolic process	20	3.60973e-74	3.76856e-70	1.88428e-71	2.22338	159.217	354	9879	0.728395	0.0358336	140	1800	4925	ADCY2,ADRB1,BARHL2,CDX2,CELF4,CELF6,DBX1,DLL4,DLX1,DLX2,DMBX1,DMRTA2,DRD4,EBF3,EGR3,EMX2,EN1,EN2,ENSG00000257184,EVX1,EVX2,FEZF2,FOXA2,FOXB1,FOXC1,FOXD3,FOXG1,FOXP4,FST,FZD2,GDF6,GRHL2,GSX1,HAND2,HOXA11,HOXA13,HOXB7,HOXB8,HOXC10,HOXC11,HOXC12,HOXC13,HOXC4,HOXC5,HOXC9,HOXD1,HOXD10,HOXD11,HOXD12,HOXD13,HOXD3,HOXD4,HOXD8,HOXD9,HSF4,HSPA2,ID1,ID4,IGF2BP3,IRS1,IRX5,KCNMA1,KCTD1,KLF2,LBX1,LHX2,LHX9,LIN…
468	California sea lion_Blood	positive	GO Biological Process	GO:0030154	cell differentiation	21	2.85068e-73	2.97611e-69	1.4172e-70	2.77853	102.212	284	6342	0.584362	0.0447808	106	1026	2617	ADRB1,ALDH1A2,ANK1,BAI1,BARHL2,CDX2,CELF4,CYP26B1,DBN1,DBX1,DLL4,DLX1,DLX2,DMRTA2,EMX2,EN1,EN2,EVX1,FEZF2,FOXA2,FOXB1,FOXC1,FOXD3,FOXG1,FST,FZD2,GDF6,GSX1,HAND2,HCN1,HOXA11,HOXA13,HOXB7,HOXC10,HOXC11,HOXD10,HOXD11,HOXD3,HOXD9,HSF4,HSPA2,ID1,ID4,IRX5,KCNMA1,KLF2,LBX1,LHX2,LHX9,MNX1,MSI1,NEUROD1,NEUROD2,NEUROG2,NKX2-1,NKX2-2,NKX2-5,NKX2-8,NOG,NR2E1,NR2F1,NR2F2,NR5A1,NTN1,ONECUT2,OSR2,OSTM1,OTP,PAX2…
469	California sea lion_Blood	positive	GO Biological Process	GO:0044699	single-organism process	22	9.78276e-73	1.02132e-68	4.64237e-70	1.93276	205.923	398	12777	0.81893	0.0311497	177	3190	11122	ADCY2,ADRB1,AJAP1,ALDH1A2,ANK1,ATP5EP2,BAI1,BARHL2,BIN3,C1QL3,CA10,CADM3,CBLN1,CDX2,CELF4,CRYBA2,CYP26B1,DBN1,DBX1,DLL4,DLX1,DLX2,DMBX1,DMRTA2,DRD4,EBF3,EGR3,EMX2,EN1,EN2,EVX1,EVX2,FEZF2,FOXA2,FOXB1,FOXC1,FOXD3,FOXG1,FOXP4,FST,FZD2,GDF6,GLRA1,GPR88,GRHL2,GRIA2,GSX1,HAND2,HCN1,HOXA11,HOXA13,HOXB7,HOXB8,HOXC10,HOXC11,HOXC12,HOXC13,HOXC4,HOXC5,HOXC9,HOXD1,HOXD10,HOXD11,HOXD12,HOXD13,HOXD3,HOXD4,HOXD…
470	California sea lion_Blood	positive	GO Biological Process	GO:0050789	regulation of biological process	23	1.83448e-72	1.91519e-68	8.32692e-70	1.96872	198.607	391	12323	0.804527	0.0317293	168	2859	9329	ADCY2,ADRB1,ALDH1A2,ANK1,BAI1,BARHL2,C1QL3,CBLN1,CDX2,CELF4,CELF6,CYP26B1,DBN1,DBX1,DLL4,DLX1,DLX2,DMBX1,DMRTA2,DRD4,EBF3,EGR3,EMX2,EN1,EN2,ENSG00000257184,EVX1,EVX2,EXOSC2,FEZF2,FOXA2,FOXB1,FOXC1,FOXD3,FOXG1,FOXP4,FST,FZD2,GDF6,GLRA1,GPR88,GRHL2,GRIA2,GSX1,HAND2,HCN1,HOXA11,HOXA13,HOXB7,HOXB8,HOXC10,HOXC11,HOXC12,HOXC13,HOXC4,HOXC5,HOXC9,HOXD1,HOXD10,HOXD11,HOXD12,HOXD13,HOXD3,HOXD4,HOXD8,HOXD9,…
471	California sea lion_Blood	positive	GO Biological Process	GO:2000112	regulation of cellular macromolecule biosynthetic process	24	4.26191e-72	4.44944e-68	1.85393e-69	2.34662	141.054	331	8752	0.68107	0.0378199	129	1372	3505	BARHL2,CDX2,DBX1,DLL4,DLX1,DLX2,DMBX1,DMRTA2,EBF3,EGR3,EMX2,EN1,EN2,ENSG00000257184,EVX1,EVX2,FEZF2,FOXA2,FOXB1,FOXC1,FOXD3,FOXG1,FOXP4,FST,FZD2,GDF6,GRHL2,GSX1,HAND2,HOXA11,HOXA13,HOXB7,HOXB8,HOXC10,HOXC11,HOXC12,HOXC13,HOXC4,HOXC5,HOXC9,HOXD1,HOXD10,HOXD11,HOXD12,HOXD13,HOXD3,HOXD4,HOXD8,HOXD9,HSF4,ID1,ID4,IGF2BP3,IRS1,IRX5,KCTD1,KLF2,LBX1,LHX2,LHX9,LIN28B,MAFA,MAFB,MEIS2,MNX1,MSX1,NEUROD1,NEUR…
472	California sea lion_Blood	positive	GO Biological Process	GO:0031326	regulation of cellular biosynthetic process	25	4.83535e-72	5.0481e-68	2.01924e-69	2.33098	142.859	333	8864	0.685185	0.0375677	131	1426	3733	ADRB1,BARHL2,CDX2,DBX1,DLL4,DLX1,DLX2,DMBX1,DMRTA2,DRD4,EBF3,EGR3,EMX2,EN1,EN2,ENSG00000257184,EVX1,EVX2,FEZF2,FOXA2,FOXB1,FOXC1,FOXD3,FOXG1,FOXP4,FST,FZD2,GDF6,GRHL2,GSX1,HAND2,HOXA11,HOXA13,HOXB7,HOXB8,HOXC10,HOXC11,HOXC12,HOXC13,HOXC4,HOXC5,HOXC9,HOXD1,HOXD10,HOXD11,HOXD12,HOXD13,HOXD3,HOXD4,HOXD8,HOXD9,HSF4,ID1,ID4,IGF2BP3,IRS1,IRX5,KCTD1,KLF2,LBX1,LHX2,LHX9,LIN28B,MAFA,MAFB,MEIS2,MNX1,MSX1,N…
473	California sea lion_Blood	positive	GO Biological Process	GO:0065007	biological regulation	26	5.34591e-72	5.58113e-68	2.14659e-69	1.94546	202.523	394	12566	0.8107	0.0313544	170	2997	9853	ADCY2,ADRB1,ALDH1A2,ANK1,BAI1,BARHL2,C1QL3,CBLN1,CDX2,CELF4,CELF6,CYP26B1,DBN1,DBX1,DLL4,DLX1,DLX2,DMBX1,DMRTA2,DRD4,EBF3,EGR3,EMX2,EN1,EN2,ENSG00000257184,EVX1,EVX2,EXOSC2,FEZF2,FOXA2,FOXB1,FOXC1,FOXD3,FOXG1,FOXP4,FST,FZD2,GDF6,GLRA1,GPR88,GRHL2,GRIA2,GSX1,HAND2,HCN1,HOXA11,HOXA13,HOXB7,HOXB8,HOXC10,HOXC11,HOXC12,HOXC13,HOXC4,HOXC5,HOXC9,HOXD1,HOXD10,HOXD11,HOXD12,HOXD13,HOXD3,HOXD4,HOXD8,HOXD9,…
474	California sea lion_Blood	positive	GO Biological Process	GO:0007399	nervous system development	27	9.07683e-72	9.47621e-68	3.50971e-69	2.97627	88.0296	262	5462	0.539095	0.0479678	97	795	1799	ALDH1A2,ANK1,BAI1,BARHL2,CA10,CBLN1,DBN1,DBX1,DLL4,DLX1,DLX2,DMBX1,EGR3,EMX2,EN1,EN2,EVX1,FEZF2,FOXA2,FOXB1,FOXC1,FOXD3,FOXG1,FZD2,GDF6,GRHL2,GSX1,HAND2,HCN1,HOXB8,HOXC10,HOXD10,HOXD3,HOXD9,ID4,IGSF8,IRX5,KCNMA1,LBX1,LHX2,LHX9,MAFB,MNX1,MSI1,NEUROD1,NEUROD2,NEUROG2,NKX2-1,NKX2-2,NKX2-5,NKX2-8,NOG,NR2E1,NR2F1,NR2F2,NRN1,NTN1,OLFM1,ONECUT2,OTP,OTX1,PAX2,PAX5,PAX6,PAX7,PHOX2B,PITX1,PITX2,POU3F1,POU3…
475	California sea lion_Blood	positive	GO Biological Process	GO:0009889	regulation of biosynthetic process	28	9.87826e-72	1.03129e-67	3.68318e-69	2.32494	143.229	333	8887	0.685185	0.0374705	131	1437	3763	ADRB1,BARHL2,CDX2,DBX1,DLL4,DLX1,DLX2,DMBX1,DMRTA2,DRD4,EBF3,EGR3,EMX2,EN1,EN2,ENSG00000257184,EVX1,EVX2,FEZF2,FOXA2,FOXB1,FOXC1,FOXD3,FOXG1,FOXP4,FST,FZD2,GDF6,GRHL2,GSX1,HAND2,HOXA11,HOXA13,HOXB7,HOXB8,HOXC10,HOXC11,HOXC12,HOXC13,HOXC4,HOXC5,HOXC9,HOXD1,HOXD10,HOXD11,HOXD12,HOXD13,HOXD3,HOXD4,HOXD8,HOXD9,HSF4,ID1,ID4,IGF2BP3,IRS1,IRX5,KCTD1,KLF2,LBX1,LHX2,LHX9,LIN28B,MAFA,MAFB,MEIS2,MNX1,MSX1,N…
476	California sea lion_Blood	positive	GO Biological Process	GO:0010556	regulation of macromolecule biosynthetic process	29	1.08827e-71	1.13615e-67	3.91776e-69	2.33861	141.537	331	8782	0.68107	0.0376907	129	1387	3584	BARHL2,CDX2,DBX1,DLL4,DLX1,DLX2,DMBX1,DMRTA2,EBF3,EGR3,EMX2,EN1,EN2,ENSG00000257184,EVX1,EVX2,FEZF2,FOXA2,FOXB1,FOXC1,FOXD3,FOXG1,FOXP4,FST,FZD2,GDF6,GRHL2,GSX1,HAND2,HOXA11,HOXA13,HOXB7,HOXB8,HOXC10,HOXC11,HOXC12,HOXC13,HOXC4,HOXC5,HOXC9,HOXD1,HOXD10,HOXD11,HOXD12,HOXD13,HOXD3,HOXD4,HOXD8,HOXD9,HSF4,ID1,ID4,IGF2BP3,IRS1,IRX5,KCTD1,KLF2,LBX1,LHX2,LHX9,LIN28B,MAFA,MAFB,MEIS2,MNX1,MSX1,NEUROD1,NEUR…
477	California sea lion_Blood	positive	GO Biological Process	GO:0009790	embryo development	30	3.34312e-67	3.49022e-63	1.1634e-64	3.61797	57.2144	207	3550	0.425926	0.0583099	75	461	946	ALDH1A2,CDX2,CELF4,CYP26B1,DLL4,DLX1,DLX2,EN1,EVX1,FOXA2,FOXB1,FOXC1,FOXD3,FOXG1,FOXP4,FZD2,GRHL2,HAND2,HOXA11,HOXA13,HOXB7,HOXB8,HOXC10,HOXC11,HOXC4,HOXC5,HOXC9,HOXD1,HOXD10,HOXD11,HOXD12,HOXD13,HOXD3,HOXD8,HOXD9,IRX5,KLF2,LBX1,LHX2,MAFB,MNX1,MSX1,NEUROD1,NKX2-5,NOG,NR2F2,NRG3,NTN1,OSR2,OTX1,PAX2,PAX6,PAX7,PITX1,PITX2,POU4F3,PRRX1,PTCH1,PTF1A,SATB2,SFRP2,SHOX2,SIX1,SIX2,SOCS3,SOX2,SP8,TBX4,TFAP2…
478	California sea lion_Blood	positive	GO Biological Process	GO:0007389	pattern specification process	31	3.39466e-64	3.54402e-60	1.14323e-61	4.01809	45.0463	181	2795	0.372428	0.0647585	61	265	424	ALDH1A2,CDX2,CYP26B1,DBX1,DLL4,DLX1,DLX2,EMX2,EN1,EVX1,FEZF2,FOXA2,FOXB1,FOXC1,FOXD3,FOXG1,FST,HAND2,HOXA11,HOXB7,HOXB8,HOXC10,HOXC11,HOXC13,HOXC4,HOXC5,HOXC9,HOXD10,HOXD11,HOXD12,HOXD13,HOXD3,HOXD8,HOXD9,LBX1,LHX2,MAFB,MNX1,NEUROD1,NKX2-1,NKX2-2,NKX2-5,NOG,NR2F2,NRG3,OTX1,PAX2,PAX6,PAX7,PITX2,PTCH1,SATB2,SFRP2,SIX1,SIX3,SP8,TFAP2A,UNCX,WNT3,WT1,ZIC1
479	California sea lion_Blood	positive	GO Biological Process	GO:0007417	central nervous system development	32	3.59348e-63	3.75159e-59	1.17237e-60	3.6324	53.9588	196	3348	0.403292	0.0585424	61	362	724	ALDH1A2,CA10,DBX1,DLX1,DLX2,DMBX1,EMX2,EN1,EN2,EVX1,FEZF2,FOXA2,FOXB1,FOXC1,FOXG1,FZD2,GSX1,HOXB8,HOXC10,HOXD10,ID4,LBX1,LHX2,MAFB,MNX1,NEUROD1,NEUROD2,NEUROG2,NKX2-1,NKX2-2,NOG,NR2E1,NR2F1,NR2F2,OTP,OTX1,PAX2,PAX6,PAX7,PHOX2B,PITX1,PITX2,POU3F1,POU3F3,POU4F1,PTCH1,PTF1A,RFX4,SFRP2,SIX1,SIX3,SOX2,TFAP2A,TFAP2D,TLX1,TLX3,UNCX,VAX1,ZIC1,ZIC2,ZIC5
480	California sea lion_Blood	positive	GO Biological Process	GO:0009653	anatomical structure morphogenesis	33	3.84226e-62	4.01132e-58	1.21555e-59	2.90922	82.84	241	5140	0.495885	0.0468872	99	791	1898	ALDH1A2,ANK1,BAI1,BIN3,CDX2,CYP26B1,DLL4,DLX1,DLX2,EGR3,EN1,EVX2,FEZF2,FOXA2,FOXB1,FOXC1,FOXD3,FOXG1,FOXP4,FST,FZD2,GRHL2,HAND2,HCN1,HOXA11,HOXA13,HOXB7,HOXB8,HOXC10,HOXC11,HOXC13,HOXC4,HOXC9,HOXD10,HOXD11,HOXD12,HOXD13,HOXD3,HOXD8,HOXD9,ID1,IGF2BP3,IRX5,KLF2,LBX1,LHX2,LHX9,MAFB,MNX1,MSX1,NEUROD1,NEUROG2,NKX2-1,NKX2-5,NKX2-8,NOG,NR2E1,NR2F2,NRG3,NTN1,ONECUT2,OSR2,OTX1,PAX2,PAX5,PAX6,PAX7,PAX9,PHO…
481	California sea lion_Blood	positive	GO Biological Process	GO:0022008	neurogenesis	34	3.70264e-60	3.86556e-56	1.13693e-57	3.20312	66.4976	213	4126	0.438272	0.0516238	73	557	1224	ALDH1A2,ANK1,BAI1,BARHL2,DBN1,DBX1,DLL4,DLX1,DLX2,EMX2,EN1,EN2,EVX1,FEZF2,FOXA2,FOXB1,FOXD3,FOXG1,FZD2,GDF6,GSX1,HAND2,HCN1,HOXC10,HOXD10,HOXD3,HOXD9,ID4,IRX5,KCNMA1,LBX1,LHX2,LHX9,MNX1,NEUROD1,NEUROD2,NEUROG2,NKX2-1,NKX2-2,NKX2-5,NKX2-8,NOG,NR2E1,NR2F1,NR2F2,NTN1,ONECUT2,OTP,PAX2,PAX6,PAX7,PHOX2B,PITX2,POU3F1,POU4F1,POU4F2,POU4F3,PRDM12,PRDM13,PTCH1,PTF1A,SATB2,SHOX2,SIX1,SOX2,TFAP2A,TLX1,TLX3,U…
482	California sea lion_Blood	positive	GO Biological Process	GO:0009987	cellular process	35	1.31065e-56	1.36832e-52	3.90949e-54	1.73731	227.939	396	14143	0.814815	0.0279997	178	3799	13509	ADCY2,ADRB1,AJAP1,ALDH1A2,ANK1,ATP5EP2,BAI1,BARHL2,BIN3,C1QL3,CADM3,CBLN1,CDX2,CELF4,CELF6,COX4I2,CYP26B1,DBN1,DBX1,DLL4,DLX1,DLX2,DMBX1,DMRTA2,DRD4,EBF3,EGR3,EMX2,EN1,EN2,EVX1,EXOSC2,FEZF2,FOXA2,FOXB1,FOXC1,FOXD3,FOXG1,FOXP4,FST,FZD2,GDF6,GLRA1,GPR88,GRHL2,GRIA2,GSX1,HAND2,HCN1,HOXA11,HOXA13,HOXB7,HOXB8,HOXC10,HOXC11,HOXC12,HOXC13,HOXC4,HOXC5,HOXC9,HOXD1,HOXD10,HOXD11,HOXD12,HOXD13,HOXD3,HOXD4,H…
483	California sea lion_Blood	positive	GO Biological Process	GO:0003002	regionalization	36	6.86791e-56	7.1701e-52	1.9917e-53	4.23239	36.1498	153	2243	0.314815	0.0682122	49	197	300	ALDH1A2,CDX2,CYP26B1,DBX1,DLX1,DLX2,EMX2,EN1,EVX1,FEZF2,FOXA2,FOXB1,FOXC1,FOXG1,HOXA11,HOXB7,HOXB8,HOXC10,HOXC11,HOXC13,HOXC4,HOXC5,HOXC9,HOXD10,HOXD11,HOXD13,HOXD3,HOXD8,HOXD9,LHX2,MAFB,MNX1,NEUROD1,NKX2-1,NKX2-2,NKX2-5,NOG,NR2F2,OTX1,PAX2,PAX6,PAX7,PITX2,PTCH1,SFRP2,SIX3,SP8,WNT3,WT1
484	California sea lion_Blood	positive	GO Biological Process	GO:0048699	generation of neurons	37	2.01062e-55	2.09908e-51	5.6732e-53	3.14812	64.483	203	4001	0.417695	0.0507373	70	533	1154	ALDH1A2,ANK1,BAI1,BARHL2,DBN1,DBX1,DLL4,DLX1,DLX2,EMX2,EN1,EN2,EVX1,FEZF2,FOXA2,FOXB1,FOXD3,FOXG1,FZD2,GDF6,GSX1,HAND2,HCN1,HOXC10,HOXD10,HOXD3,HOXD9,ID4,IRX5,KCNMA1,LBX1,LHX2,LHX9,MNX1,NEUROD1,NEUROD2,NEUROG2,NKX2-1,NKX2-2,NKX2-5,NKX2-8,NOG,NR2E1,NR2F1,NR2F2,NTN1,ONECUT2,OTP,PAX2,PAX6,PAX7,PHOX2B,PITX2,POU4F1,POU4F2,POU4F3,PTCH1,PTF1A,SATB2,SHOX2,SIX1,SOX2,TFAP2A,TLX1,TLX3,UNCX,VAX1,WNT10A,WNT3,…
485	California sea lion_Blood	positive	GO Biological Process	GO:0007420	brain development	38	5.64476e-54	5.89313e-50	1.55082e-51	3.78058	43.6441	165	2708	0.339506	0.0609306	50	280	537	ALDH1A2,CA10,DLX1,DLX2,DMBX1,EMX2,EN1,EN2,FEZF2,FOXA2,FOXB1,FOXC1,FOXG1,FZD2,GSX1,ID4,LHX2,MAFB,NEUROD1,NEUROD2,NEUROG2,NKX2-1,NKX2-2,NOG,NR2E1,NR2F1,NR2F2,OTP,OTX1,PAX2,PAX6,PHOX2B,PITX1,PITX2,POU3F1,POU3F3,POU4F1,PTCH1,PTF1A,RFX4,SFRP2,SIX3,SOX2,TFAP2A,TFAP2D,UNCX,VAX1,ZIC1,ZIC2,ZIC5
486	California sea lion_Blood	positive	GO Biological Process	GO:0048598	embryonic morphogenesis	39	1.53028e-53	1.59761e-49	4.09644e-51	3.84956	41.8229	161	2595	0.331276	0.0620424	59	287	508	ALDH1A2,CYP26B1,DLL4,DLX2,EN1,FOXA2,FOXC1,FOXG1,FOXP4,FZD2,GRHL2,HAND2,HOXA11,HOXA13,HOXB7,HOXB8,HOXC10,HOXC11,HOXC4,HOXC9,HOXD10,HOXD11,HOXD12,HOXD13,HOXD3,HOXD9,IRX5,LBX1,LHX2,MAFB,MSX1,NEUROD1,NKX2-5,NOG,NTN1,OSR2,OTX1,PAX2,PAX6,PITX1,PITX2,POU4F3,PRRX1,PTCH1,SATB2,SFRP2,SHOX2,SIX1,SIX2,SOCS3,SOX2,SP8,TBX4,TFAP2A,TWIST2,WNT3,ZIC1,ZIC2,ZIC5
487	California sea lion_Blood	positive	GO Biological Process	GO:0030182	neuron differentiation	40	9.06062e-53	9.45928e-49	2.36482e-50	3.39882	52.9596	180	3286	0.37037	0.0547779	61	425	890	ALDH1A2,ANK1,BAI1,BARHL2,DBX1,DLX1,DLX2,EMX2,EN1,EN2,EVX1,FEZF2,FOXA2,FOXB1,FOXD3,FOXG1,FZD2,GSX1,HAND2,HCN1,HOXC10,HOXD10,HOXD9,ID4,IRX5,KCNMA1,LBX1,LHX2,LHX9,MNX1,NEUROD1,NEUROD2,NEUROG2,NKX2-1,NKX2-2,NKX2-8,NOG,NR2E1,NTN1,ONECUT2,OTP,PAX2,PAX6,PAX7,PHOX2B,PITX2,POU4F1,POU4F2,POU4F3,PTCH1,PTF1A,SIX1,SOX2,TFAP2A,TLX1,TLX3,UNCX,VAX1,WNT10A,WNT3,ZIC2
488	California sea lion_Blood	positive	GO Biological Process	GO:0006357	regulation of transcription from RNA polymerase II promoter	41	7.0868e-51	7.39862e-47	1.80454e-48	2.67516	84.8546	227	5265	0.467078	0.0431149	87	664	1370	BARHL2,CDX2,DBX1,DLL4,DLX1,DLX2,DMBX1,EN1,EN2,EVX1,FEZF2,FOXA2,FOXB1,FOXC1,FOXD3,FST,GDF6,GSX1,HAND2,HOXA13,HOXC11,HOXC13,HOXC5,HOXD10,HOXD13,HOXD8,HOXD9,HSF4,ID1,ID4,KLF2,LBX1,LHX2,MAFA,MAFB,MEIS2,MNX1,MSX1,NEUROD1,NEUROD2,NEUROG2,NKX2-1,NKX2-2,NKX2-5,NOG,NPAS4,NR2E1,NR2F1,NR2F2,NR5A1,ONECUT2,OSR2,OTX1,PAX2,PAX5,PAX6,PAX7,PAX9,PHOX2B,PITX1,PITX2,PLA2G1B,POU3F1,POU3F3,POU4F1,POU4F2,POU4F3,PRRX1,P…
489	California sea lion_Blood	positive	GO Biological Process	GO:0009888	tissue development	42	4.90308e-47	5.11882e-43	1.21877e-44	3.10409	57.988	180	3598	0.37037	0.0500278	71	545	1332	ALDH1A2,DLL4,DLX2,DMRTA2,FOXA2,FOXB1,FOXC1,FOXD3,FST,FZD2,GRHL2,HAND2,HOXA11,HOXA13,HOXC11,HOXC13,HOXC4,HOXD10,HOXD11,HOXD13,HOXD3,HOXD9,HSPA2,ID1,IGSF8,KCNMA1,LBX1,LHX2,MSI1,NEUROD1,NKX2-1,NKX2-2,NKX2-5,NOG,NR2F2,NR5A1,NTN1,ONECUT2,OSR2,PAX2,PAX5,PAX6,PAX7,PAX9,PHOX2B,PITX1,PITX2,POU3F1,POU3F3,POU4F1,POU4F3,PRRX1,PTCH1,PTF1A,SATB2,SFRP2,SHOX2,SIX1,SIX2,SOCS3,SOX2,TBX4,TFAP2A,UNCX,VAX1,WNT10A,WNT…
490	California sea lion_Blood	positive	GO Biological Process	GO:0048518	positive regulation of biological process	43	2.55031e-46	2.66252e-42	6.19191e-44	2.28096	112.672	257	6991	0.528807	0.0367615	104	1348	3709	ADCY2,ADRB1,ALDH1A2,BARHL2,CBLN1,CDX2,CELF4,CYP26B1,DLX2,DRD4,EBF3,EGR3,EN1,EN2,EVX1,EXOSC2,FEZF2,FOXA2,FOXC1,FOXD3,FOXG1,FST,FZD2,GDF6,GLRA1,GSX1,HAND2,HOXA11,HOXA13,HOXB7,HOXC10,HOXC11,HOXC13,HOXD10,HOXD11,HOXD13,HOXD3,HOXD9,HSF4,HSPA2,ID4,IL17RA,IRS1,KCNMA1,KLF2,LHX2,MAFA,MAFB,MEIS2,MSX1,NEUROD1,NEUROD2,NEUROG2,NKX2-1,NKX2-2,NKX2-5,NOG,NPAS3,NPAS4,NR2E1,NR2F2,NR5A1,NRG3,NTN1,ONECUT2,OSR2,OTP,P…
491	California sea lion_Blood	positive	GO Biological Process	GO:0009792	embryo development ending in birth or egg hatching	44	2.63362e-45	2.7495e-41	6.24886e-43	3.7359	38.2772	143	2375	0.294239	0.0602105	47	286	578	ALDH1A2,CDX2,DLX1,DLX2,EN1,EVX1,FOXA2,FOXB1,FOXC1,FOXD3,GRHL2,HAND2,HOXA11,HOXB7,HOXB8,HOXC11,HOXC5,HOXC9,HOXD1,HOXD10,HOXD11,HOXD3,HOXD9,IRX5,KLF2,LHX2,MNX1,NKX2-5,NOG,NR2F2,OSR2,PAX2,PAX6,PAX7,PITX2,PRRX1,PTCH1,SATB2,SFRP2,SHOX2,SIX1,SIX2,SOCS3,TFAP2A,TWIST2,ZIC2,ZIC5
492	California sea lion_Blood	positive	GO Biological Process	GO:0048522	positive regulation of cellular process	45	3.4499e-44	3.60169e-40	8.00377e-42	2.30677	106.209	245	6590	0.504115	0.0371775	98	1246	3308	ADCY2,ADRB1,ALDH1A2,BARHL2,CBLN1,CDX2,CELF4,CYP26B1,DLX2,DRD4,EBF3,EGR3,EN1,EN2,EVX1,EXOSC2,FEZF2,FOXA2,FOXC1,FOXD3,FOXG1,FZD2,GDF6,GLRA1,GSX1,HAND2,HOXA11,HOXA13,HOXC10,HOXC11,HOXC13,HOXD10,HOXD11,HOXD13,HOXD3,HOXD9,HSF4,HSPA2,ID4,IRS1,KCNMA1,KLF2,LHX2,MAFA,MAFB,MEIS2,MSX1,NEUROD1,NEUROD2,NEUROG2,NKX2-1,NKX2-2,NKX2-5,NOG,NPAS3,NPAS4,NR2E1,NR2F2,NR5A1,NRG3,NTN1,ONECUT2,OSR2,OTP,PAX2,PAX5,PAX6,PAX…
493	California sea lion_Blood	positive	GO Biological Process	GO:0009887	organ morphogenesis	46	2.24782e-42	2.34672e-38	5.10157e-40	3.18396	50.252	160	3118	0.329218	0.0513149	67	388	767	ALDH1A2,CDX2,CYP26B1,DLL4,DLX1,DLX2,FOXA2,FOXC1,FOXG1,FST,FZD2,HAND2,HCN1,HOXA11,HOXA13,HOXB7,HOXB8,HOXC11,HOXC13,HOXC4,HOXC9,HOXD10,HOXD11,HOXD13,HOXD3,HOXD8,HOXD9,ID1,IRX5,LBX1,LHX9,MAFB,MSX1,NEUROD1,NKX2-1,NKX2-5,NOG,NTN1,ONECUT2,OSR2,OTX1,PAX2,PAX5,PAX6,PAX7,PAX9,PITX2,POU4F1,POU4F3,PRRX1,PTCH1,PTF1A,SATB2,SFRP2,SHOX2,SIX1,SIX2,SIX3,SOX2,TBX4,TFAP2A,TLX1,TWIST2,UNCX,WNT10A,WT1,ZIC1
494	California sea lion_Blood	positive	GO Biological Process	GO:0044763	single-organism cellular process	47	1.59316e-41	1.66326e-37	3.53885e-39	1.77981	187.099	333	11609	0.685185	0.0286846	147	2917	10112	ADCY2,ADRB1,AJAP1,ALDH1A2,ANK1,ATP5EP2,BAI1,BARHL2,BIN3,C1QL3,CADM3,CBLN1,CDX2,CELF4,CYP26B1,DBN1,DBX1,DLL4,DLX1,DLX2,DMRTA2,DRD4,EGR3,EMX2,EN1,EN2,EVX1,FEZF2,FOXA2,FOXB1,FOXC1,FOXD3,FOXG1,FST,FZD2,GDF6,GLRA1,GPR88,GRIA2,GSX1,HAND2,HCN1,HOXA11,HOXA13,HOXB7,HOXC10,HOXC11,HOXD10,HOXD11,HOXD3,HOXD9,HRC,HSF4,HSPA2,ID1,ID4,IGSF8,IL17RA,IRS1,IRX5,KCNA1,KCNA3,KCNC4,KCNG3,KCNH4,KCNJ3,KCNJ9,KCNMA1,KLF2,LB…
495	California sea lion_Blood	positive	GO Biological Process	GO:0010628	positive regulation of gene expression	48	4.02661e-41	4.20378e-37	8.75788e-39	2.71972	69.1247	188	4289	0.386831	0.0438331	74	586	1165	ALDH1A2,BARHL2,CYP26B1,DLX2,EBF3,EN1,EN2,EVX1,FEZF2,FOXA2,FOXC1,FOXD3,FZD2,GDF6,GSX1,HAND2,HOXA11,HOXA13,HOXC11,HOXC13,HOXD10,HOXD13,HOXD3,HOXD9,HSF4,ID4,KLF2,LHX2,MAFA,MAFB,MEIS2,NEUROD1,NEUROG2,NKX2-1,NKX2-2,NKX2-5,NOG,NPAS3,NPAS4,NR2F2,NR5A1,ONECUT2,OSR2,PAX2,PAX5,PAX6,PAX7,PAX9,PHOX2B,PITX1,PITX2,PLA2G1B,POU3F1,POU3F3,POU4F1,POU4F2,PTF1A,RFX4,SATB2,SFRP2,SHOX2,SIX1,SIX2,SIX3,SOX2,TFAP2A,TFAP2…
496	California sea lion_Blood	positive	GO Biological Process	GO:0043009	chordate embryonic development	49	8.04682e-41	8.40088e-37	1.71447e-38	3.58168	37.971	136	2356	0.279835	0.057725	46	285	571	ALDH1A2,CDX2,DLX1,DLX2,EN1,FOXA2,FOXB1,FOXC1,FOXD3,GRHL2,HAND2,HOXA11,HOXB7,HOXB8,HOXC11,HOXC5,HOXC9,HOXD1,HOXD10,HOXD11,HOXD3,HOXD9,IRX5,KLF2,LHX2,MNX1,NKX2-5,NOG,NR2F2,OSR2,PAX2,PAX6,PAX7,PITX2,PRRX1,PTCH1,SATB2,SFRP2,SHOX2,SIX1,SIX2,SOCS3,TFAP2A,TWIST2,ZIC2,ZIC5
497	California sea lion_Blood	positive	GO Biological Process	GO:0051254	positive regulation of RNA metabolic process	50	1.88978e-40	1.97293e-36	3.94585e-38	2.72525	67.8837	185	4212	0.380658	0.0439221	70	565	1136	BARHL2,CELF4,DLX2,EBF3,EN1,EN2,EVX1,FEZF2,FOXA2,FOXC1,FOXD3,FZD2,GDF6,GSX1,HAND2,HOXA11,HOXA13,HOXC11,HOXC13,HOXD10,HOXD13,HOXD9,HSF4,ID4,KLF2,LHX2,MAFA,MAFB,MEIS2,NEUROD1,NEUROG2,NKX2-1,NKX2-2,NKX2-5,NOG,NPAS3,NPAS4,NR2F2,NR5A1,ONECUT2,OSR2,PAX2,PAX5,PAX6,PAX7,PAX9,PHOX2B,PITX1,PITX2,PLA2G1B,POU3F1,POU3F3,POU4F1,POU4F2,PTF1A,RFX4,SATB2,SFRP2,SHOX2,SIX1,SIX2,SIX3,SOX2,TFAP2A,TFAP2D,TLX1,WT1,ZBTB7…
498	California sea lion_Blood	positive	GO Biological Process	GO:0045935	positive regulation of nucleobase-containing compound metabolic process	51	1.53669e-39	1.60431e-35	3.1457e-37	2.67334	69.5759	186	4317	0.382716	0.0430855	71	601	1273	ADRB1,BARHL2,CELF4,DLX2,EBF3,EN1,EN2,EVX1,FEZF2,FOXA2,FOXC1,FOXD3,FZD2,GDF6,GSX1,HAND2,HOXA11,HOXA13,HOXC11,HOXC13,HOXD10,HOXD13,HOXD9,HSF4,ID4,KLF2,LHX2,MAFA,MAFB,MEIS2,NEUROD1,NEUROG2,NKX2-1,NKX2-2,NKX2-5,NOG,NPAS3,NPAS4,NR2F2,NR5A1,ONECUT2,OSR2,PAX2,PAX5,PAX6,PAX7,PAX9,PHOX2B,PITX1,PITX2,PLA2G1B,POU3F1,POU3F3,POU4F1,POU4F2,PTF1A,RFX4,SATB2,SFRP2,SHOX2,SIX1,SIX2,SIX3,SOX2,TFAP2A,TFAP2D,TLX1,WT1…
499	California sea lion_Blood	positive	GO Biological Process	GO:0051173	positive regulation of nitrogen compound metabolic process	52	2.75129e-39	2.87235e-35	5.52374e-37	2.66224	69.866	186	4335	0.382716	0.0429066	71	605	1300	ADRB1,BARHL2,CELF4,DLX2,EBF3,EN1,EN2,EVX1,FEZF2,FOXA2,FOXC1,FOXD3,FZD2,GDF6,GSX1,HAND2,HOXA11,HOXA13,HOXC11,HOXC13,HOXD10,HOXD13,HOXD9,HSF4,ID4,KLF2,LHX2,MAFA,MAFB,MEIS2,NEUROD1,NEUROG2,NKX2-1,NKX2-2,NKX2-5,NOG,NPAS3,NPAS4,NR2F2,NR5A1,ONECUT2,OSR2,PAX2,PAX5,PAX6,PAX7,PAX9,PHOX2B,PITX1,PITX2,PLA2G1B,POU3F1,POU3F3,POU4F1,POU4F2,PTF1A,RFX4,SATB2,SFRP2,SHOX2,SIX1,SIX2,SIX3,SOX2,TFAP2A,TFAP2D,TLX1,WT1…
500	California sea lion_Blood	positive	GO Biological Process	GO:0045893	positive regulation of transcription, DNA-dependent	53	6.15267e-39	6.42338e-35	1.21196e-36	2.71608	66.272	180	4112	0.37037	0.0437743	69	547	1074	BARHL2,DLX2,EBF3,EN1,EN2,EVX1,FEZF2,FOXA2,FOXC1,FOXD3,FZD2,GDF6,GSX1,HAND2,HOXA11,HOXA13,HOXC11,HOXC13,HOXD10,HOXD13,HOXD9,HSF4,ID4,KLF2,LHX2,MAFA,MAFB,MEIS2,NEUROD1,NEUROG2,NKX2-1,NKX2-2,NKX2-5,NOG,NPAS3,NPAS4,NR2F2,NR5A1,ONECUT2,OSR2,PAX2,PAX5,PAX6,PAX7,PAX9,PHOX2B,PITX1,PITX2,PLA2G1B,POU3F1,POU3F3,POU4F1,POU4F2,PTF1A,RFX4,SATB2,SFRP2,SHOX2,SIX1,SIX2,SIX3,SOX2,TFAP2A,TFAP2D,TLX1,WT1,ZBTB7B,ZIC1…
501	California sea lion_Blood	positive	GO Biological Process	GO:0045944	positive regulation of transcription from RNA polymerase II promoter	54	9.52602e-38	9.94516e-34	1.8417e-35	2.96904	52.879	157	3281	0.323045	0.0478513	60	402	767	BARHL2,DLX2,EN1,EN2,EVX1,FOXA2,FOXC1,FOXD3,GSX1,HAND2,HOXA13,HOXC11,HOXC13,HOXD10,HOXD13,HOXD9,HSF4,ID4,KLF2,LHX2,MAFA,MAFB,MEIS2,NEUROD1,NEUROG2,NKX2-1,NKX2-2,NKX2-5,NOG,NPAS4,NR5A1,ONECUT2,OSR2,PAX2,PAX5,PAX6,PAX7,PAX9,PHOX2B,PITX1,PITX2,PLA2G1B,POU3F1,POU3F3,POU4F1,POU4F2,PTF1A,RFX4,SATB2,SFRP2,SHOX2,SIX1,SIX2,SIX3,SOX2,TFAP2A,TFAP2D,TLX1,WT1,ZBTB7B
502	California sea lion_Blood	positive	GO Biological Process	GO:0001501	skeletal system development	55	1.66899e-37	1.74242e-33	3.16804e-35	3.93404	28.9779	114	1798	0.234568	0.0634038	40	208	403	CYP26B1,DLX1,DLX2,EN1,FOXC1,FOXD3,HAND2,HOXA11,HOXA13,HOXB7,HOXB8,HOXC10,HOXC11,HOXC4,HOXC5,HOXC9,HOXD1,HOXD10,HOXD11,HOXD12,HOXD13,HOXD3,HOXD8,HOXD9,IRX5,NOG,OSR2,PAX7,PITX1,PITX2,PRRX1,SATB2,SFRP2,SHOX2,SIX1,SIX2,TBX4,TFAP2A,TWIST2,UNCX
503	California sea lion_Blood	positive	GO Biological Process	GO:0031328	positive regulation of cellular biosynthetic process	56	2.5189e-37	2.62973e-33	4.69594e-35	2.6201	69.4631	182	4310	0.374486	0.0422274	71	625	1357	ADRB1,BARHL2,DLX2,EBF3,EN1,EN2,EVX1,FEZF2,FOXA2,FOXC1,FOXD3,FZD2,GDF6,GSX1,HAND2,HOXA11,HOXA13,HOXC11,HOXC13,HOXD10,HOXD13,HOXD9,HSF4,ID4,IRS1,KLF2,LHX2,MAFA,MAFB,MEIS2,NEUROD1,NEUROG2,NKX2-1,NKX2-2,NKX2-5,NOG,NPAS3,NPAS4,NR2F2,NR5A1,ONECUT2,OSR2,PAX2,PAX5,PAX6,PAX7,PAX9,PHOX2B,PITX1,PITX2,PLA2G1B,POU3F1,POU3F3,POU4F1,POU4F2,PTF1A,RFX4,SATB2,SFRP2,SHOX2,SIX1,SIX2,SIX3,SOX2,TFAP2A,TFAP2D,TLX1,WT1,…
504	California sea lion_Blood	positive	GO Biological Process	GO:0010557	positive regulation of macromolecule biosynthetic process	57	3.02066e-37	3.15357e-33	5.53258e-35	2.62765	68.8829	181	4274	0.372428	0.0423491	70	611	1268	BARHL2,DLX2,EBF3,EN1,EN2,EVX1,FEZF2,FOXA2,FOXC1,FOXD3,FZD2,GDF6,GSX1,HAND2,HOXA11,HOXA13,HOXC11,HOXC13,HOXD10,HOXD13,HOXD9,HSF4,ID4,IRS1,KLF2,LHX2,MAFA,MAFB,MEIS2,NEUROD1,NEUROG2,NKX2-1,NKX2-2,NKX2-5,NOG,NPAS3,NPAS4,NR2F2,NR5A1,ONECUT2,OSR2,PAX2,PAX5,PAX6,PAX7,PAX9,PHOX2B,PITX1,PITX2,PLA2G1B,POU3F1,POU3F3,POU4F1,POU4F2,PTF1A,RFX4,SATB2,SFRP2,SHOX2,SIX1,SIX2,SIX3,SOX2,TFAP2A,TFAP2D,TLX1,WT1,ZBTB7B…
505	California sea lion_Blood	positive	GO Biological Process	GO:0010604	positive regulation of macromolecule metabolic process	58	3.29533e-37	3.44033e-33	5.9316e-35	2.42731	82.8078	201	5138	0.41358	0.0391203	81	852	1997	ADCY2,ALDH1A2,BARHL2,CELF4,CYP26B1,DLX2,DRD4,EBF3,EN1,EN2,EVX1,FEZF2,FOXA2,FOXC1,FOXD3,FZD2,GDF6,GSX1,HAND2,HOXA11,HOXA13,HOXC11,HOXC13,HOXD10,HOXD13,HOXD3,HOXD9,HSF4,HSPA2,ID4,IRS1,KLF2,LHX2,MAFA,MAFB,MEIS2,NEUROD1,NEUROG2,NKX2-1,NKX2-2,NKX2-5,NOG,NPAS3,NPAS4,NR2F2,NR5A1,NRG3,ONECUT2,OSR2,PAX2,PAX5,PAX6,PAX7,PAX9,PHOX2B,PIK3R5,PITX1,PITX2,PLA2G1B,POU3F1,POU3F3,POU4F1,POU4F2,PTF1A,RFX4,SATB2,SFRP…
506	California sea lion_Blood	positive	GO Biological Process	GO:0009891	positive regulation of biosynthetic process	59	5.17295e-37	5.40056e-33	9.15349e-35	2.60619	69.8338	182	4333	0.374486	0.0420032	71	635	1380	ADRB1,BARHL2,DLX2,EBF3,EN1,EN2,EVX1,FEZF2,FOXA2,FOXC1,FOXD3,FZD2,GDF6,GSX1,HAND2,HOXA11,HOXA13,HOXC11,HOXC13,HOXD10,HOXD13,HOXD9,HSF4,ID4,IRS1,KLF2,LHX2,MAFA,MAFB,MEIS2,NEUROD1,NEUROG2,NKX2-1,NKX2-2,NKX2-5,NOG,NPAS3,NPAS4,NR2F2,NR5A1,ONECUT2,OSR2,PAX2,PAX5,PAX6,PAX7,PAX9,PHOX2B,PITX1,PITX2,PLA2G1B,POU3F1,POU3F3,POU4F1,POU4F2,PTF1A,RFX4,SATB2,SFRP2,SHOX2,SIX1,SIX2,SIX3,SOX2,TFAP2A,TFAP2D,TLX1,WT1,…
507	California sea lion_Blood	positive	GO Biological Process	GO:0009893	positive regulation of metabolic process	60	7.82354e-37	8.16778e-33	1.3613e-34	2.40429	84.0165	202	5213	0.415638	0.0387493	82	884	2153	ADCY2,ADRB1,ALDH1A2,BARHL2,CELF4,CYP26B1,DLX2,DRD4,EBF3,EN1,EN2,EVX1,FEZF2,FOXA2,FOXC1,FOXD3,FZD2,GDF6,GSX1,HAND2,HOXA11,HOXA13,HOXC11,HOXC13,HOXD10,HOXD13,HOXD3,HOXD9,HSF4,HSPA2,ID4,IRS1,KLF2,LHX2,MAFA,MAFB,MEIS2,NEUROD1,NEUROG2,NKX2-1,NKX2-2,NKX2-5,NOG,NPAS3,NPAS4,NR2F2,NR5A1,NRG3,ONECUT2,OSR2,PAX2,PAX5,PAX6,PAX7,PAX9,PHOX2B,PIK3R5,PITX1,PITX2,PLA2G1B,POU3F1,POU3F3,POU4F1,POU4F2,PTF1A,RFX4,SATB…
508	California sea lion_Blood	positive	GO Biological Process	GO:0050793	regulation of developmental process	61	1.4745e-35	1.53937e-31	2.52356e-33	2.65212	64.8537	172	4024	0.353909	0.0427435	67	651	1592	ADRB1,BAI1,BARHL2,CBLN1,CDX2,CYP26B1,DBN1,DLL4,DLX1,DLX2,FEZF2,FOXA2,FOXG1,FST,FZD2,GDF6,HAND2,HOXA11,HOXB7,HOXB8,HOXC11,HOXD11,HOXD13,HOXD3,HSF4,ID1,ID4,LBX1,LTBP4,MAFB,MEIS2,NEUROD1,NEUROD2,NEUROG2,NKX2-1,NKX2-2,NKX2-5,NOG,NR2E1,NR5A1,NTN1,NUAK1,OSR2,OTP,PAX2,PAX6,PAX7,PAX9,PHOX2B,POU4F1,POU4F2,PTCH1,SFRP2,SHOX2,SIX1,SIX2,SOCS3,SOX2,TFAP2A,TLX3,TWIST2,UNCX,VAX1,WNT10A,WNT3,WT1,ZBTB7B
509	California sea lion_Blood	positive	GO Biological Process	GO:0009952	anterior/posterior pattern specification	62	4.76054e-35	4.97e-31	8.01614e-33	4.12033	24.7553	102	1536	0.209876	0.0664062	32	132	195	ALDH1A2,CDX2,EMX2,EN1,FEZF2,FOXA2,FOXB1,FOXC1,HOXA11,HOXB7,HOXB8,HOXC10,HOXC11,HOXC13,HOXC4,HOXC5,HOXC9,HOXD10,HOXD11,HOXD13,HOXD3,HOXD8,HOXD9,NEUROD1,NOG,NR2F2,OTX1,PAX6,SFRP2,SIX3,WNT3,WT1
510	California sea lion_Blood	positive	GO Biological Process	GO:0009953	dorsal/ventral pattern formation	63	6.8501e-35	7.1515e-31	1.13516e-32	6.02889	11.9425	72	741	0.148148	0.097166	17	59	90	DBX1,EN1,EVX1,FOXA2,FOXG1,HOXA11,HOXD11,LHX2,MNX1,NKX2-1,NKX2-2,NOG,PAX6,PAX7,PTCH1,SP8,WNT3
511	California sea lion_Blood	positive	GO Biological Process	GO:0031325	positive regulation of cellular metabolic process	64	8.13333e-35	8.49119e-31	1.32675e-32	2.39641	80.9543	194	5023	0.399177	0.0386223	77	835	2039	ADCY2,ADRB1,BARHL2,CELF4,DLX2,DRD4,EBF3,EN1,EN2,EVX1,FEZF2,FOXA2,FOXC1,FOXD3,FZD2,GDF6,GSX1,HAND2,HOXA11,HOXA13,HOXC11,HOXC13,HOXD10,HOXD13,HOXD9,HSF4,HSPA2,ID4,IRS1,KLF2,LHX2,MAFA,MAFB,MEIS2,NEUROD1,NEUROG2,NKX2-1,NKX2-2,NKX2-5,NOG,NPAS3,NPAS4,NR2F2,NR5A1,NRG3,ONECUT2,OSR2,PAX2,PAX5,PAX6,PAX7,PAX9,PHOX2B,PIK3R5,PITX1,PITX2,PLA2G1B,POU3F1,POU3F3,POU4F1,POU4F2,PTF1A,RFX4,SATB2,SFRP2,SHOX2,SIX1,SIX…
512	California sea lion_Blood	positive	GO Biological Process	GO:0048568	embryonic organ development	65	6.38869e-34	6.66979e-30	1.02612e-31	3.54382	32.7331	116	2031	0.238683	0.0571147	42	219	392	ALDH1A2,CDX2,DLX2,FOXC1,FOXD3,FOXG1,FZD2,HAND2,HOXA11,HOXB7,HOXB8,HOXC11,HOXC4,HOXC9,HOXD10,HOXD11,HOXD3,HOXD9,IRX5,LBX1,MAFB,NEUROD1,NKX2-5,NOG,NR2F2,NTN1,OSR2,OTX1,PAX2,PAX6,PITX2,POU4F3,PRRX1,SATB2,SHOX2,SIX1,SIX2,SOCS3,SOX2,TFAP2A,TWIST2,ZIC1
513	California sea lion_Blood	positive	GO Biological Process	GO:0045595	regulation of cell differentiation	66	4.15311e-33	4.33585e-29	6.56946e-31	2.7669	55.2965	153	3431	0.314815	0.0445934	55	500	1138	ADRB1,BARHL2,CDX2,CYP26B1,DBN1,DLL4,DLX1,DLX2,FEZF2,FOXA2,FOXG1,FST,GDF6,HAND2,HOXA11,HOXB8,HOXD11,HOXD3,HSF4,ID1,ID4,LBX1,LTBP4,MAFB,MEIS2,NEUROD1,NEUROD2,NEUROG2,NKX2-1,NKX2-2,NKX2-5,NOG,NR2E1,NTN1,OTP,PAX2,PAX6,PAX7,PHOX2B,POU4F1,POU4F2,PTCH1,SFRP2,SHOX2,SIX1,SIX2,SOCS3,SOX2,TFAP2A,TLX3,TWIST2,UNCX,VAX1,WNT3,ZBTB7B
514	California sea lion_Blood	positive	GO Biological Process	GO:0030900	forebrain development	67	2.08609e-31	2.17787e-27	3.25056e-29	3.5999	29.4453	106	1827	0.218107	0.0580186	31	173	304	ALDH1A2,DLX1,DLX2,EMX2,FEZF2,FOXB1,FOXG1,GSX1,ID4,LHX2,NEUROD1,NEUROG2,NKX2-1,NOG,NR2E1,NR2F1,NR2F2,OTP,OTX1,PAX6,PITX1,PITX2,POU3F1,POU3F3,POU4F1,RFX4,SIX3,SOX2,TFAP2A,UNCX,ZIC5
515	California sea lion_Blood	positive	GO Biological Process	GO:0006351	transcription, DNA-dependent	68	3.68829e-31	3.85057e-27	5.66261e-29	2.0139	114.703	231	7117	0.475309	0.0324575	96	977	2414	BARHL2,CDX2,DMBX1,EBF3,EGR3,FEZF2,FOXA2,FOXB1,FOXC1,FOXD3,FOXG1,FOXP4,GRHL2,GSX1,HAND2,HOXA11,HOXA13,HOXB7,HOXB8,HOXC10,HOXC11,HOXC12,HOXC13,HOXC4,HOXC5,HOXC9,HOXD1,HOXD10,HOXD11,HOXD12,HOXD13,HOXD3,HOXD4,HOXD8,HOXD9,HSF4,ID1,IRX5,KCTD1,KLF2,LBX1,LHX2,MAFA,MAFB,MEIS2,MNX1,MSX1,NEUROD1,NEUROD2,NEUROG2,NKX2-1,NKX2-2,NKX2-8,NPAS3,NPAS4,NR2E1,NR2F1,NR2F2,NR5A1,ONECUT2,OTP,PAX2,PAX5,PAX6,PAX7,PAX9,PHO…
516	California sea lion_Blood	positive	GO Biological Process	GO:0010467	gene expression	69	4.80661e-31	5.0181e-27	7.2726e-29	1.91875	129.772	249	8052	0.512346	0.030924	103	1293	3431	BARHL2,CDX2,CELF4,CELF6,DMBX1,EBF3,EGR3,EXOSC2,FEZF2,FOXA2,FOXB1,FOXC1,FOXD3,FOXG1,FOXP4,GRHL2,GSX1,HAND2,HOXA11,HOXA13,HOXB7,HOXB8,HOXC10,HOXC11,HOXC12,HOXC13,HOXC4,HOXC5,HOXC9,HOXD1,HOXD10,HOXD11,HOXD12,HOXD13,HOXD3,HOXD4,HOXD8,HOXD9,HSF4,ID1,IGF2BP3,IRX5,KCTD1,KLF2,LBX1,LHX2,LIN28B,MAFA,MAFB,MEIS2,MNX1,MSX1,NEUROD1,NEUROD2,NEUROG2,NKX2-1,NKX2-2,NKX2-8,NOL3,NPAS3,NPAS4,NR2E1,NR2F1,NR2F2,NR5A1,O…
517	California sea lion_Blood	positive	GO Biological Process	GO:0019438	aromatic compound biosynthetic process	70	5.02723e-31	5.24842e-27	7.49775e-29	1.98843	118.184	235	7333	0.483539	0.0320469	100	1064	2807	ADCY2,ANK1,ATP5EP2,BARHL2,CDX2,DMBX1,EBF3,EGR3,FEZF2,FOXA2,FOXB1,FOXC1,FOXD3,FOXG1,FOXP4,GRHL2,GSX1,HAND2,HOXA11,HOXA13,HOXB7,HOXB8,HOXC10,HOXC11,HOXC12,HOXC13,HOXC4,HOXC5,HOXC9,HOXD1,HOXD10,HOXD11,HOXD12,HOXD13,HOXD3,HOXD4,HOXD8,HOXD9,HSF4,ID1,IRX5,KCTD1,KLF2,LBX1,LHX2,MAFA,MAFB,MEIS2,MNX1,MSX1,NEUROD1,NEUROD2,NEUROG2,NKX2-1,NKX2-2,NKX2-8,NPAS3,NPAS4,NR2E1,NR2F1,NR2F2,NR5A1,ONECUT2,OTP,PAX2,PAX5…
518	California sea lion_Blood	positive	GO Biological Process	GO:0032774	RNA biosynthetic process	71	5.23728e-31	5.46772e-27	7.70101e-29	2.00938	114.961	231	7133	0.475309	0.0323847	96	991	2506	BARHL2,CDX2,DMBX1,EBF3,EGR3,FEZF2,FOXA2,FOXB1,FOXC1,FOXD3,FOXG1,FOXP4,GRHL2,GSX1,HAND2,HOXA11,HOXA13,HOXB7,HOXB8,HOXC10,HOXC11,HOXC12,HOXC13,HOXC4,HOXC5,HOXC9,HOXD1,HOXD10,HOXD11,HOXD12,HOXD13,HOXD3,HOXD4,HOXD8,HOXD9,HSF4,ID1,IRX5,KCTD1,KLF2,LBX1,LHX2,MAFA,MAFB,MEIS2,MNX1,MSX1,NEUROD1,NEUROD2,NEUROG2,NKX2-1,NKX2-2,NKX2-8,NPAS3,NPAS4,NR2E1,NR2F1,NR2F2,NR5A1,ONECUT2,OTP,PAX2,PAX5,PAX6,PAX7,PAX9,PHO…
519	California sea lion_Blood	positive	GO Biological Process	GO:0018130	heterocycle biosynthetic process	72	5.24914e-31	5.4801e-27	7.61125e-29	1.98788	118.216	235	7335	0.483539	0.0320382	100	1066	2806	ADCY2,ANK1,ATP5EP2,BARHL2,CDX2,DMBX1,EBF3,EGR3,FEZF2,FOXA2,FOXB1,FOXC1,FOXD3,FOXG1,FOXP4,GRHL2,GSX1,HAND2,HOXA11,HOXA13,HOXB7,HOXB8,HOXC10,HOXC11,HOXC12,HOXC13,HOXC4,HOXC5,HOXC9,HOXD1,HOXD10,HOXD11,HOXD12,HOXD13,HOXD3,HOXD4,HOXD8,HOXD9,HSF4,ID1,IRX5,KCTD1,KLF2,LBX1,LHX2,MAFA,MAFB,MEIS2,MNX1,MSX1,NEUROD1,NEUROD2,NEUROG2,NKX2-1,NKX2-2,NKX2-8,NPAS3,NPAS4,NR2E1,NR2F1,NR2F2,NR5A1,ONECUT2,OTP,PAX2,PAX5…
520	California sea lion_Blood	positive	GO Biological Process	GO:0045165	cell fate commitment	73	9.2245e-31	9.63038e-27	1.31923e-28	3.8335	25.3033	97	1570	0.199589	0.0617834	40	151	224	BARHL2,CYP26B1,DBX1,DLX1,DLX2,EVX1,FOXA2,GSX1,HOXA11,HOXA13,HOXC10,HOXC11,HOXD10,HOXD11,LBX1,MNX1,NEUROD1,NEUROG2,NKX2-1,NKX2-2,NKX2-5,NR2E1,NR2F2,ONECUT2,PAX2,PAX6,PAX7,PITX1,POU4F1,PTF1A,SIX1,SIX2,SIX3,SOX2,TFAP2A,TLX1,TLX3,WNT10A,WNT3,WT1
521	California sea lion_Blood	positive	GO Biological Process	GO:0051239	regulation of multicellular organismal process	74	1.08609e-30	1.13388e-26	1.53227e-28	2.45401	68.8668	169	4273	0.347737	0.0395507	70	742	1982	ADRB1,BAI1,BARHL2,CBLN1,CYP26B1,DBN1,DLL4,DLX1,DLX2,DRD4,FEZF2,FOXA2,FOXC1,FOXG1,FST,FZD2,GDF6,GLRA1,HAND2,HOXA11,HOXB7,HOXB8,HOXC11,HOXD11,HOXD13,HOXD3,HRC,ID1,ID4,IGF2BP3,IL17RA,IRX5,KCNC4,KCNMA1,KLF2,LBX1,MAFB,MEIS2,NEUROD1,NEUROD2,NEUROG2,NKX2-1,NKX2-2,NKX2-5,NOG,NR2E1,NR2F2,NR5A1,NTN1,OSR2,OTP,PAX2,PAX6,PAX9,PHOX2B,POU4F1,PTCH1,PTGER3,SFRP2,SHOX2,SIX1,SOX2,TFAP2A,TLX3,TWIST2,VAX1,WNT10A,WNT3…
522	California sea lion_Blood	positive	GO Biological Process	GO:1901362	organic cyclic compound biosynthetic process	75	1.09063e-30	1.13861e-26	1.51815e-28	1.97871	118.764	235	7369	0.483539	0.0318903	100	1085	2924	ADCY2,ANK1,ATP5EP2,BARHL2,CDX2,DMBX1,EBF3,EGR3,FEZF2,FOXA2,FOXB1,FOXC1,FOXD3,FOXG1,FOXP4,GRHL2,GSX1,HAND2,HOXA11,HOXA13,HOXB7,HOXB8,HOXC10,HOXC11,HOXC12,HOXC13,HOXC4,HOXC5,HOXC9,HOXD1,HOXD10,HOXD11,HOXD12,HOXD13,HOXD3,HOXD4,HOXD8,HOXD9,HSF4,ID1,IRX5,KCTD1,KLF2,LBX1,LHX2,MAFA,MAFB,MEIS2,MNX1,MSX1,NEUROD1,NEUROD2,NEUROG2,NKX2-1,NKX2-2,NKX2-8,NPAS3,NPAS4,NR2E1,NR2F1,NR2F2,NR5A1,ONECUT2,OTP,PAX2,PAX5…
523	California sea lion_Blood	positive	GO Biological Process	GO:0044271	cellular nitrogen compound biosynthetic process	76	1.29432e-30	1.35127e-26	1.77798e-28	1.97656	118.893	235	7377	0.483539	0.0318558	100	1077	2858	ADCY2,ANK1,ATP5EP2,BARHL2,CDX2,DMBX1,EBF3,EGR3,FEZF2,FOXA2,FOXB1,FOXC1,FOXD3,FOXG1,FOXP4,GRHL2,GSX1,HAND2,HOXA11,HOXA13,HOXB7,HOXB8,HOXC10,HOXC11,HOXC12,HOXC13,HOXC4,HOXC5,HOXC9,HOXD1,HOXD10,HOXD11,HOXD12,HOXD13,HOXD3,HOXD4,HOXD8,HOXD9,HSF4,ID1,IRX5,KCTD1,KLF2,LBX1,LHX2,MAFA,MAFB,MEIS2,MNX1,MSX1,NEUROD1,NEUROD2,NEUROG2,NKX2-1,NKX2-2,NKX2-8,NPAS3,NPAS4,NR2E1,NR2F1,NR2F2,NR5A1,ONECUT2,OTP,PAX2,PAX5…
524	California sea lion_Blood	positive	GO Biological Process	GO:0034654	nucleobase-containing compound biosynthetic process	77	1.51911e-30	1.58596e-26	2.05968e-28	1.98504	117.378	233	7283	0.479424	0.0319923	99	1045	2732	ADCY2,ATP5EP2,BARHL2,CDX2,DMBX1,EBF3,EGR3,FEZF2,FOXA2,FOXB1,FOXC1,FOXD3,FOXG1,FOXP4,GRHL2,GSX1,HAND2,HOXA11,HOXA13,HOXB7,HOXB8,HOXC10,HOXC11,HOXC12,HOXC13,HOXC4,HOXC5,HOXC9,HOXD1,HOXD10,HOXD11,HOXD12,HOXD13,HOXD3,HOXD4,HOXD8,HOXD9,HSF4,ID1,IRX5,KCTD1,KLF2,LBX1,LHX2,MAFA,MAFB,MEIS2,MNX1,MSX1,NEUROD1,NEUROD2,NEUROG2,NKX2-1,NKX2-2,NKX2-8,NPAS3,NPAS4,NR2E1,NR2F1,NR2F2,NR5A1,ONECUT2,OTP,PAX2,PAX5,PAX6…
525	California sea lion_Blood	positive	GO Biological Process	GO:0021915	neural tube development	78	8.63644e-30	9.01645e-26	1.15596e-27	5.17677	13.5219	70	839	0.144033	0.0834327	16	75	139	ALDH1A2,EN1,FOXA2,FOXB1,GRHL2,LHX2,MNX1,NOG,PAX2,PAX6,PAX7,PTCH1,SFRP2,TFAP2A,ZIC2,ZIC5
526	California sea lion_Blood	positive	GO Biological Process	GO:0030326	embryonic limb morphogenesis	79	1.18271e-29	1.23475e-25	1.56297e-27	5.23382	13.1835	69	818	0.141975	0.0843521	26	84	118	ALDH1A2,CYP26B1,EN1,HAND2,HOXA11,HOXA13,HOXC10,HOXC11,HOXD10,HOXD11,HOXD12,HOXD13,HOXD9,MSX1,NOG,OSR2,PITX1,PITX2,PRRX1,PTCH1,SFRP2,SHOX2,SP8,TBX4,TFAP2A,WNT3
527	California sea lion_Blood	positive	GO Biological Process	GO:0016070	RNA metabolic process	80	1.34581e-29	1.40502e-25	1.75628e-27	1.91304	126.5	242	7849	0.497942	0.030832	101	1232	3177	BARHL2,CDX2,CELF4,CELF6,DMBX1,EBF3,EGR3,EXOSC2,FEZF2,FOXA2,FOXB1,FOXC1,FOXD3,FOXG1,FOXP4,GRHL2,GSX1,HAND2,HOXA11,HOXA13,HOXB7,HOXB8,HOXC10,HOXC11,HOXC12,HOXC13,HOXC4,HOXC5,HOXC9,HOXD1,HOXD10,HOXD11,HOXD12,HOXD13,HOXD3,HOXD4,HOXD8,HOXD9,HSF4,ID1,IRX5,KCTD1,KLF2,LBX1,LHX2,LIN28B,MAFA,MAFB,MEIS2,MNX1,MSX1,NEUROD1,NEUROD2,NEUROG2,NKX2-1,NKX2-2,NKX2-8,NOL3,NPAS3,NPAS4,NR2E1,NR2F1,NR2F2,NR5A1,ONECUT2,O…
528	California sea lion_Blood	positive	GO Biological Process	GO:0048468	cell development	81	1.96606e-29	2.05256e-25	2.53403e-27	2.66574	54.394	145	3375	0.298354	0.042963	57	571	1314	ALDH1A2,ANK1,BAI1,CDX2,CELF4,EN1,EN2,FEZF2,FOXA2,FOXB1,FOXC1,FOXD3,FOXG1,FZD2,HAND2,HCN1,HOXA13,HOXD10,HOXD9,HSF4,HSPA2,ID1,ID4,IRX5,KCNMA1,KLF2,LHX2,LHX9,MNX1,NEUROD2,NEUROG2,NKX2-1,NKX2-2,NKX2-5,NKX2-8,NOG,NR2E1,NTN1,ONECUT2,PAX2,PAX6,PHOX2B,PITX2,POU3F1,POU4F1,POU4F2,POU4F3,SATB2,SFRP2,SHOX2,SIX2,SOX2,TFAP2A,VAX1,WNT3,WT1,ZIC2
529	California sea lion_Blood	positive	GO Biological Process	GO:2000026	regulation of multicellular organismal development	82	2.52824e-29	2.63948e-25	3.21888e-27	2.68628	53.2336	143	3303	0.294239	0.043294	57	513	1196	ADRB1,BAI1,BARHL2,CBLN1,CYP26B1,DBN1,DLL4,DLX1,DLX2,FEZF2,FOXA2,FOXG1,FST,FZD2,GDF6,HAND2,HOXA11,HOXB7,HOXB8,HOXC11,HOXD11,HOXD13,HOXD3,ID1,ID4,LBX1,MAFB,MEIS2,NEUROD1,NEUROD2,NEUROG2,NKX2-1,NKX2-2,NKX2-5,NOG,NR2E1,NR5A1,NTN1,OSR2,OTP,PAX2,PAX6,PAX9,PHOX2B,POU4F1,SFRP2,SHOX2,SIX1,SOX2,TFAP2A,TLX3,TWIST2,VAX1,WNT10A,WNT3,WT1,ZBTB7B
530	California sea lion_Blood	positive	GO Biological Process	GO:0060173	limb development	83	8.37243e-29	8.74082e-25	1.05311e-26	4.69959	15.7461	74	977	0.152263	0.0757421	29	101	153	ALDH1A2,CYP26B1,EN1,EVX2,HAND2,HOXA11,HOXA13,HOXC10,HOXC11,HOXC13,HOXD10,HOXD11,HOXD12,HOXD13,HOXD9,MSX1,NOG,NR2F2,OSR2,PITX1,PITX2,PRRX1,PTCH1,SFRP2,SHOX2,SP8,TBX4,TFAP2A,WNT3
531	California sea lion_Blood	positive	GO Biological Process	GO:0048666	neuron development	84	1.01782e-27	1.06261e-23	1.26501e-25	3.20168	33.7323	108	2093	0.222222	0.0516006	35	321	723	ANK1,BAI1,EN1,EN2,FEZF2,FOXB1,FOXD3,FOXG1,FZD2,HAND2,HCN1,HOXD10,HOXD9,IRX5,LHX2,LHX9,MNX1,NEUROD2,NEUROG2,NKX2-1,NKX2-8,NOG,NR2E1,NTN1,ONECUT2,PAX2,PAX6,PHOX2B,POU4F1,POU4F2,POU4F3,TFAP2A,VAX1,WNT3,ZIC2
532	California sea lion_Blood	positive	GO Biological Process	GO:0090304	nucleic acid metabolic process	85	1.79071e-27	1.8695e-23	2.19941e-25	1.85045	131.319	243	8148	0.5	0.0298233	102	1359	3799	BARHL2,CDX2,CELF4,CELF6,DMBX1,EBF3,EGR3,EXOSC2,FEZF2,FOXA2,FOXB1,FOXC1,FOXD3,FOXG1,FOXP4,GRHL2,GSX1,HAND2,HOXA11,HOXA13,HOXB7,HOXB8,HOXC10,HOXC11,HOXC12,HOXC13,HOXC4,HOXC5,HOXC9,HOXD1,HOXD10,HOXD11,HOXD12,HOXD13,HOXD3,HOXD4,HOXD8,HOXD9,HSF4,ID1,IRX5,KCTD1,KLF2,LBX1,LHX2,LIN28B,MAFA,MAFB,MEIS2,MNX1,MSX1,NEUROD1,NEUROD2,NEUROG2,NKX2-1,NKX2-2,NKX2-8,NOL3,NPAS3,NPAS4,NR2E1,NR2F1,NR2F2,NR5A1,ONECUT2,O…
533	California sea lion_Blood	positive	GO Biological Process	GO:0051960	regulation of nervous system development	86	4.60327e-27	4.80582e-23	5.58816e-25	3.29283	30.9764	102	1922	0.209876	0.0530697	35	243	483	BARHL2,CBLN1,DBN1,DLL4,DLX1,DLX2,FEZF2,FOXA2,FOXG1,FZD2,GDF6,HOXD3,ID4,LBX1,NEUROD1,NEUROD2,NEUROG2,NKX2-2,NKX2-5,NOG,NR2E1,NTN1,OTP,PAX2,PAX6,PHOX2B,POU4F1,SFRP2,SHOX2,SIX1,SOX2,TFAP2A,TLX3,VAX1,WNT3
534	California sea lion_Blood	positive	GO Biological Process	GO:0048562	embryonic organ morphogenesis	87	7.23413e-27	7.55243e-23	8.68096e-25	3.41384	28.4138	97	1763	0.199589	0.0550199	36	165	266	DLX2,FOXG1,FZD2,HAND2,HOXA11,HOXB7,HOXB8,HOXC11,HOXC4,HOXC9,HOXD10,HOXD11,HOXD3,HOXD9,IRX5,LBX1,MAFB,NEUROD1,NKX2-5,NOG,NTN1,OSR2,OTX1,PAX2,PAX6,PITX2,POU4F3,PRRX1,SATB2,SHOX2,SIX1,SIX2,SOX2,TFAP2A,TWIST2,ZIC1
535	California sea lion_Blood	positive	GO Biological Process	GO:0035108	limb morphogenesis	88	8.89241e-27	9.28368e-23	1.05496e-24	4.6841	14.7307	69	914	0.141975	0.0754923	27	94	140	ALDH1A2,CYP26B1,EN1,EVX2,HAND2,HOXA11,HOXA13,HOXC10,HOXC11,HOXD10,HOXD11,HOXD12,HOXD13,HOXD9,MSX1,NOG,OSR2,PITX1,PITX2,PRRX1,PTCH1,SFRP2,SHOX2,SP8,TBX4,TFAP2A,WNT3
536	California sea lion_Blood	positive	GO Biological Process	GO:0034645	cellular macromolecule biosynthetic process	89	1.12142e-26	1.17077e-22	1.31547e-24	1.87291	124.405	233	7719	0.479424	0.0301853	98	1219	3309	BARHL2,CDX2,DMBX1,EBF3,EGR3,FEZF2,FOXA2,FOXB1,FOXC1,FOXD3,FOXG1,FOXP4,GRHL2,GSX1,HAND2,HOXA11,HOXA13,HOXB7,HOXB8,HOXC10,HOXC11,HOXC12,HOXC13,HOXC4,HOXC5,HOXC9,HOXD1,HOXD10,HOXD11,HOXD12,HOXD13,HOXD3,HOXD4,HOXD8,HOXD9,HSF4,ID1,IGF2BP3,IRX5,KCTD1,KLF2,LBX1,LHX2,MAFA,MAFB,MEIS2,MNX1,MSX1,NEUROD1,NEUROD2,NEUROG2,NKX2-1,NKX2-2,NKX2-8,NPAS3,NPAS4,NR2E1,NR2F1,NR2F2,NR5A1,ONECUT2,OTP,PAX2,PAX5,PAX6,PAX7,…
537	California sea lion_Blood	positive	GO Biological Process	GO:0009059	macromolecule biosynthetic process	90	2.77832e-26	2.90057e-22	3.22285e-24	1.86158	125.162	233	7766	0.479424	0.0300026	98	1236	3359	BARHL2,CDX2,DMBX1,EBF3,EGR3,FEZF2,FOXA2,FOXB1,FOXC1,FOXD3,FOXG1,FOXP4,GRHL2,GSX1,HAND2,HOXA11,HOXA13,HOXB7,HOXB8,HOXC10,HOXC11,HOXC12,HOXC13,HOXC4,HOXC5,HOXC9,HOXD1,HOXD10,HOXD11,HOXD12,HOXD13,HOXD3,HOXD4,HOXD8,HOXD9,HSF4,ID1,IGF2BP3,IRX5,KCTD1,KLF2,LBX1,LHX2,MAFA,MAFB,MEIS2,MNX1,MSX1,NEUROD1,NEUROD2,NEUROG2,NKX2-1,NKX2-2,NKX2-8,NPAS3,NPAS4,NR2E1,NR2F1,NR2F2,NR5A1,ONECUT2,OTP,PAX2,PAX5,PAX6,PAX7,…
538	California sea lion_Blood	positive	GO Biological Process	GO:0007423	sensory organ development	91	5.70671e-26	5.95781e-22	6.54704e-24	3.35014	28.6556	96	1778	0.197531	0.0539932	39	235	455	ALDH1A2,CRYBA2,CYP26B1,FOXC1,FOXG1,FZD2,HAND2,HCN1,HOXA13,HOXC13,HSF4,IRX5,KCNMA1,MAFB,MEIS2,NEUROD1,NOG,NR2E1,NTN1,OSR2,OTX1,PAX2,PAX6,PHOX2B,PITX2,POU4F2,POU4F3,PRRX1,PTF1A,SIX1,SIX2,SIX3,SOX2,TFAP2A,TWIST2,VAX1,WNT10A,WT1,ZIC1
539	California sea lion_Blood	positive	GO Biological Process	GO:0044249	cellular biosynthetic process	92	9.626e-26	1.00495e-21	1.09234e-23	1.82022	131.303	239	8147	0.49177	0.0293359	104	1406	4115	ADCY2,ALDH1A2,ANK1,ATP5EP2,BARHL2,CDX2,DMBX1,EBF3,EGR3,FEZF2,FOXA2,FOXB1,FOXC1,FOXD3,FOXG1,FOXP4,GRHL2,GSX1,HAND2,HOXA11,HOXA13,HOXB7,HOXB8,HOXC10,HOXC11,HOXC12,HOXC13,HOXC4,HOXC5,HOXC9,HOXD1,HOXD10,HOXD11,HOXD12,HOXD13,HOXD3,HOXD4,HOXD8,HOXD9,HSF4,ID1,IGF2BP3,IRX5,KCTD1,KLF2,LBX1,LHX2,MAFA,MAFB,MEIS2,MNX1,MSX1,NEUROD1,NEUROD2,NEUROG2,NKX2-1,NKX2-2,NKX2-8,NPAS3,NPAS4,NR2E1,NR2F1,NR2F2,NR5A1,ONECU…
540	California sea lion_Blood	positive	GO Biological Process	GO:0060284	regulation of cell development	93	1.65563e-25	1.72848e-21	1.85858e-23	3.07455	34.1514	105	2119	0.216049	0.0495517	37	274	535	ADRB1,BARHL2,DBN1,DLL4,DLX1,DLX2,FEZF2,FOXA2,FOXG1,GDF6,HOXA11,HOXD11,HOXD3,ID4,LBX1,NEUROD1,NEUROD2,NEUROG2,NKX2-1,NKX2-2,NKX2-5,NOG,NR2E1,NTN1,OTP,PAX2,PAX6,PHOX2B,POU4F1,SFRP2,SHOX2,SIX1,SOX2,TFAP2A,TLX3,VAX1,WNT3
541	California sea lion_Blood	positive	GO Biological Process	GO:1901576	organic substance biosynthetic process	94	2.86133e-25	2.98723e-21	3.1779e-23	1.80713	132.254	239	8206	0.49177	0.029125	104	1427	4205	ADCY2,ALDH1A2,ANK1,ATP5EP2,BARHL2,CDX2,DMBX1,EBF3,EGR3,FEZF2,FOXA2,FOXB1,FOXC1,FOXD3,FOXG1,FOXP4,GRHL2,GSX1,HAND2,HOXA11,HOXA13,HOXB7,HOXB8,HOXC10,HOXC11,HOXC12,HOXC13,HOXC4,HOXC5,HOXC9,HOXD1,HOXD10,HOXD11,HOXD12,HOXD13,HOXD3,HOXD4,HOXD8,HOXD9,HSF4,ID1,IGF2BP3,IRX5,KCTD1,KLF2,LBX1,LHX2,MAFA,MAFB,MEIS2,MNX1,MSX1,NEUROD1,NEUROD2,NEUROG2,NKX2-1,NKX2-2,NKX2-8,NPAS3,NPAS4,NR2E1,NR2F1,NR2F2,NR5A1,ONECU…
542	California sea lion_Blood	positive	GO Biological Process	GO:0009058	biosynthetic process	95	5.42326e-25	5.66188e-21	5.95988e-23	1.79946	132.818	239	8241	0.49177	0.0290013	104	1439	4276	ADCY2,ALDH1A2,ANK1,ATP5EP2,BARHL2,CDX2,DMBX1,EBF3,EGR3,FEZF2,FOXA2,FOXB1,FOXC1,FOXD3,FOXG1,FOXP4,GRHL2,GSX1,HAND2,HOXA11,HOXA13,HOXB7,HOXB8,HOXC10,HOXC11,HOXC12,HOXC13,HOXC4,HOXC5,HOXC9,HOXD1,HOXD10,HOXD11,HOXD12,HOXD13,HOXD3,HOXD4,HOXD8,HOXD9,HSF4,ID1,IGF2BP3,IRX5,KCTD1,KLF2,LBX1,LHX2,MAFA,MAFB,MEIS2,MNX1,MSX1,NEUROD1,NEUROD2,NEUROG2,NKX2-1,NKX2-2,NKX2-8,NPAS3,NPAS4,NR2E1,NR2F1,NR2F2,NR5A1,ONECU…
543	California sea lion_Blood	positive	GO Biological Process	GO:0051094	positive regulation of developmental process	96	5.96061e-25	6.22288e-21	6.48217e-23	2.9405	37.0685	109	2300	0.22428	0.0473913	39	338	745	ADRB1,CBLN1,CDX2,CYP26B1,FEZF2,FOXA2,FOXG1,FST,GDF6,HOXA11,HOXB7,HOXC11,HOXD11,HOXD3,HSF4,ID4,NEUROD1,NEUROD2,NEUROG2,NKX2-2,NKX2-5,NOG,NR2E1,NR5A1,NTN1,OSR2,OTP,PAX2,PAX6,PHOX2B,POU4F2,SFRP2,SHOX2,SIX1,SOCS3,SOX2,TFAP2A,WNT3,WT1
544	California sea lion_Blood	positive	GO Biological Process	GO:0006725	cellular aromatic compound metabolic process	97	6.35565e-25	6.63529e-21	6.84051e-23	1.76584	139.877	247	8679	0.508231	0.0284595	106	1573	4669	ADCY2,ANK1,ATP5EP2,BARHL2,CDX2,CELF4,CELF6,DMBX1,DRD4,EBF3,EGR3,EXOSC2,FEZF2,FOXA2,FOXB1,FOXC1,FOXD3,FOXG1,FOXP4,GRHL2,GSX1,HAND2,HOXA11,HOXA13,HOXB7,HOXB8,HOXC10,HOXC11,HOXC12,HOXC13,HOXC4,HOXC5,HOXC9,HOXD1,HOXD10,HOXD11,HOXD12,HOXD13,HOXD3,HOXD4,HOXD8,HOXD9,HSF4,ID1,IRX5,KCTD1,KLF2,LBX1,LHX2,LIN28B,MAFA,MAFB,MEIS2,MNX1,MSX1,NEUROD1,NEUROD2,NEUROG2,NKX2-1,NKX2-2,NKX2-8,NOL3,NPAS3,NPAS4,NR2E1,NR2…
545	California sea lion_Blood	positive	GO Biological Process	GO:0050767	regulation of neurogenesis	98	8.37945e-25	8.74814e-21	8.92668e-23	3.28589	28.6072	94	1775	0.193416	0.0529577	31	216	428	BARHL2,DBN1,DLL4,DLX1,DLX2,FEZF2,FOXA2,FOXG1,GDF6,HOXD3,ID4,LBX1,NEUROD1,NEUROD2,NEUROG2,NKX2-2,NKX2-5,NOG,NR2E1,NTN1,OTP,PAX6,PHOX2B,POU4F1,SHOX2,SIX1,SOX2,TFAP2A,TLX3,VAX1,WNT3
546	California sea lion_Blood	positive	GO Biological Process	GO:0051216	cartilage development	99	1.24947e-24	1.30444e-20	1.31762e-22	4.87743	12.5066	61	776	0.125514	0.0786083	17	81	146	DLX2,FOXD3,HAND2,HOXA11,HOXC4,HOXD11,HOXD3,NOG,OSR2,PAX7,PITX1,PRRX1,SATB2,SFRP2,SHOX2,SIX2,UNCX
547	California sea lion_Blood	positive	GO Biological Process	GO:0021953	central nervous system neuron differentiation	100	1.26567e-24	1.32136e-20	1.32136e-22	3.62671	22.8858	83	1420	0.170782	0.0584507	25	102	156	DBX1,DLX1,DLX2,EVX1,FEZF2,FOXG1,GSX1,HOXC10,HOXD10,ID4,LBX1,MNX1,NEUROG2,NKX2-1,NKX2-2,NR2E1,OTP,PAX6,PAX7,PHOX2B,POU4F1,PTCH1,SOX2,TFAP2A,UNCX
548	California sea lion_Blood	positive	GO Biological Process	GO:0046483	heterocycle metabolic process	101	1.3164e-24	1.37433e-20	1.36072e-22	1.76133	139.668	246	8666	0.506173	0.0283868	105	1565	4656	ADCY2,ANK1,ATP5EP2,BARHL2,CDX2,CELF4,CELF6,DMBX1,EBF3,EGR3,EXOSC2,FEZF2,FOXA2,FOXB1,FOXC1,FOXD3,FOXG1,FOXP4,GRHL2,GSX1,HAND2,HOXA11,HOXA13,HOXB7,HOXB8,HOXC10,HOXC11,HOXC12,HOXC13,HOXC4,HOXC5,HOXC9,HOXD1,HOXD10,HOXD11,HOXD12,HOXD13,HOXD3,HOXD4,HOXD8,HOXD9,HSF4,ID1,IRX5,KCTD1,KLF2,LBX1,LHX2,LIN28B,MAFA,MAFB,MEIS2,MNX1,MSX1,NEUROD1,NEUROD2,NEUROG2,NKX2-1,NKX2-2,NKX2-8,NOL3,NPAS3,NPAS4,NR2E1,NR2F1,NR…
549	California sea lion_Blood	positive	GO Biological Process	GO:0006139	nucleobase-containing compound metabolic process	102	1.46312e-24	1.52749e-20	1.49754e-22	1.76781	138.024	244	8564	0.502058	0.0284914	104	1530	4482	ADCY2,ATP5EP2,BARHL2,CDX2,CELF4,CELF6,DMBX1,EBF3,EGR3,EXOSC2,FEZF2,FOXA2,FOXB1,FOXC1,FOXD3,FOXG1,FOXP4,GRHL2,GSX1,HAND2,HOXA11,HOXA13,HOXB7,HOXB8,HOXC10,HOXC11,HOXC12,HOXC13,HOXC4,HOXC5,HOXC9,HOXD1,HOXD10,HOXD11,HOXD12,HOXD13,HOXD3,HOXD4,HOXD8,HOXD9,HSF4,ID1,IRX5,KCTD1,KLF2,LBX1,LHX2,LIN28B,MAFA,MAFB,MEIS2,MNX1,MSX1,NEUROD1,NEUROD2,NEUROG2,NKX2-1,NKX2-2,NKX2-8,NOL3,NPAS3,NPAS4,NR2E1,NR2F1,NR2F2,N…
550	California sea lion_Blood	positive	GO Biological Process	GO:1901360	organic cyclic compound metabolic process	103	1.86675e-24	1.94889e-20	1.89212e-22	1.75351	140.86	247	8740	0.508231	0.0282609	106	1610	4887	ADCY2,ANK1,ATP5EP2,BARHL2,CDX2,CELF4,CELF6,DMBX1,DRD4,EBF3,EGR3,EXOSC2,FEZF2,FOXA2,FOXB1,FOXC1,FOXD3,FOXG1,FOXP4,GRHL2,GSX1,HAND2,HOXA11,HOXA13,HOXB7,HOXB8,HOXC10,HOXC11,HOXC12,HOXC13,HOXC4,HOXC5,HOXC9,HOXD1,HOXD10,HOXD11,HOXD12,HOXD13,HOXD3,HOXD4,HOXD8,HOXD9,HSF4,ID1,IRX5,KCTD1,KLF2,LBX1,LHX2,LIN28B,MAFA,MAFB,MEIS2,MNX1,MSX1,NEUROD1,NEUROD2,NEUROG2,NKX2-1,NKX2-2,NKX2-8,NOL3,NPAS3,NPAS4,NR2E1,NR2…
551	California sea lion_Blood	positive	GO Biological Process	GO:0034641	cellular nitrogen compound metabolic process	104	2.00241e-24	2.09052e-20	2.01011e-22	1.75271	140.925	247	8744	0.508231	0.0282479	106	1610	4862	ADCY2,ANK1,ATP5EP2,BARHL2,CDX2,CELF4,CELF6,DMBX1,EBF3,EGR3,EXOSC2,FEZF2,FOXA2,FOXB1,FOXC1,FOXD3,FOXG1,FOXP4,GRHL2,GSX1,HAND2,HOXA11,HOXA13,HOXB7,HOXB8,HOXC10,HOXC11,HOXC12,HOXC13,HOXC4,HOXC5,HOXC9,HOXD1,HOXD10,HOXD11,HOXD12,HOXD13,HOXD3,HOXD4,HOXD8,HOXD9,HSF4,ID1,IRX5,KCTD1,KLF2,LBX1,LHX2,LIN28B,MAFA,MAFB,MEIS2,MNX1,MSX1,NEUROD1,NEUROD2,NEUROG2,NKX2-1,NKX2-2,NKX2-8,NOL3,NPAS3,NPAS4,NR2E1,NR2F1,NR…
552	California sea lion_Blood	positive	GO Biological Process	GO:0048519	negative regulation of biological process	105	2.09189e-24	2.18394e-20	2.07994e-22	1.97117	100.955	199	6264	0.409465	0.0317688	81	1208	3320	ADRB1,ALDH1A2,BAI1,CDX2,CYP26B1,DLL4,DLX1,DLX2,DMBX1,DRD4,EGR3,FEZF2,FOXA2,FOXB1,FOXC1,FOXD3,FOXG1,FST,GLRA1,HAND2,HOXB8,HOXD8,HSF4,ID1,ID4,IGF2BP3,IRS1,KCNMA1,KCTD1,KLF2,LBX1,LHX9,LIN28B,MAFB,MEIS2,MSX1,NEUROD1,NEUROD2,NKX2-1,NKX2-2,NKX2-5,NKX2-8,NOG,NOL3,NR2E1,NR2F1,NR2F2,NR5A1,NTN1,ONECUT2,OSR2,PAX2,PAX5,PAX6,PAX7,PAX9,PHOX2B,PITX2,POU3F3,POU4F1,POU4F2,PRRX1,PTCH1,SATB2,SCRT2,SFRP2,SHOX2,SIX1,…
553	California sea lion_Blood	positive	GO Biological Process	GO:0048523	negative regulation of cellular process	106	2.17535e-24	2.27106e-20	2.14251e-22	2.00488	96.2652	193	5973	0.397119	0.0323121	76	1128	3043	ALDH1A2,BAI1,CDX2,CYP26B1,DLL4,DLX1,DLX2,DMBX1,DRD4,EGR3,FEZF2,FOXA2,FOXB1,FOXC1,FOXD3,FOXG1,FST,GLRA1,HAND2,HOXB8,HOXD8,HSF4,ID1,ID4,IGF2BP3,IRS1,KCTD1,LBX1,LHX9,MAFB,MEIS2,MSX1,NEUROD1,NEUROD2,NKX2-1,NKX2-2,NKX2-5,NKX2-8,NOG,NOL3,NR2E1,NR2F1,NR2F2,NTN1,ONECUT2,OSR2,PAX2,PAX5,PAX6,PAX7,PAX9,PHOX2B,PITX2,POU3F3,POU4F1,POU4F2,PRRX1,PTCH1,SATB2,SCRT2,SFRP2,SHOX2,SIX1,SIX2,SIX3,SOCS3,SOX14,SOX2,TFAP…
554	California sea lion_Blood	positive	GO Biological Process	GO:0060429	epithelium development	107	1.14042e-23	1.19059e-19	1.11271e-21	2.93315	35.4568	104	2200	0.213992	0.0472727	44	320	762	ALDH1A2,DLL4,FOXA2,FOXB1,FOXD3,FZD2,GRHL2,HAND2,HOXA11,HOXA13,HOXD11,HOXD13,HSPA2,ID1,KCNMA1,LBX1,LHX2,MSI1,NEUROD1,NKX2-1,NKX2-2,NKX2-5,NOG,NR2F2,NTN1,ONECUT2,PAX2,PAX6,PITX2,POU3F1,POU3F3,POU4F3,PTCH1,SFRP2,SIX1,SIX2,SOCS3,SOX2,TBX4,TFAP2A,WNT3,WT1,ZIC2,ZIC5
555	California sea lion_Blood	positive	GO Biological Process	GO:0021532	neural tube patterning	108	2.1922e-23	2.28865e-19	2.11913e-21	8.47141	4.36763	37	271	0.0761317	0.136531	6	22	33	EN1,FOXA2,MNX1,PAX6,PAX7,PTCH1
556	California sea lion_Blood	positive	GO Biological Process	GO:0006807	nitrogen compound metabolic process	109	4.07954e-23	4.25904e-19	3.90738e-21	1.7147	144.631	248	8974	0.510288	0.0276354	107	1719	5277	ADCY2,ANK1,ATP5EP2,BARHL2,CDX2,CELF4,CELF6,DMBX1,DRD4,EBF3,EGR3,EXOSC2,FEZF2,FOXA2,FOXB1,FOXC1,FOXD3,FOXG1,FOXP4,GRHL2,GSX1,HAND2,HOXA11,HOXA13,HOXB7,HOXB8,HOXC10,HOXC11,HOXC12,HOXC13,HOXC4,HOXC5,HOXC9,HOXD1,HOXD10,HOXD11,HOXD12,HOXD13,HOXD3,HOXD4,HOXD8,HOXD9,HSF4,ID1,IRX5,KCTD1,KLF2,LBX1,LHX2,LIN28B,MAFA,MAFB,MEIS2,MNX1,MSX1,NEUROD1,NEUROD2,NEUROG2,NKX2-1,NKX2-2,NKX2-8,NOL3,NPAS3,NPAS4,NR2E1,NR2…
557	California sea lion_Blood	positive	GO Biological Process	GO:0061448	connective tissue development	110	1.03055e-22	1.0759e-18	9.78089e-21	4.47916	13.6186	61	845	0.125514	0.0721893	17	93	187	DLX2,FOXD3,HAND2,HOXA11,HOXC4,HOXD11,HOXD3,NOG,OSR2,PAX7,PITX1,PRRX1,SATB2,SFRP2,SHOX2,SIX2,UNCX
558	California sea lion_Blood	positive	GO Biological Process	GO:0045892	negative regulation of transcription, DNA-dependent	111	1.03209e-22	1.0775e-18	9.70719e-21	2.46129	52.4116	129	3252	0.265432	0.0396679	49	417	880	CDX2,DLL4,DLX1,DLX2,DMBX1,FEZF2,FOXA2,FOXB1,FOXC1,FOXD3,FOXG1,FST,HOXD8,HSF4,ID1,ID4,KCTD1,LHX9,MEIS2,MSX1,NKX2-1,NKX2-5,NOG,NR2E1,NR2F1,NR2F2,OSR2,PAX2,PAX5,PAX9,PITX2,POU3F3,POU4F1,POU4F2,PRRX1,PTCH1,SATB2,SCRT2,SFRP2,SHOX2,SIX1,SIX3,SOX14,SOX2,TFAP2A,TWIST2,VAX1,WT1,ZIC2
559	California sea lion_Blood	positive	GO Biological Process	GO:0051253	negative regulation of RNA metabolic process	112	5.91397e-22	6.17419e-18	5.51267e-20	2.41305	53.4592	129	3317	0.265432	0.0388906	49	443	918	CDX2,DLL4,DLX1,DLX2,DMBX1,FEZF2,FOXA2,FOXB1,FOXC1,FOXD3,FOXG1,FST,HOXD8,HSF4,ID1,ID4,KCTD1,LHX9,MEIS2,MSX1,NKX2-1,NKX2-5,NOG,NR2E1,NR2F1,NR2F2,OSR2,PAX2,PAX5,PAX9,PITX2,POU3F3,POU4F1,POU4F2,PRRX1,PTCH1,SATB2,SCRT2,SFRP2,SHOX2,SIX1,SIX3,SOX14,SOX2,TFAP2A,TWIST2,VAX1,WT1,ZIC2
560	California sea lion_Blood	positive	GO Biological Process	GO:0050877	neurological system process	113	8.53492e-22	8.91045e-18	7.88536e-20	2.86907	34.5059	99	2141	0.203704	0.0462401	43	426	1547	ADCY2,ADRB1,C1QL3,CBLN1,CELF4,DRD4,EGR3,FOXB1,FZD2,GLRA1,GRIA2,HCN1,HOXB8,HOXC10,HOXD10,ID4,IGDCC3,IRX5,KCNA1,KCNA3,KCNC4,KCNG3,KCNH4,KCNJ3,KCNJ9,KCNMA1,NEUROD2,NR2E1,PAX2,PAX6,PHOX2B,POU3F1,POU4F1,POU4F2,POU4F3,SIX1,SIX3,SLC12A5,SLC6A5,SOX2,TFAP2A,TLX3,ZIC2
561	California sea lion_Blood	positive	GO Biological Process	GO:0045934	negative regulation of nucleobase-containing compound metabolic process	114	9.48701e-22	9.90444e-18	8.6881e-20	2.38856	54.4262	130	3377	0.26749	0.0384957	50	476	1009	CDX2,DLL4,DLX1,DLX2,DMBX1,DRD4,FEZF2,FOXA2,FOXB1,FOXC1,FOXD3,FOXG1,FST,HOXD8,HSF4,ID1,ID4,KCTD1,LHX9,MEIS2,MSX1,NKX2-1,NKX2-5,NOG,NR2E1,NR2F1,NR2F2,OSR2,PAX2,PAX5,PAX9,PITX2,POU3F3,POU4F1,POU4F2,PRRX1,PTCH1,SATB2,SCRT2,SFRP2,SHOX2,SIX1,SIX3,SOX14,SOX2,TFAP2A,TWIST2,VAX1,WT1,ZIC2
562	California sea lion_Blood	positive	GO Biological Process	GO:0051172	negative regulation of nitrogen compound metabolic process	115	1.02572e-21	1.07085e-17	9.31176e-20	2.38644	54.4746	130	3380	0.26749	0.0384615	50	479	1023	CDX2,DLL4,DLX1,DLX2,DMBX1,DRD4,FEZF2,FOXA2,FOXB1,FOXC1,FOXD3,FOXG1,FST,HOXD8,HSF4,ID1,ID4,KCTD1,LHX9,MEIS2,MSX1,NKX2-1,NKX2-5,NOG,NR2E1,NR2F1,NR2F2,OSR2,PAX2,PAX5,PAX9,PITX2,POU3F3,POU4F1,POU4F2,PRRX1,PTCH1,SATB2,SCRT2,SFRP2,SHOX2,SIX1,SIX3,SOX14,SOX2,TFAP2A,TWIST2,VAX1,WT1,ZIC2
563	California sea lion_Blood	positive	GO Biological Process	GO:2000113	negative regulation of cellular macromolecule biosynthetic process	116	7.89881e-21	8.24636e-17	7.10893e-19	2.33126	55.7639	130	3460	0.26749	0.0375723	50	463	988	CDX2,DLL4,DLX1,DLX2,DMBX1,FEZF2,FOXA2,FOXB1,FOXC1,FOXD3,FOXG1,FST,HOXD8,HSF4,ID1,ID4,IGF2BP3,KCTD1,LHX9,MEIS2,MSX1,NKX2-1,NKX2-5,NOG,NR2E1,NR2F1,NR2F2,OSR2,PAX2,PAX5,PAX9,PITX2,POU3F3,POU4F1,POU4F2,PRRX1,PTCH1,SATB2,SCRT2,SFRP2,SHOX2,SIX1,SIX3,SOX14,SOX2,TFAP2A,TWIST2,VAX1,WT1,ZIC2
564	California sea lion_Blood	positive	GO Biological Process	GO:0031327	negative regulation of cellular biosynthetic process	117	9.00105e-21	9.3971e-17	8.03171e-19	2.31705	56.5375	131	3508	0.269547	0.0373432	51	493	1076	CDX2,DLL4,DLX1,DLX2,DMBX1,DRD4,FEZF2,FOXA2,FOXB1,FOXC1,FOXD3,FOXG1,FST,HOXD8,HSF4,ID1,ID4,IGF2BP3,KCTD1,LHX9,MEIS2,MSX1,NKX2-1,NKX2-5,NOG,NR2E1,NR2F1,NR2F2,OSR2,PAX2,PAX5,PAX9,PITX2,POU3F3,POU4F1,POU4F2,PRRX1,PTCH1,SATB2,SCRT2,SFRP2,SHOX2,SIX1,SIX3,SOX14,SOX2,TFAP2A,TWIST2,VAX1,WT1,ZIC2
565	California sea lion_Blood	positive	GO Biological Process	GO:0010629	negative regulation of gene expression	117	9.00105e-21	9.3971e-17	8.03171e-19	2.31705	56.5375	131	3508	0.269547	0.0373432	50	464	980	CDX2,DLL4,DLX1,DLX2,DMBX1,FEZF2,FOXA2,FOXB1,FOXC1,FOXD3,FOXG1,FST,HOXD8,HSF4,ID1,ID4,KCTD1,LHX9,LIN28B,MEIS2,MSX1,NKX2-1,NKX2-5,NOG,NR2E1,NR2F1,NR2F2,OSR2,PAX2,PAX5,PAX9,PITX2,POU3F3,POU4F1,POU4F2,PRRX1,PTCH1,SATB2,SCRT2,SFRP2,SHOX2,SIX1,SIX3,SOX14,SOX2,TFAP2A,TWIST2,VAX1,WT1,ZIC2
566	California sea lion_Blood	positive	GO Biological Process	GO:0009890	negative regulation of biosynthetic process	119	1.18178e-20	1.23378e-16	1.03679e-18	2.3098	56.7148	131	3519	0.269547	0.0372265	51	495	1091	CDX2,DLL4,DLX1,DLX2,DMBX1,DRD4,FEZF2,FOXA2,FOXB1,FOXC1,FOXD3,FOXG1,FST,HOXD8,HSF4,ID1,ID4,IGF2BP3,KCTD1,LHX9,MEIS2,MSX1,NKX2-1,NKX2-5,NOG,NR2E1,NR2F1,NR2F2,OSR2,PAX2,PAX5,PAX9,PITX2,POU3F3,POU4F1,POU4F2,PRRX1,PTCH1,SATB2,SCRT2,SFRP2,SHOX2,SIX1,SIX3,SOX14,SOX2,TFAP2A,TWIST2,VAX1,WT1,ZIC2
567	California sea lion_Blood	positive	GO Biological Process	GO:0010558	negative regulation of macromolecule biosynthetic process	120	1.36638e-20	1.4265e-16	1.18875e-18	2.31653	56.1185	130	3482	0.26749	0.0373349	50	473	1029	CDX2,DLL4,DLX1,DLX2,DMBX1,FEZF2,FOXA2,FOXB1,FOXC1,FOXD3,FOXG1,FST,HOXD8,HSF4,ID1,ID4,IGF2BP3,KCTD1,LHX9,MEIS2,MSX1,NKX2-1,NKX2-5,NOG,NR2E1,NR2F1,NR2F2,OSR2,PAX2,PAX5,PAX9,PITX2,POU3F3,POU4F1,POU4F2,PRRX1,PTCH1,SATB2,SCRT2,SFRP2,SHOX2,SIX1,SIX3,SOX14,SOX2,TFAP2A,TWIST2,VAX1,WT1,ZIC2
568	California sea lion_Blood	positive	GO Biological Process	GO:0043170	macromolecule metabolic process	121	2.64353e-20	2.75984e-16	2.28086e-18	1.59343	165.68	264	10280	0.54321	0.0256809	111	2200	6781	ADRB1,BARHL2,CDX2,CELF4,CELF6,DLL4,DMBX1,EBF3,EGR3,EXOSC2,FEZF2,FOXA2,FOXB1,FOXC1,FOXD3,FOXG1,FOXP4,GDF6,GRHL2,GSX1,HAND2,HOXA11,HOXA13,HOXB7,HOXB8,HOXC10,HOXC11,HOXC12,HOXC13,HOXC4,HOXC5,HOXC9,HOXD1,HOXD10,HOXD11,HOXD12,HOXD13,HOXD3,HOXD4,HOXD8,HOXD9,HSF4,ID1,IGF2BP3,IRX5,KCTD1,KLF2,LBX1,LHX2,LIN28B,LTBP4,MAFA,MAFB,MARCH4,MEIS2,MNX1,MSX1,NEUROD1,NEUROD2,NEUROG2,NKX2-1,NKX2-2,NKX2-8,NOL3,NPAS3,NP…
569	California sea lion_Blood	positive	GO Biological Process	GO:0051093	negative regulation of developmental process	122	2.66851e-20	2.78592e-16	2.28354e-18	2.87719	31.9756	92	1984	0.1893	0.046371	36	268	605	BAI1,CDX2,DLL4,DLX1,DLX2,FOXA2,FOXG1,FST,HAND2,HOXB8,ID1,ID4,LBX1,MAFB,MEIS2,NEUROD2,NKX2-1,NKX2-2,NKX2-5,NOG,NR2E1,NR5A1,NTN1,PAX2,PAX6,PHOX2B,PTCH1,SFRP2,SIX1,SIX2,SOX2,TLX3,TWIST2,VAX1,WNT3,WT1
570	California sea lion_Blood	positive	GO Biological Process	GO:0035115	embryonic forelimb morphogenesis	123	3.41581e-20	3.5661e-16	2.89927e-18	7.11371	5.06065	36	314	0.0740741	0.11465	10	25	32	ALDH1A2,EN1,HOXA11,HOXA13,HOXD11,HOXD9,OSR2,SHOX2,TFAP2A,WNT3
571	California sea lion_Blood	positive	GO Biological Process	GO:0001708	cell fate specification	124	4.4072e-20	4.60112e-16	3.71058e-18	4.91961	9.96014	49	618	0.100823	0.079288	17	44	65	DBX1,EVX1,FOXA2,HOXA11,HOXA13,HOXC10,HOXD10,LBX1,MNX1,NKX2-2,PAX2,PAX6,POU4F1,SIX1,SIX2,SOX2,TLX3
572	California sea lion_Blood	positive	GO Biological Process	GO:0000122	negative regulation of transcription from RNA polymerase II promoter	125	5.63656e-20	5.88456e-16	4.70765e-18	2.60079	40.3724	105	2505	0.216049	0.0419162	41	292	572	CDX2,DLL4,DLX1,DLX2,DMBX1,FEZF2,FOXA2,FOXB1,FOXC1,FOXD3,FST,HOXD8,HSF4,ID1,ID4,MEIS2,MSX1,NKX2-1,NKX2-5,NOG,NR2E1,NR2F1,NR2F2,OSR2,PAX2,PAX5,PITX2,POU4F1,POU4F2,PRRX1,PTCH1,SATB2,SCRT2,SHOX2,SIX1,SOX14,SOX2,TFAP2A,TWIST2,VAX1,WT1
573	California sea lion_Blood	positive	GO Biological Process	GO:0044260	cellular macromolecule metabolic process	126	1.13913e-19	1.18925e-15	9.43852e-18	1.59508	161.748	258	10036	0.530864	0.0257074	110	2079	6173	ADRB1,BARHL2,CDX2,CELF4,CELF6,DLL4,DMBX1,EBF3,EGR3,EXOSC2,FEZF2,FOXA2,FOXB1,FOXC1,FOXD3,FOXG1,FOXP4,GDF6,GRHL2,GSX1,HAND2,HOXA11,HOXA13,HOXB7,HOXB8,HOXC10,HOXC11,HOXC12,HOXC13,HOXC4,HOXC5,HOXC9,HOXD1,HOXD10,HOXD11,HOXD12,HOXD13,HOXD3,HOXD4,HOXD8,HOXD9,HSF4,ID1,IGF2BP3,IRX5,KCTD1,KLF2,LBX1,LHX2,LIN28B,LTBP4,MAFA,MAFB,MARCH4,MEIS2,MNX1,MSX1,NEUROD1,NEUROD2,NEUROG2,NKX2-1,NKX2-2,NKX2-8,NOL3,NPAS3,NP…
574	California sea lion_Blood	positive	GO Biological Process	GO:0048729	tissue morphogenesis	127	1.15522e-19	1.20605e-15	9.49645e-18	3.05762	26.8182	82	1664	0.168724	0.0492788	36	241	481	ALDH1A2,DLL4,FOXA2,FOXC1,FOXD3,FST,GRHL2,HAND2,HOXA11,HOXA13,HOXD11,HOXD13,LBX1,LHX2,NKX2-1,NKX2-5,NOG,NTN1,PAX2,PAX7,PITX2,POU4F1,PTCH1,SFRP2,SHOX2,SIX1,SIX2,SOCS3,SOX2,TBX4,TFAP2A,WNT10A,WNT3,WT1,ZIC2,ZIC5
575	California sea lion_Blood	positive	GO Biological Process	GO:0071704	organic substance metabolic process	128	2.03762e-19	2.12728e-15	1.66194e-17	1.54305	178.219	275	11058	0.565844	0.0248689	120	2573	8562	ADCY2,ADRB1,ALDH1A2,ANK1,ATP5EP2,BARHL2,CDX2,CELF4,CELF6,CYP26B1,DLL4,DMBX1,DRD4,EBF3,EGR3,EXOSC2,FEZF2,FOXA2,FOXB1,FOXC1,FOXD3,FOXG1,FOXP4,GDF6,GRHL2,GSX1,HAND2,HOXA11,HOXA13,HOXB7,HOXB8,HOXC10,HOXC11,HOXC12,HOXC13,HOXC4,HOXC5,HOXC9,HOXD1,HOXD10,HOXD11,HOXD12,HOXD13,HOXD3,HOXD4,HOXD8,HOXD9,HSF4,ID1,IGF2BP3,IRS1,IRX5,KCTD1,KLF2,LBX1,LHX2,LIN28B,LTBP4,MAFA,MAFB,MARCH4,MEIS2,MNX1,MSX1,NEUROD1,NEURO…
576	California sea lion_Blood	positive	GO Biological Process	GO:0044238	primary metabolic process	129	3.51481e-19	3.66946e-15	2.84454e-17	1.54536	176.011	272	10921	0.559671	0.0249061	118	2514	8315	ADCY2,ADRB1,ALDH1A2,ATP5EP2,BARHL2,CDX2,CELF4,CELF6,CYP26B1,DLL4,DMBX1,EBF3,EGR3,EXOSC2,FEZF2,FOXA2,FOXB1,FOXC1,FOXD3,FOXG1,FOXP4,GDF6,GRHL2,GSX1,HAND2,HOXA11,HOXA13,HOXB7,HOXB8,HOXC10,HOXC11,HOXC12,HOXC13,HOXC4,HOXC5,HOXC9,HOXD1,HOXD10,HOXD11,HOXD12,HOXD13,HOXD3,HOXD4,HOXD8,HOXD9,HSF4,ID1,IGF2BP3,IRS1,IRX5,KCTD1,KLF2,LBX1,LHX2,LIN28B,LTBP4,MAFA,MAFB,MARCH4,MEIS2,MNX1,MSX1,NEUROD1,NEUROD2,NEUROG2…
577	California sea lion_Blood	positive	GO Biological Process	GO:0030902	hindbrain development	130	4.82813e-19	5.04057e-15	3.87736e-17	4.08302	13.7153	56	851	0.115226	0.0658049	14	71	122	ALDH1A2,EN1,EN2,FOXA2,MAFB,NEUROD1,NEUROD2,NOG,OTX1,PAX6,PHOX2B,POU4F1,PTF1A,RFX4
578	California sea lion_Blood	positive	GO Biological Process	GO:0048663	neuron fate commitment	131	6.93888e-19	7.24419e-15	5.52992e-17	4.42575	11.5235	51	715	0.104938	0.0713287	19	52	62	DBX1,DLX1,DLX2,EVX1,FOXA2,GSX1,HOXC10,HOXD10,LBX1,MNX1,NKX2-1,NKX2-2,PAX6,PAX7,POU4F1,PTF1A,SIX1,SOX2,TLX3
579	California sea lion_Blood	positive	GO Biological Process	GO:0009954	proximal/distal pattern formation	132	1.98761e-18	2.07506e-14	1.57202e-16	6.29212	5.72144	36	355	0.0740741	0.101408	12	29	32	ALDH1A2,CYP26B1,DLX1,DLX2,EN1,HOXA11,HOXC10,HOXC11,HOXD10,HOXD11,HOXD9,SP8
580	California sea lion_Blood	positive	GO Biological Process	GO:0008152	metabolic process	133	2.43165e-18	2.53865e-14	1.90876e-16	1.51375	182.989	277	11354	0.569959	0.0243967	123	2709	9196	ADCY2,ADRB1,ALDH1A2,ANK1,ATP5EP2,BARHL2,CDX2,CELF4,CELF6,COX4I2,CYP26B1,DLL4,DMBX1,DRD4,EBF3,EGR3,EXOSC2,FEZF2,FOXA2,FOXB1,FOXC1,FOXD3,FOXG1,FOXP4,GDF6,GRHL2,GSX1,HAND2,HOXA11,HOXA13,HOXB7,HOXB8,HOXC10,HOXC11,HOXC12,HOXC13,HOXC4,HOXC5,HOXC9,HOXD1,HOXD10,HOXD11,HOXD12,HOXD13,HOXD3,HOXD4,HOXD8,HOXD9,HSF4,ID1,IGF2BP3,IRS1,IRX5,KCNH4,KCTD1,KLF2,LBX1,LHX2,LIN28B,LTBP4,MAFA,MAFB,MARCH4,MEIS2,MNX1,MSX1,…
581	California sea lion_Blood	positive	GO Biological Process	GO:0045597	positive regulation of cell differentiation	134	3.04904e-18	3.1832e-14	2.37552e-16	2.87064	28.9134	83	1794	0.170782	0.0462653	28	252	537	ADRB1,CDX2,CYP26B1,FEZF2,FOXA2,FOXG1,GDF6,HOXA11,HOXD11,HOXD3,HSF4,ID4,NEUROD1,NEUROD2,NEUROG2,NKX2-2,NKX2-5,NTN1,OTP,PAX2,PAX6,PHOX2B,POU4F2,SFRP2,SHOX2,SOCS3,SOX2,WNT3
582	California sea lion_Blood	positive	GO Biological Process	GO:0043473	pigmentation	135	3.5511e-18	3.70735e-14	2.74619e-16	9.60256	2.70761	26	168	0.0534979	0.154762	3	28	89	EN1,FOXD3,ZIC2
583	California sea lion_Blood	positive	GO Biological Process	GO:0031324	negative regulation of cellular metabolic process	136	3.76844e-18	3.93425e-14	2.89283e-16	2.12329	63.5805	135	3945	0.277778	0.0342205	52	633	1474	CDX2,DLL4,DLX1,DLX2,DMBX1,DRD4,FEZF2,FOXA2,FOXB1,FOXC1,FOXD3,FOXG1,FST,HOXD8,HSF4,ID1,ID4,IGF2BP3,KCTD1,LHX9,MEIS2,MSX1,NKX2-1,NKX2-5,NOG,NR2E1,NR2F1,NR2F2,OSR2,PAX2,PAX5,PAX9,PITX2,POU3F3,POU4F1,POU4F2,PRRX1,PTCH1,SATB2,SCRT2,SFRP2,SHOX2,SIX1,SIX3,SOCS3,SOX14,SOX2,TFAP2A,TWIST2,VAX1,WT1,ZIC2
584	California sea lion_Blood	positive	GO Biological Process	GO:0040011	locomotion	137	3.82504e-18	3.99334e-14	2.91485e-16	2.56027	38.2772	98	2375	0.201646	0.0412632	35	367	1042	ANK1,BARHL2,EGR3,EMX2,FEZF2,FOXB1,FOXC1,FOXD3,FOXG1,HAND2,ID1,LHX2,LHX9,MNX1,NEUROG2,NKX2-1,NOG,NR2E1,NR2F1,NR2F2,NTN1,PAX6,PHOX2B,PITX2,PLA2G1B,POU3F3,POU4F1,POU4F2,POU4F3,SATB2,SIX1,TLX3,VAX1,WNT3,ZIC2
585	California sea lion_Blood	positive	GO Biological Process	GO:0003008	system process	138	5.18754e-18	5.41579e-14	3.92449e-16	2.44189	42.9994	105	2668	0.216049	0.0393553	48	553	1952	ADCY2,ADRB1,C1QL3,CBLN1,CELF4,DLL4,DRD4,EGR3,FOXB1,FOXC1,FZD2,GLRA1,GRIA2,HCN1,HOXB8,HOXC10,HOXD10,HRC,ID4,IGDCC3,IRX5,KCNA1,KCNA3,KCNC4,KCNG3,KCNH4,KCNJ3,KCNJ9,KCNMA1,NEUROD2,NKX2-5,NR2E1,PAX2,PAX6,PHOX2B,POU3F1,POU4F1,POU4F2,POU4F3,PTGER3,SIX1,SIX3,SLC12A5,SLC6A5,SOX2,TFAP2A,TLX3,ZIC2
586	California sea lion_Blood	positive	GO Biological Process	GO:0021903	rostrocaudal neural tube patterning	139	5.58861e-18	5.83451e-14	4.19749e-16	9.4341	2.75596	26	171	0.0534979	0.152047	2	9	11	EN1,PAX6
587	California sea lion_Blood	positive	GO Biological Process	GO:0045664	regulation of neuron differentiation	140	6.94924e-18	7.25501e-14	5.18215e-16	3.10449	23.5143	73	1459	0.150206	0.0500343	24	179	353	BARHL2,DBN1,FEZF2,FOXA2,FOXG1,GDF6,HOXD3,ID4,LBX1,NEUROD1,NEUROD2,NEUROG2,NKX2-2,NKX2-5,NR2E1,NTN1,PAX6,PHOX2B,SHOX2,SIX1,SOX2,TFAP2A,TLX3,WNT3
588	California sea lion_Blood	positive	GO Biological Process	GO:0044237	cellular metabolic process	141	1.29695e-17	1.35401e-13	9.60292e-16	1.51637	177.397	269	11007	0.553498	0.024439	120	2525	8234	ADCY2,ADRB1,ALDH1A2,ANK1,ATP5EP2,BARHL2,CDX2,CELF4,CELF6,COX4I2,CYP26B1,DLL4,DMBX1,DRD4,EBF3,EGR3,EXOSC2,FEZF2,FOXA2,FOXB1,FOXC1,FOXD3,FOXG1,FOXP4,GDF6,GRHL2,GSX1,HAND2,HOXA11,HOXA13,HOXB7,HOXB8,HOXC10,HOXC11,HOXC12,HOXC13,HOXC4,HOXC5,HOXC9,HOXD1,HOXD10,HOXD11,HOXD12,HOXD13,HOXD3,HOXD4,HOXD8,HOXD9,HSF4,ID1,IGF2BP3,IRX5,KCNH4,KCTD1,KLF2,LBX1,LHX2,LIN28B,LTBP4,MAFA,MAFB,MARCH4,MEIS2,MNX1,MSX1,NEURO…
589	California sea lion_Blood	positive	GO Biological Process	GO:0002009	morphogenesis of an epithelium	142	2.15078e-17	2.24541e-13	1.58128e-15	3.13597	22.3217	70	1385	0.144033	0.0505415	29	191	373	ALDH1A2,DLL4,FOXA2,FOXD3,GRHL2,HAND2,HOXA11,HOXA13,HOXD11,HOXD13,LBX1,LHX2,NKX2-1,NKX2-5,NOG,NTN1,PAX2,PITX2,PTCH1,SFRP2,SIX1,SIX2,SOCS3,SOX2,TBX4,TFAP2A,WT1,ZIC2,ZIC5
590	California sea lion_Blood	positive	GO Biological Process	GO:0006928	cellular component movement	143	2.4546e-17	2.5626e-13	1.79203e-15	2.45927	40.6625	100	2523	0.205761	0.0396353	36	425	1179	ANK1,BARHL2,EGR3,EMX2,FEZF2,FOXB1,FOXC1,FOXD3,FOXG1,HAND2,ID1,IGSF8,LHX2,LHX9,MNX1,NEUROG2,NKX2-1,NOG,NR2E1,NR2F1,NR2F2,NTN1,PAX6,PHOX2B,PITX2,PLA2G1B,POU3F3,POU4F1,POU4F2,POU4F3,SATB2,SIX1,TLX3,VAX1,WNT3,ZIC2
591	California sea lion_Blood	positive	GO Biological Process	GO:0010605	negative regulation of macromolecule metabolic process	144	2.99055e-17	3.12214e-13	2.16815e-15	2.06369	65.9013	136	4089	0.279835	0.03326	52	646	1480	CDX2,DLL4,DLX1,DLX2,DMBX1,FEZF2,FOXA2,FOXB1,FOXC1,FOXD3,FOXG1,FST,HOXD8,HSF4,ID1,ID4,IGF2BP3,KCTD1,LHX9,LIN28B,MEIS2,MSX1,NKX2-1,NKX2-5,NOG,NR2E1,NR2F1,NR2F2,OSR2,PAX2,PAX5,PAX9,PITX2,POU3F3,POU4F1,POU4F2,PRRX1,PTCH1,SATB2,SCRT2,SFRP2,SHOX2,SIX1,SIX3,SOCS3,SOX14,SOX2,TFAP2A,TWIST2,VAX1,WT1,ZIC2
592	California sea lion_Blood	positive	GO Biological Process	GO:0048665	neuron fate specification	145	3.9897e-17	4.16524e-13	2.87258e-15	5.39542	7.04301	38	437	0.0781893	0.0869565	12	25	29	DBX1,EVX1,FOXA2,HOXC10,HOXD10,LBX1,MNX1,NKX2-2,PAX6,POU4F1,SIX1,TLX3
593	California sea lion_Blood	positive	GO Biological Process	GO:0042127	regulation of cell proliferation	146	4.86479e-17	5.07885e-13	3.47866e-15	2.36478	44.4016	105	2755	0.216049	0.0381125	40	464	1247	ALDH1A2,BAI1,DLL4,EGR3,FEZF2,FOXG1,HAND2,HOXC10,HOXD13,HSF4,ID4,IRS1,LBX1,NKX2-5,NKX2-8,NOG,NR2E1,NR2F2,NTN1,NUAK1,OSR2,OTP,PAX2,PAX6,PAX7,PHOX2B,PITX2,PLA2G1B,POU3F3,PRRX1,PTCH1,SFRP2,SHOX2,SIX1,SOX2,TFAP2A,TLX1,TWIST2,VAX1,WT1
594	California sea lion_Blood	positive	GO Biological Process	GO:0009892	negative regulation of metabolic process	147	5.40645e-17	5.64433e-13	3.83968e-15	2.04142	67.1101	137	4164	0.281893	0.0329011	53	683	1591	CDX2,DLL4,DLX1,DLX2,DMBX1,DRD4,FEZF2,FOXA2,FOXB1,FOXC1,FOXD3,FOXG1,FST,HOXD8,HSF4,ID1,ID4,IGF2BP3,KCTD1,LHX9,LIN28B,MEIS2,MSX1,NKX2-1,NKX2-5,NOG,NR2E1,NR2F1,NR2F2,OSR2,PAX2,PAX5,PAX9,PITX2,POU3F3,POU4F1,POU4F2,PRRX1,PTCH1,SATB2,SCRT2,SFRP2,SHOX2,SIX1,SIX3,SOCS3,SOX14,SOX2,TFAP2A,TWIST2,VAX1,WT1,ZIC2
595	California sea lion_Blood	positive	GO Biological Process	GO:0035136	forelimb morphogenesis	148	6.23529e-17	6.50964e-13	4.39841e-15	5.65495	6.36611	36	395	0.0740741	0.0911392	11	31	39	ALDH1A2,EN1,HOXA11,HOXA13,HOXD10,HOXD11,HOXD9,OSR2,SHOX2,TFAP2A,WNT3
596	California sea lion_Blood	positive	GO Biological Process	GO:0045596	negative regulation of cell differentiation	149	9.89946e-17	1.0335e-12	6.93626e-15	2.87186	26.4637	76	1642	0.156379	0.046285	29	228	487	CDX2,DLX1,DLX2,FOXA2,FOXG1,FST,HAND2,HOXB8,ID1,ID4,LBX1,MAFB,MEIS2,NKX2-1,NKX2-2,NKX2-5,NOG,NR2E1,NTN1,PAX6,PHOX2B,PTCH1,SFRP2,SIX2,SOX2,TLX3,TWIST2,VAX1,WNT3
597	California sea lion_Blood	positive	GO Biological Process	GO:0030901	midbrain development	150	4.22711e-16	4.4131e-12	2.94207e-14	7.5463	3.57791	27	222	0.0555556	0.121622	6	22	33	EN1,EN2,FOXB1,OTX1,RFX4,TFAP2D
598	California sea lion_Blood	positive	GO Biological Process	GO:0021871	forebrain regionalization	151	1.4792e-15	1.54428e-11	1.0227e-13	6.04864	5.12512	31	318	0.063786	0.0974843	6	19	20	EMX2,FEZF2,LHX2,NKX2-1,PAX6,SIX3
599	California sea lion_Blood	positive	GO Biological Process	GO:0007409	axonogenesis	152	1.61653e-15	1.68766e-11	1.1103e-13	2.91045	23.7077	69	1471	0.141975	0.0469069	25	214	454	ANK1,BAI1,FEZF2,FOXB1,FOXD3,FOXG1,FZD2,LHX2,LHX9,MNX1,NEUROG2,NKX2-1,NKX2-8,NOG,NR2E1,NTN1,PAX2,PAX6,PHOX2B,POU4F1,POU4F2,POU4F3,VAX1,WNT3,ZIC2
600	California sea lion_Blood	positive	GO Biological Process	GO:0030917	midbrain-hindbrain boundary development	153	1.99981e-15	2.0878e-11	1.36458e-13	11.9081	1.59556	19	99	0.0390947	0.191919	1	8	9	EN1
601	California sea lion_Blood	positive	GO Biological Process	GO:0016477	cell migration	154	2.4096e-15	2.51563e-11	1.63352e-13	2.77881	26.2703	73	1630	0.150206	0.0447853	26	224	615	BARHL2,EGR3,EMX2,FEZF2,FOXB1,FOXC1,FOXD3,HAND2,ID1,MNX1,NEUROG2,NKX2-1,NR2E1,NR2F1,NR2F2,NTN1,PAX6,PHOX2B,PITX2,PLA2G1B,POU3F3,POU4F1,SATB2,SIX1,TLX3,VAX1
602	California sea lion_Blood	positive	GO Biological Process	GO:0061564	axon development	155	2.49779e-15	2.60769e-11	1.68238e-13	2.88495	23.9172	69	1484	0.141975	0.046496	25	220	469	ANK1,BAI1,FEZF2,FOXB1,FOXD3,FOXG1,FZD2,LHX2,LHX9,MNX1,NEUROG2,NKX2-1,NKX2-8,NOG,NR2E1,NTN1,PAX2,PAX6,PHOX2B,POU4F1,POU4F2,POU4F3,VAX1,WNT3,ZIC2
603	California sea lion_Blood	positive	GO Biological Process	GO:0021536	diencephalon development	156	2.56213e-15	2.67486e-11	1.71465e-13	4.30742	9.75062	42	605	0.0864198	0.0694215	13	49	75	ALDH1A2,FOXB1,GSX1,NKX2-1,NOG,OTP,OTX1,PAX6,PITX1,PITX2,POU4F1,SIX3,SOX2
604	California sea lion_Blood	positive	GO Biological Process	GO:0001654	eye development	157	3.1105e-15	3.24736e-11	2.06838e-13	3.25678	17.809	58	1105	0.119342	0.0524887	21	143	289	ALDH1A2,CRYBA2,FOXC1,HCN1,HSF4,IRX5,MEIS2,NEUROD1,NR2E1,OSR2,PAX2,PAX6,PITX2,POU4F2,PTF1A,SIX3,SOX2,TFAP2A,TWIST2,VAX1,WT1
605	California sea lion_Blood	positive	GO Biological Process	GO:0048812	neuron projection morphogenesis	158	3.59375e-15	3.75187e-11	2.3746e-13	2.86372	24.0945	69	1495	0.141975	0.0461539	25	228	494	ANK1,BAI1,FEZF2,FOXB1,FOXD3,FOXG1,FZD2,LHX2,LHX9,MNX1,NEUROG2,NKX2-1,NKX2-8,NOG,NR2E1,NTN1,PAX2,PAX6,PHOX2B,POU4F1,POU4F2,POU4F3,VAX1,WNT3,ZIC2
606	California sea lion_Blood	positive	GO Biological Process	GO:0048667	cell morphogenesis involved in neuron differentiation	159	4.52054e-15	4.71944e-11	2.9682e-13	2.85038	24.2073	69	1502	0.141975	0.0459388	25	225	484	ANK1,BAI1,FEZF2,FOXB1,FOXD3,FOXG1,FZD2,LHX2,LHX9,MNX1,NEUROG2,NKX2-1,NKX2-8,NOG,NR2E1,NTN1,PAX2,PAX6,PHOX2B,POU4F1,POU4F2,POU4F3,VAX1,WNT3,ZIC2
607	California sea lion_Blood	positive	GO Biological Process	GO:0021510	spinal cord development	160	4.52554e-15	4.72467e-11	2.95292e-13	3.63275	13.7637	50	854	0.102881	0.058548	17	52	84	DBX1,EVX1,FOXB1,GSX1,HOXB8,HOXC10,HOXD10,LBX1,MNX1,NKX2-2,NOG,PAX6,PAX7,PTCH1,RFX4,UNCX,ZIC1
608	California sea lion_Blood	positive	GO Biological Process	GO:0000902	cell morphogenesis	161	1.57162e-14	1.64077e-10	1.01911e-12	2.54901	30.9925	79	1923	0.162551	0.0410816	33	317	779	ANK1,BAI1,BIN3,FEZF2,FOXB1,FOXD3,FOXG1,FZD2,HOXA13,ID1,KLF2,LHX2,LHX9,MNX1,MSX1,NEUROG2,NKX2-1,NKX2-8,NOG,NR2E1,NTN1,ONECUT2,PAX2,PAX6,PHOX2B,POU4F1,POU4F2,POU4F3,SIX2,VAX1,WNT3,WT1,ZIC2
609	California sea lion_Blood	positive	GO Biological Process	GO:0032989	cellular component morphogenesis	162	2.10202e-14	2.19451e-10	1.35463e-12	2.51586	31.7983	80	1973	0.164609	0.0405474	34	338	845	ANK1,BAI1,BIN3,FEZF2,FOXB1,FOXD3,FOXG1,FZD2,HOXA13,ID1,KLF2,LHX2,LHX9,MNX1,MSX1,NEUROG2,NKX2-1,NKX2-5,NKX2-8,NOG,NR2E1,NTN1,ONECUT2,PAX2,PAX6,PHOX2B,POU4F1,POU4F2,POU4F3,SIX2,VAX1,WNT3,WT1,ZIC2
610	California sea lion_Blood	positive	GO Biological Process	GO:0048858	cell projection morphogenesis	163	2.33664e-14	2.43945e-10	1.49659e-12	2.72993	25.6417	70	1591	0.144033	0.0439975	26	259	620	ANK1,BAI1,FEZF2,FOXB1,FOXD3,FOXG1,FZD2,LHX2,LHX9,MNX1,NEUROG2,NKX2-1,NKX2-8,NOG,NR2E1,NTN1,ONECUT2,PAX2,PAX6,PHOX2B,POU4F1,POU4F2,POU4F3,VAX1,WNT3,ZIC2
611	California sea lion_Blood	positive	GO Biological Process	GO:0000904	cell morphogenesis involved in differentiation	164	2.34572e-14	2.44893e-10	1.49325e-12	2.63425	28.0915	74	1743	0.152263	0.0424555	29	271	590	ANK1,BAI1,FEZF2,FOXB1,FOXD3,FOXG1,FZD2,HOXA13,ID1,LHX2,LHX9,MNX1,NEUROG2,NKX2-1,NKX2-8,NOG,NR2E1,NTN1,PAX2,PAX6,PHOX2B,POU4F1,POU4F2,POU4F3,SIX2,VAX1,WNT3,WT1,ZIC2
612	California sea lion_Blood	positive	GO Biological Process	GO:0042221	response to chemical stimulus	165	2.43719e-14	2.54443e-10	1.54208e-12	1.93298	67.7708	131	4205	0.269547	0.0311534	55	931	3303	ADCY2,ALDH1A2,ANK1,CYP26B1,DLL4,DRD4,EGR3,EMX2,FEZF2,FOXA2,FOXD3,FOXG1,HSPA2,ID1,IRS1,KCNMA1,KLF2,LHX2,LHX9,LIN28B,LTBP4,MAFA,MNX1,MSI1,NEUROD1,NEUROD2,NEUROG2,NKX2-1,NOG,NR2E1,NR2F1,NR2F2,NR5A1,NTN1,PAX2,PAX6,PAX9,PHOX2B,PITX2,PLA2G1B,POU4F2,POU4F3,PTCH1,PTGER3,SATB2,SFRP2,SLC12A5,SOCS3,SOX2,TFAP2A,VAX1,WNT10A,WNT3,WT1,ZIC2
613	California sea lion_Blood	positive	GO Biological Process	GO:0007267	cell-cell signaling	166	2.44343e-14	2.55094e-10	1.53671e-12	2.6783	26.8827	72	1668	0.148148	0.0431655	36	357	909	ADCY2,ADRB1,C1QL3,CBLN1,CELF4,DRD4,EGR3,FZD2,GLRA1,GRIA2,HCN1,HOXA11,HOXC11,HOXD11,KCNA1,KCNA3,KCNC4,KCNG3,KCNH4,KCNJ3,KCNJ9,KCNMA1,LTBP4,MAFA,NEUROD1,NEUROD2,NKX2-1,NR5A1,SFRP2,SIX1,SIX3,SLC12A5,SLC6A5,SOX2,TFAP2A,WNT3
614	California sea lion_Blood	positive	GO Biological Process	GO:0048870	cell motility	167	2.50921e-14	2.61962e-10	1.56863e-12	2.65346	27.5113	73	1707	0.150206	0.0427651	26	241	678	BARHL2,EGR3,EMX2,FEZF2,FOXB1,FOXC1,FOXD3,HAND2,ID1,MNX1,NEUROG2,NKX2-1,NR2E1,NR2F1,NR2F2,NTN1,PAX6,PHOX2B,PITX2,PLA2G1B,POU3F3,POU4F1,SATB2,SIX1,TLX3,VAX1
615	California sea lion_Blood	positive	GO Biological Process	GO:0032990	cell part morphogenesis	168	2.64051e-14	2.7567e-10	1.64089e-12	2.72308	25.7062	70	1595	0.144033	0.0438871	26	264	635	ANK1,BAI1,FEZF2,FOXB1,FOXD3,FOXG1,FZD2,LHX2,LHX9,MNX1,NEUROG2,NKX2-1,NKX2-8,NOG,NR2E1,NTN1,ONECUT2,PAX2,PAX6,PHOX2B,POU4F1,POU4F2,POU4F3,VAX1,WNT3,ZIC2
616	California sea lion_Blood	positive	GO Biological Process	GO:0050896	response to stimulus	169	2.83364e-14	2.95832e-10	1.75049e-12	1.62323	120.746	196	7492	0.403292	0.0261612	91	1889	6887	ADCY2,ADRB1,ALDH1A2,ANK1,BAI1,CYP26B1,DLL4,DMBX1,DRD4,EGR3,EMX2,FEZF2,FOXA2,FOXB1,FOXC1,FOXD3,FOXG1,FST,FZD2,GDF6,GLRA1,GPR88,GRIA2,HAND2,HOXB8,HOXD10,HOXD3,HOXD9,HRC,HSF4,HSPA2,ID1,IL17RA,IRS1,IRX5,KCNH4,KCNJ3,KCNMA1,KLF2,LHX2,LHX9,LIN28B,LTBP4,MAFA,MNX1,MSI1,NEUROD1,NEUROD2,NEUROG2,NKX2-1,NKX2-2,NKX2-5,NOG,NPAS3,NPAS4,NR2E1,NR2F1,NR2F2,NR5A1,NRG3,NTN1,NUAK1,PAX2,PAX5,PAX6,PAX7,PAX9,PHOX2B,PIK3R…
617	California sea lion_Blood	positive	GO Biological Process	GO:0051179	localization	170	3.09436e-14	3.23051e-10	1.9003e-12	1.87532	74.1208	139	4599	0.286008	0.030224	64	1223	4032	ADCY2,ADRB1,ANK1,ATP5EP2,BARHL2,BIN3,CADM3,CBLN1,CDX2,DBN1,DRD4,EGR3,EMX2,FEZF2,FOXB1,FOXC1,FOXD3,GLRA1,GRIA2,HAND2,HCN1,ID1,ID4,IGF2BP3,IRS1,KCNA1,KCNA3,KCNC4,KCNG3,KCNH4,KCNJ3,KCNJ9,KCNMA1,LTBP4,MAFA,MNX1,MSX1,NEUROD1,NEUROG2,NKX2-1,NR2E1,NR2F1,NR2F2,NR5A1,NTN1,OSTM1,PAX6,PHOX2B,PITX2,PLA2G1B,POU3F3,POU4F1,PTCH1,PTGER3,SATB2,SIX1,SIX2,SIX3,SLC12A5,SLC15A3,SLC6A5,SYPL2,TLX3,VAX1
618	California sea lion_Blood	positive	GO Biological Process	GO:0001843	neural tube closure	171	3.22769e-14	3.36971e-10	1.97059e-12	4.62465	7.78438	36	483	0.0740741	0.0745342	9	40	72	GRHL2,LHX2,NOG,PAX2,PTCH1,SFRP2,TFAP2A,ZIC2,ZIC5
619	California sea lion_Blood	positive	GO Biological Process	GO:0060606	tube closure	172	3.43593e-14	3.58711e-10	2.08553e-12	4.61509	7.8005	36	484	0.0740741	0.0743802	9	41	73	GRHL2,LHX2,NOG,PAX2,PTCH1,SFRP2,TFAP2A,ZIC2,ZIC5
620	California sea lion_Blood	positive	GO Biological Process	GO:2000648	positive regulation of stem cell proliferation	173	3.44567e-14	3.59728e-10	2.07936e-12	5.04326	6.54339	33	406	0.0679012	0.0812808	9	41	58	FOXG1,IRS1,NR2E1,OTP,PAX6,PRRX1,SHOX2,SIX1,SOX2
621	California sea lion_Blood	positive	GO Biological Process	GO:0014020	primary neural tube formation	174	5.29798e-14	5.53109e-10	3.17879e-12	4.54929	7.91331	36	491	0.0740741	0.0733198	9	43	77	GRHL2,LHX2,NOG,PAX2,PTCH1,SFRP2,TFAP2A,ZIC2,ZIC5
622	California sea lion_Blood	positive	GO Biological Process	GO:0048706	embryonic skeletal system development	175	6.36639e-14	6.64652e-10	3.79801e-12	3.2431	16.3424	53	1014	0.109053	0.0522682	24	87	117	DLX1,DLX2,HOXA11,HOXB7,HOXB8,HOXC11,HOXC5,HOXC9,HOXD1,HOXD10,HOXD11,HOXD3,HOXD9,IRX5,NOG,OSR2,PAX7,PRRX1,SATB2,SHOX2,SIX1,SIX2,TFAP2A,TWIST2
623	California sea lion_Blood	positive	GO Biological Process	GO:0060562	epithelial tube morphogenesis	176	7.01413e-14	7.32275e-10	4.16066e-12	2.95698	20.291	60	1259	0.123457	0.0476569	23	155	292	DLL4,FOXA2,FOXD3,GRHL2,HAND2,HOXA11,HOXD11,LBX1,LHX2,NKX2-1,NKX2-5,NOG,NTN1,PAX2,PITX2,PTCH1,SFRP2,SIX1,SOX2,TFAP2A,WT1,ZIC2,ZIC5
624	California sea lion_Blood	positive	GO Biological Process	GO:0021537	telencephalon development	177	1.05912e-13	1.10572e-09	6.24701e-12	3.07491	18.2119	56	1130	0.115226	0.0495575	15	100	174	DLX1,DLX2,EMX2,FEZF2,FOXB1,ID4,LHX2,NEUROD1,NKX2-1,NR2E1,PAX6,POU3F3,SIX3,SOX2,UNCX
625	California sea lion_Blood	positive	GO Biological Process	GO:0031175	neuron projection development	178	1.2113e-13	1.2646e-09	7.10447e-12	2.66248	25.9157	69	1608	0.141975	0.0429105	25	262	596	ANK1,BAI1,FEZF2,FOXB1,FOXD3,FOXG1,FZD2,LHX2,LHX9,MNX1,NEUROG2,NKX2-1,NKX2-8,NOG,NR2E1,NTN1,PAX2,PAX6,PHOX2B,POU4F1,POU4F2,POU4F3,VAX1,WNT3,ZIC2
626	California sea lion_Blood	positive	GO Biological Process	GO:0035295	tube development	179	1.35705e-13	1.41676e-09	7.91486e-12	2.56481	28.4622	73	1766	0.150206	0.0413364	30	224	443	ALDH1A2,DLL4,FOXA2,FOXC1,FOXD3,GRHL2,HAND2,HOXA11,HOXD11,ID1,LBX1,LHX2,NKX2-1,NKX2-5,NKX2-8,NOG,NTN1,PAX2,PITX2,POU3F3,PTCH1,SFRP2,SIM1,SIX1,SOX2,TBX4,TFAP2A,WT1,ZIC2,ZIC5
627	California sea lion_Blood	positive	GO Biological Process	GO:0001841	neural tube formation	180	1.46814e-13	1.53274e-09	8.51524e-12	4.39705	8.1873	36	508	0.0740741	0.0708661	9	45	90	GRHL2,LHX2,NOG,PAX2,PTCH1,SFRP2,TFAP2A,ZIC2,ZIC5
628	California sea lion_Blood	positive	GO Biological Process	GO:0002052	positive regulation of neuroblast proliferation	181	2.11338e-13	2.20637e-09	1.21899e-11	6.7688	3.54568	24	220	0.0493827	0.109091	4	13	18	FOXG1,OTP,PAX6,SOX2
629	California sea lion_Blood	positive	GO Biological Process	GO:0035239	tube morphogenesis	182	2.51142e-13	2.62192e-09	1.44062e-11	2.87035	20.9034	60	1297	0.123457	0.0462606	23	161	309	DLL4,FOXA2,FOXD3,GRHL2,HAND2,HOXA11,HOXD11,LBX1,LHX2,NKX2-1,NKX2-5,NOG,NTN1,PAX2,PITX2,PTCH1,SFRP2,SIX1,SOX2,TFAP2A,WT1,ZIC2,ZIC5
630	California sea lion_Blood	positive	GO Biological Process	GO:0043583	ear development	183	2.55766e-13	2.67019e-09	1.45912e-11	3.26909	15.2948	50	949	0.102881	0.052687	19	110	189	FOXG1,FZD2,HOXA13,KCNMA1,MAFB,NEUROD1,NOG,NTN1,OSR2,OTX1,PAX2,PHOX2B,POU4F3,PRRX1,SIX1,SIX2,SOX2,TFAP2A,ZIC1
631	California sea lion_Blood	positive	GO Biological Process	GO:0008284	positive regulation of cell proliferation	184	7.71031e-13	8.04956e-09	4.37476e-11	2.58214	26.3347	68	1634	0.139918	0.0416157	26	280	700	ALDH1A2,EGR3,FOXG1,HOXC10,HSF4,ID4,IRS1,NKX2-5,NOG,NR2E1,NTN1,OSR2,OTP,PAX2,PAX6,PAX7,PITX2,PLA2G1B,POU3F3,PRRX1,SFRP2,SHOX2,SIX1,SOX2,TLX1,TWIST2
632	California sea lion_Blood	positive	GO Biological Process	GO:0043010	camera-type eye development	185	8.40424e-13	8.77402e-09	4.74272e-11	3.12072	16.3424	51	1014	0.104938	0.0502959	20	125	250	ALDH1A2,CRYBA2,FOXC1,HCN1,HSF4,IRX5,NEUROD1,NR2E1,OSR2,PAX2,PAX6,PITX2,POU4F2,PTF1A,SIX3,SOX2,TFAP2A,TWIST2,VAX1,WT1
633	California sea lion_Blood	positive	GO Biological Process	GO:0007154	cell communication	186	1.16784e-12	1.21922e-08	6.55497e-11	1.71157	90.5599	155	5619	0.31893	0.027585	76	1421	4878	ADCY2,ADRB1,ALDH1A2,ANK1,BAI1,C1QL3,CBLN1,CELF4,CYP26B1,DBN1,DLL4,DRD4,EGR3,FOXA2,FOXB1,FOXC1,FST,FZD2,GDF6,GLRA1,GPR88,GRIA2,HCN1,HOXA11,HOXC11,HOXD11,HOXD3,HRC,ID1,ID4,IL17RA,IRS1,KCNA1,KCNA3,KCNC4,KCNG3,KCNH4,KCNJ3,KCNJ9,KCNMA1,LTBP4,MAFA,NEUROD1,NEUROD2,NKX2-1,NKX2-2,NKX2-5,NOG,NPAS3,NPAS4,NR2E1,NR2F1,NR2F2,NR5A1,NRG3,PAX2,PAX6,PIK3R5,PITX2,PLA2G1B,POU3F1,POU4F2,PTCH1,PTF1A,PTGER3,SFRP2,SIM1,…
634	California sea lion_Blood	positive	GO Biological Process	GO:0021797	forebrain anterior/posterior pattern specification	187	1.84591e-12	1.92713e-08	1.03055e-10	7.23886	2.90101	21	180	0.0432099	0.116667	3	6	6	FEZF2,PAX6,SIX3
635	California sea lion_Blood	positive	GO Biological Process	GO:0045665	negative regulation of neuron differentiation	188	1.97051e-12	2.05722e-08	1.09426e-10	4.12862	8.4774	35	526	0.0720165	0.0665399	10	40	54	FOXA2,FOXG1,ID4,LBX1,NKX2-2,NR2E1,PAX6,PHOX2B,SOX2,TLX3
636	California sea lion_Blood	positive	GO Biological Process	GO:0001655	urogenital system development	189	2.36953e-12	2.4738e-08	1.30889e-10	2.95464	17.9379	53	1113	0.109053	0.0476191	20	145	279	ALDH1A2,EMX2,FOXB1,FOXC1,FOXD3,HOXA11,HOXA13,HOXC11,HOXD11,HOXD13,NOG,OSR2,PAX2,POU3F3,PTCH1,SIM1,SIX1,SIX2,TFAP2A,WT1
637	California sea lion_Blood	positive	GO Biological Process	GO:0045666	positive regulation of neuron differentiation	190	2.39745e-12	2.50294e-08	1.31734e-10	4.32888	7.62321	33	473	0.0679012	0.0697674	11	44	70	FEZF2,FOXA2,GDF6,HOXD3,NEUROD1,NEUROD2,NEUROG2,NKX2-2,NKX2-5,PHOX2B,SOX2
638	California sea lion_Blood	positive	GO Biological Process	GO:0030030	cell projection organization	191	2.79569e-12	2.9187e-08	1.52811e-10	2.46779	28.3654	70	1760	0.144033	0.0397727	26	318	830	ANK1,BAI1,FEZF2,FOXB1,FOXD3,FOXG1,FZD2,LHX2,LHX9,MNX1,NEUROG2,NKX2-1,NKX2-8,NOG,NR2E1,NTN1,ONECUT2,PAX2,PAX6,PHOX2B,POU4F1,POU4F2,POU4F3,VAX1,WNT3,ZIC2
639	California sea lion_Blood	positive	GO Biological Process	GO:0072091	regulation of stem cell proliferation	192	2.81707e-12	2.94102e-08	1.53178e-10	4.18573	8.12283	34	504	0.0699589	0.0674603	10	50	77	FOXG1,IRS1,NR2E1,OTP,PAX6,PRRX1,SHOX2,SIX1,SOX2,VAX1
640	California sea lion_Blood	positive	GO Biological Process	GO:0044700	single organism signaling	193	3.93019e-12	4.10312e-08	2.12597e-10	1.70348	88.642	151	5500	0.3107	0.0274546	74	1386	4755	ADCY2,ADRB1,ALDH1A2,ANK1,BAI1,C1QL3,CBLN1,CELF4,CYP26B1,DLL4,DRD4,EGR3,FOXA2,FOXC1,FST,FZD2,GDF6,GLRA1,GPR88,GRIA2,HCN1,HOXA11,HOXC11,HOXD11,HOXD3,HRC,ID1,ID4,IL17RA,IRS1,KCNA1,KCNA3,KCNC4,KCNG3,KCNH4,KCNJ3,KCNJ9,KCNMA1,LTBP4,MAFA,NEUROD1,NEUROD2,NKX2-1,NKX2-2,NKX2-5,NOG,NPAS3,NPAS4,NR2E1,NR2F1,NR2F2,NR5A1,NRG3,PAX2,PAX6,PIK3R5,PITX2,PLA2G1B,POU3F1,POU4F2,PTCH1,PTF1A,PTGER3,SFRP2,SIM1,SIX1,SIX3,S…
641	California sea lion_Blood	positive	GO Biological Process	GO:0001656	metanephros development	194	4.14194e-12	4.32419e-08	2.22896e-10	4.02159	8.70303	35	540	0.0720165	0.0648148	11	54	81	HOXA11,HOXC11,HOXD11,OSR2,PAX2,POU3F3,PTCH1,SIX1,SIX2,TFAP2A,WT1
642	California sea lion_Blood	positive	GO Biological Process	GO:0072001	renal system development	195	4.52611e-12	4.72526e-08	2.42321e-10	3.02375	16.5358	50	1026	0.102881	0.0487329	17	127	244	ALDH1A2,EMX2,FOXC1,FOXD3,HOXA11,HOXC11,HOXD11,NOG,OSR2,PAX2,POU3F3,PTCH1,SIM1,SIX1,SIX2,TFAP2A,WT1
643	California sea lion_Blood	positive	GO Biological Process	GO:0072175	epithelial tube formation	196	4.73469e-12	4.94302e-08	2.52195e-10	3.81354	9.70227	37	602	0.0761317	0.0614618	10	61	111	GRHL2,LHX2,NOG,PAX2,PTCH1,SFRP2,SIX1,TFAP2A,ZIC2,ZIC5
644	California sea lion_Blood	positive	GO Biological Process	GO:0001838	embryonic epithelial tube formation	196	4.73469e-12	4.94302e-08	2.52195e-10	3.81354	9.70227	37	602	0.0761317	0.0614618	10	61	110	GRHL2,LHX2,NOG,PAX2,PTCH1,SFRP2,SIX1,TFAP2A,ZIC2,ZIC5
645	California sea lion_Blood	positive	GO Biological Process	GO:0035270	endocrine system development	198	6.60386e-12	6.89443e-08	3.48203e-10	3.2279	13.941	45	865	0.0925926	0.0520231	20	78	128	ALDH1A2,FOXA2,GSX1,HOXD3,MNX1,NEUROD1,NKX2-1,NKX2-2,NKX2-5,NOG,NR5A1,ONECUT2,OTP,PAX6,PITX1,PITX2,PTF1A,SIX1,SOX2,WT1
646	California sea lion_Blood	positive	GO Biological Process	GO:0001764	neuron migration	199	7.71982e-12	8.05949e-08	4.04999e-10	3.59028	10.8627	39	674	0.0802469	0.0578635	13	57	107	BARHL2,MNX1,NEUROG2,NKX2-1,NR2F1,NR2F2,NTN1,PAX6,PHOX2B,PITX2,SATB2,TLX3,VAX1
647	California sea lion_Blood	positive	GO Biological Process	GO:0001822	kidney development	200	7.86744e-12	8.21361e-08	4.1068e-10	3.32258	12.9417	43	803	0.0884774	0.0535492	14	99	196	ALDH1A2,FOXC1,FOXD3,HOXA11,HOXC11,HOXD11,OSR2,PAX2,POU3F3,PTCH1,SIX1,SIX2,TFAP2A,WT1
648	California sea lion_Blood	positive	GO Biological Process	GO:0042471	ear morphogenesis	201	8.44696e-12	8.81863e-08	4.38738e-10	3.37563	12.4421	42	772	0.0864198	0.0544041	15	72	113	FOXG1,FZD2,MAFB,NOG,NTN1,OSR2,OTX1,PAX2,POU4F3,PRRX1,SIX1,SIX2,SOX2,TFAP2A,ZIC1
649	California sea lion_Blood	positive	GO Biological Process	GO:0035148	tube formation	202	9.25099e-12	9.65803e-08	4.7812e-10	3.72687	9.92791	37	616	0.0761317	0.0600649	10	66	123	GRHL2,LHX2,NOG,PAX2,PTCH1,SFRP2,SIX1,TFAP2A,ZIC2,ZIC5
650	California sea lion_Blood	positive	GO Biological Process	GO:0030855	epithelial cell differentiation	203	9.78313e-12	1.02136e-07	5.03132e-10	2.71427	21.0001	57	1303	0.117284	0.0437452	24	188	486	FOXA2,FOXB1,FOXD3,FZD2,HOXA13,HSPA2,ID1,KCNMA1,MSI1,NEUROD1,NKX2-1,NKX2-2,NR2F2,ONECUT2,PAX2,PAX6,PITX2,POU3F1,POU4F3,PTCH1,SIX1,SIX2,TFAP2A,WT1
651	California sea lion_Blood	positive	GO Biological Process	GO:0016331	morphogenesis of embryonic epithelium	204	1.11923e-11	1.16848e-07	5.72785e-10	3.62181	10.492	38	651	0.0781893	0.0583717	11	74	134	ALDH1A2,GRHL2,LHX2,NOG,PAX2,PTCH1,SFRP2,SIX1,TFAP2A,ZIC2,ZIC5
652	California sea lion_Blood	positive	GO Biological Process	GO:0048705	skeletal system morphogenesis	205	1.33155e-11	1.39014e-07	6.78116e-10	2.8578	18.1958	52	1129	0.106996	0.0460585	25	117	191	CYP26B1,DLX2,HOXA11,HOXB7,HOXB8,HOXC11,HOXC9,HOXD10,HOXD11,HOXD3,HOXD8,HOXD9,IRX5,NOG,OSR2,PRRX1,SATB2,SFRP2,SHOX2,SIX1,SIX2,TBX4,TFAP2A,TWIST2,UNCX
653	California sea lion_Blood	positive	GO Biological Process	GO:0021515	cell differentiation in spinal cord	206	1.52452e-11	1.59159e-07	7.72618e-10	3.93584	8.63857	34	536	0.0699589	0.0634328	11	32	50	DBX1,EVX1,GSX1,HOXC10,HOXD10,LBX1,MNX1,NKX2-2,PAX6,PAX7,PTCH1
654	California sea lion_Blood	positive	GO Biological Process	GO:0048732	gland development	207	2.15722e-11	2.25214e-07	1.08799e-09	2.82033	18.4375	52	1144	0.106996	0.0454546	25	144	266	ALDH1A2,FOXB1,FOXC1,GSX1,HOXA13,HOXD13,HOXD3,HOXD9,IRS1,NKX2-1,NKX2-5,NOG,NR5A1,NRG3,NTN1,OTP,PAX6,PITX1,PITX2,PTCH1,SIX1,SOX2,WNT10A,WNT3,WT1
655	California sea lion_Blood	positive	GO Biological Process	GO:2000179	positive regulation of neural precursor cell proliferation	208	2.51065e-11	2.62112e-07	1.26016e-09	4.97911	5.22182	26	324	0.0534979	0.0802469	5	22	33	FOXG1,NR2E1,OTP,PAX6,SOX2
656	California sea lion_Blood	positive	GO Biological Process	GO:0048646	anatomical structure formation involved in morphogenesis	209	2.711e-11	2.83029e-07	1.3542e-09	2.29456	31.8144	73	1974	0.150206	0.0369807	32	323	772	CDX2,DLL4,EGR3,FOXA2,FOXB1,FOXC1,FOXD3,GRHL2,HAND2,HOXA11,ID1,LHX2,NKX2-1,NKX2-5,NOG,NR2E1,NRG3,ONECUT2,PAX2,PITX2,PTCH1,SFRP2,SIX1,SIX2,SOX2,TBX4,TFAP2A,TLX1,WNT3,WT1,ZIC2,ZIC5
657	California sea lion_Blood	positive	GO Biological Process	GO:0007411	axon guidance	210	3.8777e-11	4.04832e-07	1.92777e-09	2.81031	18.1474	51	1126	0.104938	0.0452931	17	172	361	ANK1,FEZF2,FOXD3,FOXG1,LHX2,LHX9,MNX1,NEUROG2,NKX2-1,NOG,NTN1,PAX6,POU4F2,POU4F3,VAX1,WNT3,ZIC2
658	California sea lion_Blood	positive	GO Biological Process	GO:0007600	sensory perception	211	4.29817e-11	4.48729e-07	2.12668e-09	3.2054	13.1029	42	813	0.0864198	0.0516605	17	142	834	ADRB1,FZD2,GLRA1,HOXB8,IRX5,KCNMA1,NR2E1,PAX2,PAX6,POU4F1,POU4F2,POU4F3,SIX1,SIX3,SOX2,TFAP2A,ZIC2
659	California sea lion_Blood	positive	GO Biological Process	GO:0051090	regulation of sequence-specific DNA binding transcription factor activity	212	5.16777e-11	5.39515e-07	2.54488e-09	3.43702	11.0561	38	686	0.0781893	0.0553936	14	126	328	FOXA2,FOXB1,FOXC1,FOXD3,FZD2,HAND2,ID1,NEUROD1,NEUROD2,NEUROG2,NKX2-2,PLA2G1B,PTCH1,ZIC2
660	California sea lion_Blood	positive	GO Biological Process	GO:0060579	ventral spinal cord interneuron fate commitment	213	6.92451e-11	7.22919e-07	3.39399e-09	7.25228	2.48198	18	154	0.037037	0.116883	4	8	11	DBX1,EVX1,NKX2-2,PAX6
661	California sea lion_Blood	positive	GO Biological Process	GO:2000677	regulation of transcription regulatory region DNA binding	214	8.86019e-11	9.25004e-07	4.32245e-09	10.2196	1.36992	14	85	0.0288066	0.164706	3	11	19	HAND2,LHX2,NEUROD1
662	California sea lion_Blood	positive	GO Biological Process	GO:0048704	embryonic skeletal system morphogenesis	215	9.644e-11	1.00683e-06	4.68295e-09	3.23584	12.3615	40	767	0.0823045	0.0521512	20	65	88	DLX2,HOXA11,HOXB7,HOXB8,HOXC11,HOXC9,HOXD10,HOXD11,HOXD3,HOXD9,IRX5,NOG,OSR2,PRRX1,SATB2,SHOX2,SIX1,SIX2,TFAP2A,TWIST2
663	California sea lion_Blood	positive	GO Biological Process	GO:0021872	forebrain generation of neurons	216	1.20533e-10	1.25836e-06	5.82575e-09	3.64354	9.33159	34	579	0.0699589	0.0587219	9	40	56	DLX1,DLX2,NKX2-1,NR2E1,OTP,PAX6,SOX2,TFAP2A,UNCX
664	California sea lion_Blood	positive	GO Biological Process	GO:0021513	spinal cord dorsal/ventral patterning	217	1.31259e-10	1.37034e-06	6.31493e-09	6.98032	2.57868	18	160	0.037037	0.1125	4	11	19	DBX1,EVX1,NKX2-2,PAX6
665	California sea lion_Blood	positive	GO Biological Process	GO:0021761	limbic system development	218	1.32025e-10	1.37834e-06	6.32268e-09	3.631	9.36382	34	581	0.0699589	0.0585198	12	41	79	DLX1,DLX2,EMX2,FEZF2,FOXB1,GSX1,ID4,NEUROD1,NKX2-1,NR2E1,OTP,PITX2
666	California sea lion_Blood	positive	GO Biological Process	GO:0021879	forebrain neuron differentiation	219	1.77391e-10	1.85196e-06	8.45643e-09	3.77474	8.4774	32	526	0.0658436	0.0608365	8	34	45	DLX1,DLX2,NKX2-1,OTP,PAX6,SOX2,TFAP2A,UNCX
667	California sea lion_Blood	positive	GO Biological Process	GO:0007601	visual perception	220	1.8696e-10	1.95186e-06	8.87208e-09	4.54431	5.72144	26	355	0.0534979	0.0732394	8	59	195	GLRA1,IRX5,NR2E1,PAX2,PAX6,POU4F3,SIX3,ZIC2
668	California sea lion_Blood	positive	GO Biological Process	GO:0006935	chemotaxis	221	1.98742e-10	2.07487e-06	9.38854e-09	2.62032	20.2265	53	1255	0.109053	0.0422311	19	208	570	ANK1,EGR3,FEZF2,FOXD3,FOXG1,LHX2,LHX9,MNX1,NEUROG2,NKX2-1,NOG,NTN1,PAX6,PLA2G1B,POU4F2,POU4F3,VAX1,WNT3,ZIC2
669	California sea lion_Blood	positive	GO Biological Process	GO:0050953	sensory perception of light stimulus	222	2.11168e-10	2.2046e-06	9.93062e-09	4.51885	5.75367	26	357	0.0534979	0.0728291	8	60	198	GLRA1,IRX5,NR2E1,PAX2,PAX6,POU4F3,SIX3,ZIC2
670	California sea lion_Blood	positive	GO Biological Process	GO:0021511	spinal cord patterning	223	2.41856e-10	2.52498e-06	1.13228e-08	6.72802	2.67538	18	166	0.037037	0.108434	4	12	21	DBX1,EVX1,NKX2-2,PAX6
671	California sea lion_Blood	positive	GO Biological Process	GO:0021983	pituitary gland development	224	2.61041e-10	2.72527e-06	1.21664e-08	4.31773	6.25329	27	388	0.0555556	0.0695876	9	31	43	ALDH1A2,GSX1,NKX2-1,NOG,OTP,PAX6,PITX1,PITX2,SOX2
672	California sea lion_Blood	positive	GO Biological Process	GO:0021521	ventral spinal cord interneuron specification	225	2.89469e-10	3.02205e-06	1.34313e-08	7.75592	2.06294	16	128	0.0329218	0.125	3	7	10	DBX1,EVX1,PAX6
673	California sea lion_Blood	positive	GO Biological Process	GO:0021517	ventral spinal cord development	226	3.22756e-10	3.36957e-06	1.49096e-08	4.13649	6.76903	28	420	0.0576132	0.0666667	8	24	41	DBX1,EVX1,HOXC10,HOXD10,MNX1,NKX2-2,PAX6,PTCH1
674	California sea lion_Blood	positive	GO Biological Process	GO:0060850	regulation of transcription involved in cell fate commitment	227	4.21358e-10	4.39898e-06	1.93788e-08	4.93802	4.65773	23	289	0.0473251	0.0795848	6	10	14	DLX1,DLX2,EVX1,LBX1,NR2F2,PAX6
675	California sea lion_Blood	positive	GO Biological Process	GO:0021913	regulation of transcription from RNA polymerase II promoter involved in ventral spinal cord interneuron specification	228	4.74814e-10	4.95706e-06	2.17415e-08	9.04857	1.54721	14	96	0.0288066	0.145833	2	3	4	EVX1,PAX6
676	California sea lion_Blood	positive	GO Biological Process	GO:2000177	regulation of neural precursor cell proliferation	229	5.11495e-10	5.34e-06	2.33188e-08	4.18819	6.44669	27	400	0.0555556	0.0675	6	34	54	FOXG1,NR2E1,OTP,PAX6,SOX2,VAX1
677	California sea lion_Blood	positive	GO Biological Process	GO:0010720	positive regulation of cell development	230	7.27303e-10	7.59304e-06	3.30132e-08	3.13121	12.1359	38	753	0.0781893	0.0504648	11	91	169	FOXG1,HOXA11,HOXD11,NKX2-2,NTN1,OTP,PAX2,PAX6,SHOX2,SOX2,WNT3
678	California sea lion_Blood	positive	GO Biological Process	GO:0042733	embryonic digit morphogenesis	231	8.0099e-10	8.36233e-06	3.62006e-08	5.00015	4.39987	22	273	0.0452675	0.0805861	10	32	48	HAND2,HOXA11,HOXC11,HOXD11,HOXD12,HOXD13,MSX1,NOG,OSR2,SFRP2
679	California sea lion_Blood	positive	GO Biological Process	GO:0050678	regulation of epithelial cell proliferation	232	1.1067e-09	1.1554e-05	4.98016e-08	3.02859	12.8773	39	799	0.0802469	0.048811	12	96	219	ALDH1A2,EGR3,NKX2-8,NOG,NR2F2,OSR2,PAX2,PAX6,PTCH1,SFRP2,SOX2,TWIST2
680	California sea lion_Blood	positive	GO Biological Process	GO:0042474	middle ear morphogenesis	233	1.37009e-09	1.43037e-05	6.13892e-08	6.99125	2.28858	16	142	0.0329218	0.112676	5	17	22	NOG,OSR2,PRRX1,SIX1,SIX2
681	California sea lion_Blood	positive	GO Biological Process	GO:0021978	telencephalon regionalization	233	1.37009e-09	1.43037e-05	6.13892e-08	6.99125	2.28858	16	142	0.0329218	0.112676	3	7	7	EMX2,LHX2,PAX6
682	California sea lion_Blood	positive	GO Biological Process	GO:0048839	inner ear development	235	1.5688e-09	1.63783e-05	6.96947e-08	2.99116	13.0384	39	809	0.0802469	0.0482077	16	92	163	FOXG1,FZD2,HOXA13,KCNMA1,MAFB,NEUROD1,NTN1,OTX1,PAX2,PHOX2B,POU4F3,PRRX1,SIX1,SOX2,TFAP2A,ZIC1
683	California sea lion_Blood	positive	GO Biological Process	GO:0045668	negative regulation of osteoblast differentiation	236	1.85566e-09	1.93731e-05	8.20893e-08	6.35424	2.67538	17	166	0.0349794	0.10241	6	22	33	HAND2,ID1,NOG,PTCH1,SOX2,TWIST2
684	California sea lion_Blood	positive	GO Biological Process	GO:0001763	morphogenesis of a branching structure	237	1.99173e-09	2.07937e-05	8.77371e-08	3.01895	12.5872	38	781	0.0781893	0.0486556	18	98	182	DLL4,DLX2,FOXA2,FOXD3,HOXA11,HOXA13,HOXD11,HOXD13,NKX2-1,NOG,PAX2,PITX2,PTCH1,SFRP2,SIX1,SOCS3,SOX2,WT1
685	California sea lion_Blood	positive	GO Biological Process	GO:0061138	morphogenesis of a branching epithelium	238	2.34493e-09	2.4481e-05	1.02861e-07	3.05693	12.1037	37	751	0.0761317	0.0492676	17	94	174	DLL4,FOXA2,FOXD3,HOXA11,HOXA13,HOXD11,HOXD13,NKX2-1,NOG,PAX2,PITX2,PTCH1,SFRP2,SIX1,SOCS3,SOX2,WT1
686	California sea lion_Blood	positive	GO Biological Process	GO:0050769	positive regulation of neurogenesis	239	2.87614e-09	3.00269e-05	1.25636e-07	3.54556	8.46128	30	525	0.0617284	0.0571429	8	61	127	FOXG1,NKX2-2,NTN1,OTP,PAX6,SHOX2,SOX2,WNT3
687	California sea lion_Blood	positive	GO Biological Process	GO:0043066	negative regulation of apoptotic process	240	2.89033e-09	3.01751e-05	1.2573e-07	2.47995	20.5649	51	1276	0.104938	0.0399687	21	233	657	DLX1,EGR3,FOXB1,FOXC1,HAND2,NEUROD1,NKX2-5,NOG,NOL3,NR2E1,PAX2,PAX7,POU3F3,POU4F1,SFRP2,SIX1,SOCS3,TFAP2A,TFAP2D,TWIST2,WT1
688	California sea lion_Blood	positive	GO Biological Process	GO:0030278	regulation of ossification	241	3.97676e-09	4.15174e-05	1.72271e-07	3.59156	8.07448	29	501	0.0596708	0.0578842	10	88	160	HAND2,ID1,ID4,NOG,OSR2,PTCH1,SFRP2,SOX2,TFAP2A,TWIST2
689	California sea lion_Blood	positive	GO Biological Process	GO:0007268	synaptic transmission	242	4.02424e-09	4.20131e-05	1.73608e-07	2.79861	14.6501	41	909	0.0843621	0.0451045	22	238	576	ADCY2,ADRB1,C1QL3,CBLN1,CELF4,DRD4,EGR3,GLRA1,GRIA2,HCN1,KCNA1,KCNA3,KCNC4,KCNG3,KCNH4,KCNJ3,KCNJ9,KCNMA1,NEUROD2,SIX1,SLC12A5,SLC6A5
690	California sea lion_Blood	positive	GO Biological Process	GO:0060272	embryonic skeletal joint morphogenesis	243	4.54883e-09	4.74898e-05	1.95431e-07	5.99321	2.83655	17	176	0.0349794	0.0965909	6	11	13	HOXA11,HOXC11,HOXD11,NOG,OSR2,SHOX2
691	California sea lion_Blood	positive	GO Biological Process	GO:0007498	mesoderm development	244	4.68783e-09	4.89409e-05	2.00578e-07	4.03954	6.18882	25	384	0.0514403	0.0651042	8	60	112	FOXC1,HOXA11,LHX2,NOG,PAX2,POU4F1,SIX2,WNT3
692	California sea lion_Blood	positive	GO Biological Process	GO:0007610	behavior	245	4.76483e-09	4.97448e-05	2.0304e-07	2.52824	18.9855	48	1178	0.0987654	0.040747	20	175	445	ADRB1,DMBX1,DRD4,FEZF2,FOXA2,FOXB1,GLRA1,HAND2,HOXB8,HOXD10,HOXD9,KCNMA1,NEUROD2,NKX2-1,NPAS3,NR2E1,POU4F1,SIX3,SLC12A5,ZIC1
693	California sea lion_Blood	positive	GO Biological Process	GO:0043069	negative regulation of programmed cell death	246	5.08753e-09	5.31138e-05	2.1591e-07	2.43791	20.9195	51	1298	0.104938	0.0392912	21	235	664	DLX1,EGR3,FOXB1,FOXC1,HAND2,NEUROD1,NKX2-5,NOG,NOL3,NR2E1,PAX2,PAX7,POU3F3,POU4F1,SFRP2,SIX1,SOCS3,TFAP2A,TFAP2D,TWIST2,WT1
694	California sea lion_Blood	positive	GO Biological Process	GO:0019226	transmission of nerve impulse	247	5.58968e-09	5.83562e-05	2.3626e-07	2.64799	16.6164	44	1031	0.090535	0.042677	24	264	660	ADCY2,ADRB1,C1QL3,CBLN1,CELF4,DRD4,EGR3,GLRA1,GRIA2,HCN1,ID4,KCNA1,KCNA3,KCNC4,KCNG3,KCNH4,KCNJ3,KCNJ9,KCNMA1,NEUROD2,POU3F1,SIX1,SLC12A5,SLC6A5
695	California sea lion_Blood	positive	GO Biological Process	GO:0072498	embryonic skeletal joint development	248	1.13771e-08	0.000118777	4.78941e-07	5.64067	3.01383	17	187	0.0349794	0.0909091	6	13	16	HOXA11,HOXC11,HOXD11,NOG,OSR2,SHOX2
696	California sea lion_Blood	positive	GO Biological Process	GO:0008285	negative regulation of cell proliferation	249	1.17749e-08	0.00012293	4.93694e-07	2.42837	20.1781	49	1252	0.100823	0.0391374	18	197	555	ALDH1A2,BAI1,DLL4,FEZF2,LBX1,NKX2-8,NOG,NR2E1,NR2F2,PAX6,PHOX2B,PTCH1,SFRP2,SOX2,TFAP2A,TWIST2,VAX1,WT1
697	California sea lion_Blood	positive	GO Biological Process	GO:0042593	glucose homeostasis	250	1.19841e-08	0.000125114	5.00457e-07	3.99232	6.01154	24	373	0.0493827	0.0643432	6	49	121	FOXA2,IRS1,NEUROD1,PAX2,PAX6,PTCH1
698	California sea lion_Blood	positive	GO Biological Process	GO:0035637	multicellular organismal signaling	251	1.23181e-08	0.000128601	5.12354e-07	2.57798	17.0676	44	1059	0.090535	0.0415486	24	270	684	ADCY2,ADRB1,C1QL3,CBLN1,CELF4,DRD4,EGR3,GLRA1,GRIA2,HCN1,ID4,KCNA1,KCNA3,KCNC4,KCNG3,KCNH4,KCNJ3,KCNJ9,KCNMA1,NEUROD2,POU3F1,SIX1,SLC12A5,SLC6A5
699	California sea lion_Blood	positive	GO Biological Process	GO:0021514	ventral spinal cord interneuron differentiation	252	1.23904e-08	0.000129356	5.13319e-07	5.26817	3.41675	18	212	0.037037	0.0849057	4	10	13	DBX1,EVX1,NKX2-2,PAX6
700	California sea lion_Blood	positive	GO Biological Process	GO:0060675	ureteric bud morphogenesis	253	1.35532e-08	0.000141496	5.59272e-07	3.83008	6.52728	25	405	0.0514403	0.0617284	8	42	59	FOXD3,HOXA11,HOXD11,NOG,PAX2,PTCH1,SIX1,WT1
701	California sea lion_Blood	positive	GO Biological Process	GO:0060548	negative regulation of cell death	254	1.36778e-08	0.000142796	5.62188e-07	2.36503	21.5642	51	1338	0.104938	0.0381166	21	245	693	DLX1,EGR3,FOXB1,FOXC1,HAND2,NEUROD1,NKX2-5,NOG,NOL3,NR2E1,PAX2,PAX7,POU3F3,POU4F1,SFRP2,SIX1,SOCS3,TFAP2A,TFAP2D,TWIST2,WT1
702	California sea lion_Blood	positive	GO Biological Process	GO:0006813	potassium ion transport	255	1.54282e-08	0.000161071	6.31649e-07	5.19466	3.4651	18	215	0.037037	0.0837209	10	60	146	HCN1,KCNA1,KCNA3,KCNC4,KCNG3,KCNH4,KCNJ3,KCNJ9,KCNMA1,SLC12A5
703	California sea lion_Blood	positive	GO Biological Process	GO:0071840	cellular component organization or biogenesis	256	1.67831e-08	0.000175216	6.84437e-07	1.57111	86.563	136	5371	0.279835	0.0253212	62	1329	4149	ANK1,BAI1,BARHL2,BIN3,CADM3,CELF4,DBN1,EXOSC2,FEZF2,FOXA2,FOXB1,FOXC1,FOXD3,FOXG1,FZD2,GLRA1,HOXA13,HSF4,HSPA2,ID1,KCNA1,KCNA3,KCNC4,KCNG3,KCNMA1,KCTD1,KLF2,LHX2,LHX9,LTBP4,MNX1,MSX1,NEUROG2,NKX2-1,NKX2-5,NKX2-8,NOG,NR2E1,NRG3,NTN1,OLFM1,ONECUT2,PAX2,PAX6,PAX7,PHOX2B,PLA2G1B,POU4F1,POU4F2,POU4F3,PTCH1,RRM1,SATB2,SCUBE3,SFRP2,SIX2,SOX2,TFAP2A,VAX1,WNT3,WT1,ZIC2
704	California sea lion_Blood	positive	GO Biological Process	GO:0033687	osteoblast proliferation	257	2.17852e-08	0.000227437	8.8497e-07	44.3195	0.112817	5	7	0.0102881	0.714286	1	2	3	OSR2
705	California sea lion_Blood	positive	GO Biological Process	GO:0009605	response to external stimulus	258	2.88232e-08	0.000300914	1.16633e-06	2.04042	32.3463	66	2007	0.135802	0.0328849	27	374	1128	ALDH1A2,ANK1,EGR3,FEZF2,FOXA2,FOXD3,FOXG1,GLRA1,KCNMA1,LHX2,LHX9,MNX1,NEUROG2,NKX2-1,NOG,NTN1,PAX2,PAX6,PITX2,PLA2G1B,POU4F2,POU4F3,SFRP2,SOX2,VAX1,WNT3,ZIC2
706	California sea lion_Blood	positive	GO Biological Process	GO:0044708	single-organism behavior	259	2.93768e-08	0.000306694	1.18415e-06	2.6065	15.7299	41	976	0.0843621	0.0420082	17	146	370	ADRB1,DMBX1,DRD4,FEZF2,FOXA2,FOXB1,GLRA1,HOXB8,HOXD10,HOXD9,KCNMA1,NEUROD2,NKX2-1,NPAS3,NR2E1,SIX3,SLC12A5
707	California sea lion_Blood	positive	GO Biological Process	GO:0016043	cellular component organization	260	3.04446e-08	0.000317842	1.22247e-06	1.56343	85.7088	134	5318	0.27572	0.0251974	61	1307	4026	ANK1,BAI1,BARHL2,BIN3,CADM3,CELF4,DBN1,FEZF2,FOXA2,FOXB1,FOXC1,FOXD3,FOXG1,FZD2,GLRA1,HOXA13,HSF4,HSPA2,ID1,KCNA1,KCNA3,KCNC4,KCNG3,KCNMA1,KCTD1,KLF2,LHX2,LHX9,LTBP4,MNX1,MSX1,NEUROG2,NKX2-1,NKX2-5,NKX2-8,NOG,NR2E1,NRG3,NTN1,OLFM1,ONECUT2,PAX2,PAX6,PAX7,PHOX2B,PLA2G1B,POU4F1,POU4F2,POU4F3,PTCH1,RRM1,SATB2,SCUBE3,SFRP2,SIX2,SOX2,TFAP2A,VAX1,WNT3,WT1,ZIC2
708	California sea lion_Blood	positive	GO Biological Process	GO:0003310	pancreatic A cell differentiation	261	3.36532e-08	0.00035134	1.34613e-06	7.20192	1.80507	13	112	0.026749	0.116071	3	3	5	NEUROD1,NKX2-2,PAX6
709	California sea lion_Blood	positive	GO Biological Process	GO:0065009	regulation of molecular function	262	3.38789e-08	0.000353695	1.34998e-06	1.85486	44.2082	82	2743	0.168724	0.0298943	34	683	2105	ADCY2,ADRB1,DRD4,FOXA2,FOXB1,FOXC1,FOXD3,FZD2,HAND2,HSPA2,ID1,IRS1,LHX2,NEUROD1,NEUROD2,NEUROG2,NKX2-2,NKX2-5,NOG,NR2F2,NRG3,NUAK1,PAX2,PAX7,PIK3R5,PITX2,PLA2G1B,PPP1R36,PTCH1,SFRP2,SOCS3,SOX2,TWIST2,ZIC2
710	California sea lion_Blood	positive	GO Biological Process	GO:0031128	developmental induction	263	3.73137e-08	0.000389555	1.4812e-06	3.89915	5.89872	23	366	0.0473251	0.0628415	9	25	34	HOXA11,HOXC11,HOXD11,NKX2-1,SIX1,SIX3,SOX2,TFAP2A,WNT3
711	California sea lion_Blood	positive	GO Biological Process	GO:0061005	cell differentiation involved in kidney development	264	4.21083e-08	0.00043961	1.66519e-06	5.51532	2.90101	16	180	0.0329218	0.0888889	4	13	34	PAX2,POU3F3,PTCH1,WT1
712	California sea lion_Blood	positive	GO Biological Process	GO:0015672	monovalent inorganic cation transport	265	5.27101e-08	0.000550293	2.07658e-06	3.82597	6.01154	23	373	0.0473251	0.0616622	12	103	319	ANK1,ATP5EP2,HCN1,KCNA1,KCNA3,KCNC4,KCNG3,KCNH4,KCNJ3,KCNJ9,KCNMA1,SLC12A5
713	California sea lion_Blood	positive	GO Biological Process	GO:0021543	pallium development	266	6.56575e-08	0.000685464	2.57693e-06	2.8355	11.9909	34	744	0.0699589	0.0456989	11	56	107	DLX1,DLX2,EMX2,FEZF2,ID4,NEUROD1,NKX2-1,NR2E1,PAX6,POU3F3,SOX2
714	California sea lion_Blood	positive	GO Biological Process	GO:0042472	inner ear morphogenesis	267	6.57229e-08	0.000686147	2.56984e-06	3.01484	10.2825	31	638	0.063786	0.0485893	12	57	94	FOXG1,FZD2,MAFB,NTN1,OTX1,PAX2,POU4F3,PRRX1,SIX1,SOX2,TFAP2A,ZIC1
715	California sea lion_Blood	positive	GO Biological Process	GO:0045168	cell-cell signaling involved in cell fate commitment	268	6.71056e-08	0.000700583	2.61411e-06	3.77537	6.09212	23	378	0.0473251	0.0608466	9	26	35	HOXA11,HOXC11,HOXD11,NKX2-1,SIX1,SIX3,SOX2,TFAP2A,WNT3
716	California sea lion_Blood	positive	GO Biological Process	GO:0072661	protein targeting to plasma membrane	269	6.90382e-08	0.000720759	2.6794e-06	14.1822	0.564086	8	35	0.0164609	0.228571	2	5	17	ANK1,PTCH1
717	California sea lion_Blood	positive	GO Biological Process	GO:0048593	camera-type eye morphogenesis	270	7.29553e-08	0.000761653	2.82094e-06	3.00073	10.3308	31	641	0.063786	0.0483619	9	54	96	HCN1,IRX5,PAX2,PAX6,PITX2,PTF1A,SIX3,SOX2,TFAP2A
718	California sea lion_Blood	positive	GO Biological Process	GO:0001657	ureteric bud development	271	8.53561e-08	0.000891118	3.28826e-06	3.19949	8.75139	28	543	0.0576132	0.0515654	10	62	93	FOXC1,FOXD3,HOXA11,HOXD11,NOG,PAX2,PTCH1,SIM1,SIX1,WT1
719	California sea lion_Blood	positive	GO Biological Process	GO:0048762	mesenchymal cell differentiation	272	9.20855e-08	0.000961372	3.53446e-06	3.18775	8.78362	28	545	0.0576132	0.0513762	10	65	116	ALDH1A2,FOXC1,FOXD3,HAND2,NOG,PAX2,PHOX2B,PITX2,TFAP2A,WNT10A
720	California sea lion_Blood	positive	GO Biological Process	GO:0021545	cranial nerve development	273	9.34256e-08	0.000975363	3.57276e-06	3.70672	6.20494	23	385	0.0473251	0.0597403	8	32	45	FOXD3,HOXD3,PAX2,PHOX2B,POU4F1,POU4F3,SIX1,TFAP2A
721	California sea lion_Blood	positive	GO Biological Process	GO:0001658	branching involved in ureteric bud morphogenesis	274	1.06951e-07	0.00111656	4.07505e-06	3.97254	5.28629	21	328	0.0432099	0.0640244	7	36	52	FOXD3,HOXA11,HOXD11,PAX2,PTCH1,SIX1,WT1
722	California sea lion_Blood	positive	GO Biological Process	GO:0048878	chemical homeostasis	275	1.32059e-07	0.00137869	5.01343e-06	2.86097	11.185	32	694	0.0658436	0.0461095	13	182	659	ADRB1,DRD4,FOXA2,HRC,IRS1,KCNMA1,NEUROD1,PAX2,PAX6,PTCH1,PTGER3,SLC12A5,SYPL2
723	California sea lion_Blood	positive	GO Biological Process	GO:0044057	regulation of system process	276	1.32101e-07	0.00137913	4.99686e-06	2.57402	14.7629	38	916	0.0781893	0.0414847	15	191	493	ADRB1,DBN1,DRD4,FST,GLRA1,HRC,IRX5,KCNC4,KCNMA1,NEUROD1,NEUROD2,NKX2-5,NR2E1,PHOX2B,TLX3
724	California sea lion_Blood	positive	GO Biological Process	GO:0060322	head development	277	1.3868e-07	0.00144782	5.22678e-06	4.08206	4.89949	20	304	0.0411523	0.0657895	8	35	52	ALDH1A2,MSX1,NOG,OSR2,PAX9,TFAP2A,TWIST2,WNT3
725	California sea lion_Blood	positive	GO Biological Process	GO:0021854	hypothalamus development	278	1.66025e-07	0.0017333	6.2349e-06	6.30168	2.06294	13	128	0.026749	0.101562	4	10	22	FOXB1,GSX1,OTP,PITX2
726	California sea lion_Blood	positive	GO Biological Process	GO:0060896	neural plate pattern specification	279	1.80186e-07	0.00188114	6.74244e-06	8.8639	1.12817	10	70	0.0205761	0.142857	2	6	7	NOG,PTCH1
727	California sea lion_Blood	positive	GO Biological Process	GO:0045667	regulation of osteoblast differentiation	280	1.80375e-07	0.00188312	6.72541e-06	4.01601	4.98007	20	309	0.0411523	0.0647249	8	59	99	HAND2,ID1,ID4,NOG,PTCH1,SFRP2,SOX2,TWIST2
728	California sea lion_Blood	positive	GO Biological Process	GO:0021675	nerve development	281	2.13557e-07	0.00222953	7.93429e-06	3.4233	7.01078	24	435	0.0493827	0.0551724	9	46	69	FOXD3,HOXD3,MNX1,PAX2,PHOX2B,POU4F1,POU4F3,SIX1,TFAP2A
729	California sea lion_Blood	positive	GO Biological Process	GO:0060485	mesenchyme development	282	2.26964e-07	0.0023695	8.4025e-06	2.84958	10.8788	31	675	0.063786	0.0459259	13	79	140	ALDH1A2,FOXC1,FOXD3,HAND2,NKX2-5,NOG,PAX2,PHOX2B,PITX2,SIX1,TFAP2A,WNT10A,WT1
730	California sea lion_Blood	positive	GO Biological Process	GO:0050680	negative regulation of epithelial cell proliferation	283	2.3171e-07	0.00241906	8.54791e-06	3.64984	6.02766	22	374	0.0452675	0.0588235	6	38	91	NKX2-8,NR2F2,PAX6,PTCH1,SFRP2,SOX2
731	California sea lion_Blood	positive	GO Biological Process	GO:0031018	endocrine pancreas development	284	2.32133e-07	0.00242347	8.53335e-06	4.13649	4.59327	19	285	0.0390947	0.0666667	7	25	49	FOXA2,MNX1,NEUROD1,NKX2-2,ONECUT2,PAX6,PTF1A
732	California sea lion_Blood	positive	GO Biological Process	GO:0051100	negative regulation of binding	285	2.38111e-07	0.00248588	8.72238e-06	4.86646	3.28781	16	204	0.0329218	0.0784314	5	33	79	HAND2,ID1,LHX2,NOG,TWIST2
733	California sea lion_Blood	positive	GO Biological Process	GO:0002064	epithelial cell development	286	2.48971e-07	0.00259926	9.08831e-06	3.1139	8.6708	27	538	0.0555556	0.0501859	10	80	211	HOXA13,HSPA2,ID1,NKX2-2,ONECUT2,PAX2,PAX6,SIX2,TFAP2A,WT1
734	California sea lion_Blood	positive	GO Biological Process	GO:0044092	negative regulation of molecular function	287	2.54597e-07	0.00265799	9.26128e-06	2.40448	17.0515	41	1058	0.0843621	0.0387524	13	258	797	DRD4,FOXA2,HAND2,ID1,LHX2,NOG,NR2F2,PAX2,PPP1R36,PTCH1,SFRP2,SOCS3,TWIST2
735	California sea lion_Blood	positive	GO Biological Process	GO:0031016	pancreas development	288	2.5693e-07	0.00268235	9.31372e-06	3.2864	7.6071	25	472	0.0514403	0.0529661	9	44	78	ALDH1A2,FOXA2,MNX1,NEUROD1,NKX2-2,ONECUT2,PAX2,PAX6,PTF1A
736	California sea lion_Blood	positive	GO Biological Process	GO:0051098	regulation of binding	289	2.6283e-07	0.00274394	9.49462e-06	3.3844	7.09136	24	440	0.0493827	0.0545455	8	73	189	HAND2,ID1,LHX2,NEUROD1,NOG,PAX7,PITX2,TWIST2
737	California sea lion_Blood	positive	GO Biological Process	GO:0021985	neurohypophysis development	290	2.63719e-07	0.00275323	9.4939e-06	9.97189	0.902537	9	56	0.0185185	0.160714	1	2	2	OTP
738	California sea lion_Blood	positive	GO Biological Process	GO:0060538	skeletal muscle organ development	291	2.67823e-07	0.00279607	9.60849e-06	3.10237	8.70303	27	540	0.0555556	0.05	14	62	126	DMRTA2,HOXD10,HOXD9,IGSF8,MNX1,NR2F2,PAX5,PAX7,PHOX2B,PITX1,PITX2,SIX1,VAX1,WT1
739	California sea lion_Blood	positive	GO Biological Process	GO:2000027	regulation of organ morphogenesis	292	2.99061e-07	0.0031222	1.06925e-05	2.75766	11.6041	32	720	0.0658436	0.0444444	15	86	139	FZD2,HAND2,HOXA11,HOXB7,HOXC11,HOXD11,HOXD13,NOG,PAX2,PAX9,SFRP2,SIX1,TFAP2A,WNT10A,WT1
740	California sea lion_Blood	positive	GO Biological Process	GO:0021979	hypothalamus cell differentiation	293	3.08733e-07	0.00322317	1.10006e-05	9.79695	0.918654	9	57	0.0185185	0.157895	1	3	8	OTP
741	California sea lion_Blood	positive	GO Biological Process	GO:0007517	muscle organ development	294	3.92658e-07	0.00409935	1.39434e-05	2.46374	15.4237	38	957	0.0781893	0.0397074	21	121	264	DLL4,DMRTA2,EGR3,FOXC1,HOXD10,HOXD9,IGSF8,LBX1,MNX1,NKX2-5,NR2F2,PAX5,PAX7,PHOX2B,PITX1,PITX2,POU4F1,SHOX2,SIX1,VAX1,WT1
742	California sea lion_Blood	positive	GO Biological Process	GO:0042063	gliogenesis	295	4.11799e-07	0.00429918	1.45735e-05	2.89288	10.0246	29	622	0.0596708	0.0466238	10	70	138	FOXD3,ID4,NKX2-1,NKX2-2,NR2E1,PAX2,PAX6,PHOX2B,POU3F1,SOX2
743	California sea lion_Blood	positive	GO Biological Process	GO:0051101	regulation of DNA binding	296	4.29217e-07	0.00448102	1.51386e-05	4.39502	3.86802	17	240	0.0349794	0.0708333	6	31	67	HAND2,ID1,LHX2,NEUROD1,PITX2,TWIST2
744	California sea lion_Blood	positive	GO Biological Process	GO:0048512	circadian behavior	297	4.57819e-07	0.00477963	1.6093e-05	11.2813	0.709136	8	44	0.0164609	0.181818	2	11	22	KCNMA1,SIX3
745	California sea lion_Blood	positive	GO Biological Process	GO:0021904	dorsal/ventral neural tube patterning	298	4.86862e-07	0.00508284	1.70565e-05	7.03629	1.56332	11	97	0.0226337	0.113402	4	12	20	FOXA2,MNX1,PAX7,PTCH1
746	California sea lion_Blood	positive	GO Biological Process	GO:0048592	eye morphogenesis	299	5.26847e-07	0.00550028	1.83956e-05	2.73998	11.3139	31	702	0.063786	0.0441595	9	71	131	HCN1,IRX5,PAX2,PAX6,PITX2,PTF1A,SIX3,SOX2,TFAP2A
747	California sea lion_Blood	positive	GO Biological Process	GO:0001892	embryonic placenta development	300	5.48477e-07	0.0057261	1.9087e-05	4.57492	3.49733	16	217	0.0329218	0.0737327	4	35	85	CDX2,FOXD3,NR2F2,SOCS3
748	California sea lion_Blood	positive	GO Biological Process	GO:0048880	sensory system development	301	5.75002e-07	0.00600303	1.99436e-05	7.85409	1.27322	10	79	0.0205761	0.126582	3	6	12	FOXD3,PHOX2B,POU4F1
749	California sea lion_Blood	positive	GO Biological Process	GO:0001944	vasculature development	302	6.08603e-07	0.00635381	2.10391e-05	2.35474	16.987	40	1054	0.0823045	0.0379507	19	197	451	ALDH1A2,CDX2,DLL4,EGR3,FOXC1,FZD2,HAND2,HOXA13,ID1,NKX2-5,NR2F2,PAX6,PITX2,PRRX1,SFRP2,SIX1,SOCS3,TBX4,WT1
750	California sea lion_Blood	positive	GO Biological Process	GO:2000678	negative regulation of transcription regulatory region DNA binding	303	6.42467e-07	0.00670736	2.21365e-05	13.5729	0.515735	7	32	0.0144033	0.21875	1	4	11	LHX2
751	California sea lion_Blood	positive	GO Biological Process	GO:0014706	striated muscle tissue development	304	7.14494e-07	0.00745932	2.45372e-05	2.5571	13.2963	34	825	0.0699589	0.0412121	18	111	241	ALDH1A2,DLL4,DMRTA2,FOXC1,HOXD10,HOXD9,IGSF8,NKX2-5,NR2F2,PAX5,PAX7,PHOX2B,PITX1,PITX2,POU4F1,SIX1,VAX1,WT1
752	California sea lion_Blood	positive	GO Biological Process	GO:0048793	pronephros development	305	7.2848e-07	0.00760534	2.49355e-05	7.66016	1.30546	10	81	0.0205761	0.123457	2	6	8	OSR2,PAX2
753	California sea lion_Blood	positive	GO Biological Process	GO:0060235	lens induction in camera-type eye	306	7.65295e-07	0.00798968	2.611e-05	5.52476	2.35304	13	146	0.026749	0.0890411	3	6	7	SIX3,SOX2,TFAP2A
754	California sea lion_Blood	positive	GO Biological Process	GO:0035883	enteroendocrine cell differentiation	306	7.65295e-07	0.00798968	2.611e-05	5.52476	2.35304	13	146	0.026749	0.0890411	3	10	16	NEUROD1,NKX2-2,PAX6
755	California sea lion_Blood	positive	GO Biological Process	GO:0042476	odontogenesis	308	7.81559e-07	0.00815948	2.64918e-05	3.66061	5.46357	20	339	0.0411523	0.0589971	10	57	99	DLX1,DLX2,FOXC1,FST,HAND2,MSX1,OSR2,PAX9,PITX2,WNT10A
756	California sea lion_Blood	positive	GO Biological Process	GO:0001568	blood vessel development	309	8.32536e-07	0.00869168	2.81284e-05	2.35623	16.5519	39	1027	0.0802469	0.0379747	18	183	422	ALDH1A2,CDX2,DLL4,EGR3,FOXC1,HAND2,HOXA13,ID1,NKX2-5,NR2F2,PAX6,PITX2,PRRX1,SFRP2,SIX1,SOCS3,TBX4,WT1
757	California sea lion_Blood	positive	GO Biological Process	GO:0090002	establishment of protein localization to plasma membrane	310	9.21258e-07	0.00961794	3.10256e-05	10.3412	0.773603	8	48	0.0164609	0.166667	2	11	43	ANK1,PTCH1
758	California sea lion_Blood	positive	GO Biological Process	GO:0022612	gland morphogenesis	311	9.23514e-07	0.00964149	3.10016e-05	3.36217	6.54339	22	406	0.0452675	0.0541872	7	54	104	HOXA13,HOXD13,NOG,NRG3,NTN1,PAX6,PTCH1
759	California sea lion_Blood	positive	GO Biological Process	GO:0040015	negative regulation of multicellular organism growth	312	9.98641e-07	0.0104258	3.34161e-05	12.7744	0.547969	7	34	0.0144033	0.205882	2	4	12	ADRB1,PTCH1
760	California sea lion_Blood	positive	GO Biological Process	GO:0007140	male meiosis	313	1.01847e-06	0.0106328	3.39707e-05	16.922	0.354568	6	22	0.0123457	0.272727	2	9	41	CYP26B1,HSPA2
761	California sea lion_Blood	positive	GO Biological Process	GO:0072358	cardiovascular system development	314	1.02464e-06	0.0106972	3.40676e-05	1.95939	29.0907	57	1805	0.117284	0.031579	25	310	723	ALDH1A2,CDX2,DLL4,EGR3,FOXC1,FOXP4,FZD2,HAND2,HOXA13,ID1,LBX1,NKX2-5,NR2F2,PAX6,PITX2,POU4F1,PRRX1,PTCH1,SFRP2,SHOX2,SIX1,SOCS3,TBX4,TFAP2A,WT1
762	California sea lion_Blood	positive	GO Biological Process	GO:0021542	dentate gyrus development	315	1.20359e-06	0.0125655	3.98904e-05	4.58478	3.2717	15	203	0.0308642	0.0738916	4	11	16	EMX2,FEZF2,NEUROD1,NR2E1
763	California sea lion_Blood	positive	GO Biological Process	GO:0048863	stem cell differentiation	316	1.21349e-06	0.0126689	4.00913e-05	2.32008	16.8098	39	1043	0.0802469	0.0373921	15	139	247	ALDH1A2,CDX2,FOXC1,FOXD3,HAND2,NOG,NR2E1,PAX2,PAX7,PHOX2B,PITX2,SOX2,TFAP2A,WNT10A,WNT3
764	California sea lion_Blood	positive	GO Biological Process	GO:0010001	glial cell differentiation	317	1.21516e-06	0.0126863	4.00198e-05	2.86863	9.41217	27	584	0.0555556	0.0462329	9	63	121	FOXD3,ID4,NKX2-1,NKX2-2,PAX2,PAX6,PHOX2B,POU3F1,SOX2
765	California sea lion_Blood	positive	GO Biological Process	GO:0007519	skeletal muscle tissue development	318	1.26831e-06	0.0132411	4.16388e-05	3.01201	8.30012	25	515	0.0514403	0.0485437	12	58	119	DMRTA2,HOXD10,HOXD9,IGSF8,NR2F2,PAX5,PAX7,PHOX2B,PITX1,PITX2,SIX1,VAX1
766	California sea lion_Blood	positive	GO Biological Process	GO:0071805	potassium ion transmembrane transport	319	1.2772e-06	0.013334	4.17993e-05	5.77184	2.07906	12	129	0.0246914	0.0930233	7	38	97	HCN1,KCNA1,KCNA3,KCNC4,KCNG3,KCNH4,KCNMA1
767	California sea lion_Blood	positive	GO Biological Process	GO:0061303	cornea development in camera-type eye	320	1.38682e-06	0.0144784	4.52451e-05	5.72745	2.09517	12	130	0.0246914	0.0923077	3	6	10	PAX6,TFAP2A,TWIST2
768	California sea lion_Blood	positive	GO Biological Process	GO:0060021	palate development	321	1.4093e-06	0.0147131	4.58353e-05	3.39321	6.18882	21	384	0.0432099	0.0546875	7	45	73	FZD2,HAND2,OSR2,PRRX1,SATB2,TFAP2A,VAX1
769	California sea lion_Blood	positive	GO Biological Process	GO:0043392	negative regulation of DNA binding	322	1.63133e-06	0.017031	5.28915e-05	5.64067	2.12741	12	132	0.0246914	0.0909091	4	19	37	HAND2,ID1,LHX2,TWIST2
770	California sea lion_Blood	positive	GO Biological Process	GO:0060537	muscle tissue development	323	1.74989e-06	0.0182688	5.65598e-05	2.45589	13.8443	34	859	0.0699589	0.0395809	18	119	253	ALDH1A2,DLL4,DMRTA2,FOXC1,HOXD10,HOXD9,IGSF8,NKX2-5,NR2F2,PAX5,PAX7,PHOX2B,PITX1,PITX2,POU4F1,SIX1,VAX1,WT1
771	California sea lion_Blood	positive	GO Biological Process	GO:0001701	in utero embryonic development	324	1.82713e-06	0.0190752	5.88742e-05	2.58183	12.007	31	745	0.063786	0.0416107	11	143	352	CDX2,FOXA2,FOXC1,FOXD3,GRHL2,HAND2,KLF2,NOG,NR2F2,PITX2,SOCS3
772	California sea lion_Blood	positive	GO Biological Process	GO:0021885	forebrain cell migration	325	1.98968e-06	0.0207722	6.39145e-05	3.74783	4.80279	18	298	0.037037	0.0604027	6	24	45	EMX2,FEZF2,FOXB1,NKX2-1,NR2E1,POU3F3
773	California sea lion_Blood	positive	GO Biological Process	GO:0007224	smoothened signaling pathway	326	2.19367e-06	0.0229019	7.02513e-05	4.36953	3.43286	15	213	0.0308642	0.0704225	3	26	59	NKX2-2,PAX6,PTCH1
774	California sea lion_Blood	positive	GO Biological Process	GO:0042981	regulation of apoptotic process	327	2.26075e-06	0.0236022	7.2178e-05	1.88409	31.3148	59	1943	0.121399	0.0303654	27	407	1159	ALDH1A2,DLX1,EGR3,FOXB1,FOXC1,HAND2,HOXA13,KCNMA1,MSX1,NEUROD1,NKX2-5,NOG,NOL3,NR2E1,PAX2,PAX7,POU3F3,POU4F1,SCRT2,SFRP2,SIX1,SOCS3,SOX2,TFAP2A,TFAP2D,TWIST2,WT1
775	California sea lion_Blood	positive	GO Biological Process	GO:0010721	negative regulation of cell development	328	2.33934e-06	0.0244228	7.44596e-05	2.91029	8.59022	25	533	0.0514403	0.0469043	12	69	122	DLX1,DLX2,FOXA2,ID4,NKX2-1,NOG,NR2E1,NTN1,PAX6,SFRP2,VAX1,WNT3
776	California sea lion_Blood	positive	GO Biological Process	GO:0022414	reproductive process	329	2.38838e-06	0.0249346	7.57892e-05	2.02958	24.1429	49	1498	0.100823	0.0327103	24	306	993	CELF4,CYP26B1,FOXB1,FOXC1,FST,FZD2,GLRA1,HOXA13,HOXD13,HSPA2,IGSF8,IRX5,LHX9,NKX2-1,NOG,NPAS3,NR2F2,NR5A1,PAX2,PAX5,PITX2,SFRP2,SOX2,WT1
777	California sea lion_Blood	positive	GO Biological Process	GO:0023019	signal transduction involved in regulation of gene expression	330	2.41671e-06	0.0252304	7.64559e-05	5.4348	2.20799	12	137	0.0246914	0.0875912	3	10	17	FOXA2,NEUROD1,PAX6
778	California sea lion_Blood	positive	GO Biological Process	GO:0021954	central nervous system neuron development	331	2.74638e-06	0.0286722	8.66229e-05	3.04933	7.54263	23	468	0.0473251	0.0491453	6	41	65	FEZF2,FOXG1,NEUROG2,NR2E1,PHOX2B,TFAP2A
779	California sea lion_Blood	positive	GO Biological Process	GO:0021522	spinal cord motor neuron differentiation	332	2.99109e-06	0.031227	9.40572e-05	3.48787	5.44745	19	338	0.0390947	0.056213	6	17	32	HOXC10,HOXD10,MNX1,NKX2-2,PAX6,PTCH1
780	California sea lion_Blood	positive	GO Biological Process	GO:0006366	transcription from RNA polymerase II promoter	333	2.99264e-06	0.0312432	9.38233e-05	1.94817	27.205	53	1688	0.109053	0.0313981	16	232	506	CDX2,HOXD13,LHX2,MEIS2,NKX2-8,NR2E1,NR2F1,NR5A1,PAX2,PAX5,PAX6,PITX2,TFAP2A,TFAP2D,TWIST2,ZBTB7B
781	California sea lion_Blood	positive	GO Biological Process	GO:0010035	response to inorganic substance	334	3.05374e-06	0.0318811	9.54524e-05	3.02991	7.59098	23	471	0.0473251	0.0488323	6	86	326	KCNMA1,KLF2,NEUROD2,PAX2,PTCH1,TFAP2A
782	California sea lion_Blood	positive	GO Biological Process	GO:0007622	rhythmic behavior	335	3.09816e-06	0.0323448	9.65518e-05	8.8639	0.902537	8	56	0.0164609	0.142857	2	13	24	KCNMA1,SIX3
783	California sea lion_Blood	positive	GO Biological Process	GO:0043067	regulation of programmed cell death	336	3.20719e-06	0.0334831	9.9652e-05	1.863	31.6694	59	1965	0.121399	0.0300254	27	409	1171	ALDH1A2,DLX1,EGR3,FOXB1,FOXC1,HAND2,HOXA13,KCNMA1,MSX1,NEUROD1,NKX2-5,NOG,NOL3,NR2E1,PAX2,PAX7,POU3F3,POU4F1,SCRT2,SFRP2,SIX1,SOCS3,SOX2,TFAP2A,TFAP2D,TWIST2,WT1
784	California sea lion_Blood	positive	GO Biological Process	GO:0001840	neural plate development	337	3.52777e-06	0.0368299	0.000109288	6.46326	1.54721	10	96	0.0205761	0.104167	2	6	12	NOG,PTCH1
785	California sea lion_Blood	positive	GO Biological Process	GO:0043586	tongue development	337	3.52777e-06	0.0368299	0.000109288	6.46326	1.54721	10	96	0.0205761	0.104167	5	12	16	CYP26B1,HAND2,HOXC13,SOX2,WNT10A
786	California sea lion_Blood	positive	GO Biological Process	GO:0003006	developmental process involved in reproduction	339	3.99311e-06	0.041688	0.000122973	2.29569	15.6816	36	973	0.0740741	0.036999	18	180	431	CELF4,FOXC1,FST,FZD2,HOXA13,HOXD13,HSPA2,IRX5,LHX9,NKX2-1,NOG,NR2F2,NR5A1,PAX2,PITX2,SFRP2,SOX2,WT1
787	California sea lion_Blood	positive	GO Biological Process	GO:0010667	negative regulation of cardiac muscle cell apoptotic process	340	4.01815e-06	0.0419494	0.000123381	19.3898	0.257868	5	16	0.0102881	0.3125	3	4	8	HAND2,NKX2-5,SFRP2
788	California sea lion_Blood	positive	GO Biological Process	GO:0044065	regulation of respiratory system process	341	4.3738e-06	0.0456624	0.000133907	5.13495	2.33693	12	145	0.0246914	0.0827586	3	10	16	GLRA1,PHOX2B,TLX3
789	California sea lion_Blood	positive	GO Biological Process	GO:0002087	regulation of respiratory gaseous exchange by neurological system process	341	4.3738e-06	0.0456624	0.000133907	5.13495	2.33693	12	145	0.0246914	0.0827586	3	10	13	GLRA1,PHOX2B,TLX3
790	California sea lion_Blood	positive	GO Biological Process	GO:0008544	epidermis development	343	4.43343e-06	0.046285	0.000134942	2.88034	8.33235	24	517	0.0493827	0.0464217	10	87	246	FST,HOXC13,KCNMA1,PAX6,PITX2,POU3F1,POU4F3,PTCH1,TFAP2A,WNT10A
791	California sea lion_Blood	positive	GO Biological Process	GO:0060041	retina development in camera-type eye	344	4.9467e-06	0.0516436	0.000150127	2.94245	7.81661	23	485	0.0473251	0.0474227	9	45	108	HCN1,IRX5,NEUROD1,NR2E1,PAX2,POU4F2,PTF1A,SOX2,TFAP2A
792	California sea lion_Blood	positive	GO Biological Process	GO:0000003	reproduction	345	5.26032e-06	0.0549177	0.000159182	1.97167	24.852	49	1542	0.100823	0.0317769	24	328	1093	CELF4,CYP26B1,FOXB1,FOXC1,FST,FZD2,GLRA1,HOXA13,HOXD13,HSPA2,IGSF8,IRX5,LHX9,NKX2-1,NOG,NPAS3,NR2F2,NR5A1,PAX2,PAX5,PITX2,SFRP2,SOX2,WT1
793	California sea lion_Blood	positive	GO Biological Process	GO:0003007	heart morphogenesis	346	5.33435e-06	0.0556906	0.000160955	2.59302	10.7982	28	670	0.0576132	0.041791	14	94	190	ALDH1A2,DLL4,FOXC1,FZD2,HAND2,LBX1,NKX2-5,PITX2,POU4F1,PTCH1,SFRP2,SHOX2,SIX1,TFAP2A
794	California sea lion_Blood	positive	GO Biological Process	GO:0010941	regulation of cell death	347	5.34119e-06	0.0557621	0.000160698	1.83223	32.2012	59	1998	0.121399	0.0295295	27	422	1210	ALDH1A2,DLX1,EGR3,FOXB1,FOXC1,HAND2,HOXA13,KCNMA1,MSX1,NEUROD1,NKX2-5,NOG,NOL3,NR2E1,PAX2,PAX7,POU3F3,POU4F1,SCRT2,SFRP2,SIX1,SOCS3,SOX2,TFAP2A,TFAP2D,TWIST2,WT1
795	California sea lion_Blood	positive	GO Biological Process	GO:0050768	negative regulation of neurogenesis	348	5.45019e-06	0.0569	0.000163506	3.01334	7.30088	22	453	0.0452675	0.0485651	9	55	95	DLX1,DLX2,ID4,NOG,NR2E1,NTN1,PAX6,VAX1,WNT3
796	California sea lion_Blood	positive	GO Biological Process	GO:0014031	mesenchymal cell development	348	5.45019e-06	0.0569	0.000163506	3.01334	7.30088	22	453	0.0452675	0.0485651	8	57	103	ALDH1A2,FOXC1,FOXD3,HAND2,NOG,PHOX2B,PITX2,TFAP2A
797	California sea lion_Blood	positive	GO Biological Process	GO:0010665	regulation of cardiac muscle cell apoptotic process	350	5.617e-06	0.0586414	0.000167547	18.2492	0.273984	5	17	0.0102881	0.294118	3	5	13	HAND2,NKX2-5,SFRP2
798	California sea lion_Blood	positive	GO Biological Process	GO:0010664	negative regulation of striated muscle cell apoptotic process	350	5.617e-06	0.0586414	0.000167547	18.2492	0.273984	5	17	0.0102881	0.294118	3	5	12	HAND2,NKX2-5,SFRP2
799	California sea lion_Blood	positive	GO Biological Process	GO:0001707	mesoderm formation	352	5.62162e-06	0.0586897	0.000166732	4.04657	3.70685	15	230	0.0308642	0.0652174	6	31	62	FOXC1,HOXA11,NOG,PAX2,SIX2,WNT3
800	California sea lion_Blood	positive	GO Biological Process	GO:0019953	sexual reproduction	353	5.77517e-06	0.0602928	0.000170801	2.69771	9.63781	26	598	0.0534979	0.0434783	10	147	614	CELF4,CYP26B1,FOXC1,FST,GLRA1,HSPA2,IGSF8,NR2F2,PAX5,WT1
801	California sea lion_Blood	positive	GO Biological Process	GO:0007422	peripheral nervous system development	354	5.86186e-06	0.0611978	0.000172875	3.46848	5.18959	18	322	0.037037	0.0559006	9	37	78	BAI1,EGR3,FOXD3,HAND2,HOXD10,HOXD9,ONECUT2,POU3F1,POU4F1
802	California sea lion_Blood	positive	GO Biological Process	GO:0021997	neural plate axis specification	355	5.89232e-06	0.0615159	0.000173284	12.8374	0.467385	6	29	0.0123457	0.206897	1	1	2	PTCH1
803	California sea lion_Blood	positive	GO Biological Process	GO:0010157	response to chlorate	355	5.89232e-06	0.0615159	0.000173284	12.8374	0.467385	6	29	0.0123457	0.206897	1	1	2	PTCH1
804	California sea lion_Blood	positive	GO Biological Process	GO:0090192	regulation of glomerulus development	357	6.11311e-06	0.0638208	0.00017877	6.08307	1.64391	10	102	0.0205761	0.0980392	3	6	10	NOG,PAX2,WT1
805	California sea lion_Blood	positive	GO Biological Process	GO:0008038	neuron recognition	358	6.18029e-06	0.0645223	0.00018023	4.58304	2.83655	13	176	0.026749	0.0738636	2	22	30	FEZF2,FOXG1
806	California sea lion_Blood	positive	GO Biological Process	GO:0002067	glandular epithelial cell differentiation	358	6.18029e-06	0.0645223	0.00018023	4.58304	2.83655	13	176	0.026749	0.0738636	3	17	27	NEUROD1,NKX2-2,PAX6
807	California sea lion_Blood	positive	GO Biological Process	GO:0032808	lacrimal gland development	360	6.36205e-06	0.0664199	0.0001845	6.89415	1.30546	9	81	0.0185185	0.111111	2	4	4	FOXC1,PAX6
808	California sea lion_Blood	positive	GO Biological Process	GO:0071396	cellular response to lipid	361	7.02217e-06	0.0733114	0.000203079	2.55489	10.9594	28	680	0.0576132	0.0411765	9	101	265	ALDH1A2,CYP26B1,NR2E1,NR2F1,NR2F2,NR5A1,PAX2,PTCH1,WNT3
809	California sea lion_Blood	positive	GO Biological Process	GO:0061029	eyelid development in camera-type eye	362	7.04559e-06	0.0735559	0.000203193	6.81007	1.32157	9	82	0.0185185	0.109756	2	9	10	OSR2,TFAP2A
810	California sea lion_Blood	positive	GO Biological Process	GO:0048892	lateral line nerve development	363	7.22899e-06	0.0754706	0.000207908	9.65181	0.725253	7	45	0.0144033	0.155556	2	3	9	FOXD3,PHOX2B
811	California sea lion_Blood	positive	GO Biological Process	GO:0043616	keratinocyte proliferation	363	7.22899e-06	0.0754706	0.000207908	9.65181	0.725253	7	45	0.0144033	0.155556	2	6	14	FST,PTCH1
812	California sea lion_Blood	positive	GO Biological Process	GO:0048485	sympathetic nervous system development	365	7.58822e-06	0.0792211	0.000217044	4.19644	3.33616	14	207	0.0288066	0.0676328	4	16	27	FOXD3,HAND2,PHOX2B,TFAP2A
813	California sea lion_Blood	positive	GO Biological Process	GO:0002088	lens development in camera-type eye	366	7.60483e-06	0.0793944	0.000216925	3.04438	6.89796	21	428	0.0432099	0.0490654	5	31	63	CRYBA2,PAX6,SIX3,SOX2,TFAP2A
814	California sea lion_Blood	positive	GO Biological Process	GO:0010662	regulation of striated muscle cell apoptotic process	367	7.67443e-06	0.0801211	0.000218314	17.2354	0.290101	5	18	0.0102881	0.277778	3	6	16	HAND2,NKX2-5,SFRP2
815	California sea lion_Blood	positive	GO Biological Process	GO:0072202	cell differentiation involved in metanephros development	368	7.79101e-06	0.0813381	0.000221027	6.72802	1.33769	9	83	0.0185185	0.108434	2	5	11	PAX2,POU3F3
816	California sea lion_Blood	positive	GO Biological Process	GO:0060708	spongiotrophoblast differentiation	369	7.87533e-06	0.0822185	0.000222814	27.5766	0.145051	4	9	0.00823045	0.444444	1	1	4	SOCS3
817	California sea lion_Blood	positive	GO Biological Process	GO:0014033	neural crest cell differentiation	370	8.00309e-06	0.0835523	0.000225817	3.25663	5.83426	19	362	0.0390947	0.0524862	8	40	66	ALDH1A2,FOXC1,FOXD3,HAND2,PHOX2B,PITX2,TFAP2A,WNT10A
818	California sea lion_Blood	positive	GO Biological Process	GO:0031076	embryonic camera-type eye development	371	8.20202e-06	0.085629	0.000230806	3.3844	5.31852	18	330	0.037037	0.0545455	5	23	37	ALDH1A2,PAX2,PAX6,PITX2,TFAP2A
819	California sea lion_Blood	positive	GO Biological Process	GO:0048754	branching morphogenesis of an epithelial tube	372	8.25633e-06	0.0861961	0.00023171	2.53254	11.0561	28	686	0.0576132	0.0408163	13	83	150	DLL4,FOXA2,FOXD3,HOXA11,HOXD11,NKX2-1,PAX2,PITX2,PTCH1,SFRP2,SIX1,SOX2,WT1
820	California sea lion_Blood	positive	GO Biological Process	GO:0048332	mesoderm morphogenesis	373	8.48637e-06	0.0885977	0.000237527	3.91055	3.83578	15	238	0.0308642	0.0630252	6	33	65	FOXC1,HOXA11,NOG,PAX2,SIX2,WNT3
821	California sea lion_Blood	positive	GO Biological Process	GO:0001704	formation of primary germ layer	374	8.54696e-06	0.0892303	0.000238584	3.37418	5.33464	18	331	0.037037	0.0543807	8	42	84	FOXA2,FOXC1,HOXA11,NOG,PAX2,SIX2,SOX2,WNT3
822	California sea lion_Blood	positive	GO Biological Process	GO:0014032	neural crest cell development	374	8.54696e-06	0.0892303	0.000238584	3.37418	5.33464	18	331	0.037037	0.0543807	7	35	58	ALDH1A2,FOXC1,FOXD3,HAND2,PHOX2B,PITX2,TFAP2A
823	California sea lion_Blood	positive	GO Biological Process	GO:0032879	regulation of localization	376	8.62556e-06	0.0900508	0.000239497	1.73375	38.0677	66	2362	0.135802	0.0279424	34	559	1618	ADRB1,DLL4,DRD4,FOXA2,FST,GLRA1,HCN1,HRC,IRS1,KCNA1,KCNA3,KCNC4,KCNG3,KCNH4,KCNJ3,KCNJ9,KCNMA1,NEUROD1,NKX2-1,NKX2-5,NOG,NR2E1,NR2F2,NTN1,ONECUT2,PAX6,PITX2,PLA2G1B,PTCH1,SFRP2,SIX1,TFAP2A,WNT3,ZIC1
824	California sea lion_Blood	positive	GO Biological Process	GO:0035272	exocrine system development	377	8.68925e-06	0.0907158	0.000240625	4.80366	2.49809	12	155	0.0246914	0.0774193	3	22	44	FOXC1,PAX6,PTF1A
825	California sea lion_Blood	positive	GO Biological Process	GO:0021895	cerebral cortex neuron differentiation	378	9.37987e-06	0.0979259	0.000259063	3.87796	3.86802	15	240	0.0308642	0.0625	6	14	18	DLX1,DLX2,FEZF2,ID4,NKX2-1,NR2E1
826	California sea lion_Blood	positive	GO Biological Process	GO:0072221	metanephric distal convoluted tubule development	379	9.48591e-06	0.0990329	0.000261301	6.56972	1.36992	9	85	0.0185185	0.105882	2	3	5	PAX2,POU3F3
827	California sea lion_Blood	positive	GO Biological Process	GO:0070887	cellular response to chemical stimulus	380	9.94751e-06	0.103852	0.000273295	1.69264	41.3555	70	2566	0.144033	0.0272798	29	587	1864	ADCY2,ALDH1A2,CYP26B1,DLL4,EGR3,FOXA2,ID1,IRS1,KLF2,LIN28B,LTBP4,NEUROD1,NEUROD2,NOG,NR2E1,NR2F1,NR2F2,NR5A1,PAX2,PAX9,PHOX2B,PLA2G1B,PTCH1,SATB2,SOCS3,TFAP2A,WNT10A,WNT3,WT1
828	California sea lion_Blood	positive	GO Biological Process	GO:0009880	embryonic pattern specification	381	1.01049e-05	0.105495	0.00027689	3.4812	4.88337	17	303	0.0349794	0.0561056	6	37	60	FOXA2,HOXD8,PTCH1,SATB2,TFAP2A,WT1
829	California sea lion_Blood	positive	GO Biological Process	GO:0090193	positive regulation of glomerulus development	382	1.04453e-05	0.109049	0.000285467	6.49332	1.38604	9	86	0.0185185	0.104651	2	2	4	NOG,PAX2
830	California sea lion_Blood	positive	GO Biological Process	GO:0072235	metanephric distal tubule development	382	1.04453e-05	0.109049	0.000285467	6.49332	1.38604	9	86	0.0185185	0.104651	2	4	7	PAX2,POU3F3
831	California sea lion_Blood	positive	GO Biological Process	GO:0051782	negative regulation of cell division	384	1.07897e-05	0.112644	0.000293345	11.6339	0.515735	6	32	0.0123457	0.1875	1	3	8	PTCH1
832	California sea lion_Blood	positive	GO Biological Process	GO:0022029	telencephalon cell migration	385	1.11859e-05	0.11678	0.000303325	3.6232	4.41598	16	274	0.0329218	0.0583942	5	23	42	FEZF2,FOXB1,NKX2-1,NR2E1,POU3F3
833	California sea lion_Blood	positive	GO Biological Process	GO:0008283	cell proliferation	386	1.19434e-05	0.12469	0.00032303	2.0582	19.9203	41	1236	0.0843621	0.0331715	16	249	603	DBN1,EMX2,FOXC1,FST,HAND2,ID4,IGSF8,LHX9,NKX2-5,OSR2,PITX2,POU3F3,PTCH1,SFRP2,SIX2,UNCX
834	California sea lion_Blood	positive	GO Biological Process	GO:0060831	smoothened signaling pathway involved in dorsal/ventral neural tube patterning	387	1.30087e-05	0.135811	0.000350932	11.2813	0.531852	6	33	0.0123457	0.181818	1	3	6	PTCH1
835	California sea lion_Blood	positive	GO Biological Process	GO:0060397	JAK-STAT cascade involved in growth hormone signaling pathway	388	1.35221e-05	0.14117	0.000363841	15.5118	0.322335	5	20	0.0102881	0.25	2	6	25	IRS1,SOCS3
836	California sea lion_Blood	positive	GO Biological Process	GO:0060396	growth hormone receptor signaling pathway	388	1.35221e-05	0.14117	0.000363841	15.5118	0.322335	5	20	0.0102881	0.25	2	6	28	IRS1,SOCS3
837	California sea lion_Blood	positive	GO Biological Process	GO:0036023	embryonic skeletal limb joint morphogenesis	388	1.35221e-05	0.14117	0.000363841	15.5118	0.322335	5	20	0.0102881	0.25	1	3	3	OSR2
838	California sea lion_Blood	positive	GO Biological Process	GO:0021766	hippocampus development	391	1.36661e-05	0.142674	0.000364896	2.92808	7.17195	21	445	0.0432099	0.047191	8	29	54	DLX1,DLX2,EMX2,FEZF2,ID4,NEUROD1,NKX2-1,NR2E1
839	California sea lion_Blood	positive	GO Biological Process	GO:0001823	mesonephros development	392	1.44718e-05	0.151086	0.000385423	4.5679	2.62703	12	163	0.0246914	0.0736196	4	18	22	OSR2,PAX2,SIX1,WT1
840	California sea lion_Blood	positive	GO Biological Process	GO:0001890	placenta development	393	1.46296e-05	0.152733	0.000388634	3.54556	4.51268	16	280	0.0329218	0.0571429	4	55	137	CDX2,FOXD3,NR2F2,SOCS3
841	California sea lion_Blood	positive	GO Biological Process	GO:2000679	positive regulation of transcription regulatory region DNA binding	394	1.69691e-05	0.177157	0.000449638	8.5163	0.821953	7	51	0.0144033	0.137255	2	6	7	HAND2,NEUROD1
842	California sea lion_Blood	positive	GO Biological Process	GO:0060416	response to growth hormone stimulus	395	1.7513e-05	0.182836	0.000462877	14.7732	0.338451	5	21	0.0102881	0.238095	2	7	34	IRS1,SOCS3
843	California sea lion_Blood	positive	GO Biological Process	GO:0071378	cellular response to growth hormone stimulus	395	1.7513e-05	0.182836	0.000462877	14.7732	0.338451	5	21	0.0102881	0.238095	2	7	29	IRS1,SOCS3
844	California sea lion_Blood	positive	GO Biological Process	GO:0050935	iridophore differentiation	395	1.7513e-05	0.182836	0.000462877	14.7732	0.338451	5	21	0.0102881	0.238095	1	2	8	FOXD3
845	California sea lion_Blood	positive	GO Biological Process	GO:0048937	lateral line nerve glial cell development	395	1.7513e-05	0.182836	0.000462877	14.7732	0.338451	5	21	0.0102881	0.238095	1	2	8	FOXD3
846	California sea lion_Blood	positive	GO Biological Process	GO:0051260	protein homooligomerization	399	1.8515e-05	0.193296	0.000484452	3.87796	3.61015	14	224	0.0288066	0.0625	9	76	216	GLRA1,HSF4,KCNA1,KCNA3,KCNC4,KCNG3,KCNMA1,KCTD1,SCUBE3
847	California sea lion_Blood	positive	GO Biological Process	GO:0007501	mesodermal cell fate specification	400	1.87901e-05	0.196169	0.000490423	6.99125	1.14429	8	71	0.0164609	0.112676	3	3	6	HOXA11,PAX2,SIX2
848	California sea lion_Blood	positive	GO Biological Process	GO:0002065	columnar/cuboidal epithelial cell differentiation	401	1.8814e-05	0.196418	0.000489821	3.18191	5.65697	18	351	0.037037	0.0512821	4	41	76	FOXD3,NEUROD1,NKX2-2,PAX6
849	California sea lion_Blood	positive	GO Biological Process	GO:0072207	metanephric epithelium development	402	1.91607e-05	0.200038	0.000497607	5.34891	1.86954	10	116	0.0205761	0.0862069	3	11	18	PAX2,POU3F3,WT1
850	California sea lion_Blood	positive	GO Biological Process	GO:1990009	retinal cell apoptotic process	403	2.01032e-05	0.209877	0.000520787	22.5627	0.177284	4	11	0.00823045	0.363636	1	1	2	GDF6
851	California sea lion_Blood	positive	GO Biological Process	GO:0072659	protein localization to plasma membrane	404	2.0844e-05	0.217612	0.000538643	6.89415	1.1604	8	72	0.0164609	0.111111	2	21	74	ANK1,PTCH1
852	California sea lion_Blood	positive	GO Biological Process	GO:0046627	negative regulation of insulin receptor signaling pathway	405	2.23644e-05	0.233484	0.000576504	14.1017	0.354568	5	22	0.0102881	0.227273	2	7	24	IRS1,SOCS3
853	California sea lion_Blood	positive	GO Biological Process	GO:0010656	negative regulation of muscle cell apoptotic process	405	2.23644e-05	0.233484	0.000576504	14.1017	0.354568	5	22	0.0102881	0.227273	3	8	18	HAND2,NKX2-5,SFRP2
854	California sea lion_Blood	positive	GO Biological Process	GO:0007263	nitric oxide mediated signal transduction	405	2.23644e-05	0.233484	0.000576504	14.1017	0.354568	5	22	0.0102881	0.227273	2	2	16	MAFA,NEUROD1
855	California sea lion_Blood	positive	GO Biological Process	GO:0051091	positive regulation of sequence-specific DNA binding transcription factor activity	408	2.35478e-05	0.245839	0.000602547	3.12844	5.75367	18	357	0.037037	0.0504202	7	74	188	FZD2,NEUROD1,NEUROD2,NEUROG2,NKX2-2,PLA2G1B,ZIC2
856	California sea lion_Blood	positive	GO Biological Process	GO:0060323	head morphogenesis	409	2.36661e-05	0.247075	0.000604094	3.79329	3.69073	14	229	0.0288066	0.0611354	6	24	34	MSX1,NOG,PAX9,TFAP2A,TWIST2,WNT3
857	California sea lion_Blood	positive	GO Biological Process	GO:0016199	axon midline choice point recognition	410	2.5856e-05	0.269937	0.000658382	10.0617	0.596319	6	37	0.0123457	0.162162	1	4	5	FOXG1
858	California sea lion_Blood	positive	GO Biological Process	GO:0045197	establishment or maintenance of epithelial cell apical/basal polarity	411	2.81992e-05	0.294399	0.0007163	13.4886	0.370685	5	23	0.0102881	0.217391	2	7	13	ANK1,CDX2
859	California sea lion_Blood	positive	GO Biological Process	GO:0010660	regulation of muscle cell apoptotic process	411	2.81992e-05	0.294399	0.0007163	13.4886	0.370685	5	23	0.0102881	0.217391	3	9	30	HAND2,NKX2-5,SFRP2
860	California sea lion_Blood	positive	GO Biological Process	GO:0048864	stem cell development	413	2.92078e-05	0.30493	0.000738328	2.31878	12.5066	29	776	0.0596708	0.0373711	11	107	195	ALDH1A2,CDX2,FOXC1,FOXD3,HAND2,NOG,NR2E1,PHOX2B,PITX2,SOX2,TFAP2A
861	California sea lion_Blood	positive	GO Biological Process	GO:0043576	regulation of respiratory gaseous exchange	414	2.93783e-05	0.30671	0.000740844	4.25467	2.82043	12	175	0.0246914	0.0685714	3	13	22	GLRA1,PHOX2B,TLX3
862	California sea lion_Blood	positive	GO Biological Process	GO:0060670	branching involved in labyrinthine layer morphogenesis	415	2.97705e-05	0.310804	0.000748925	20.6824	0.193401	4	12	0.00823045	0.333333	1	3	8	SOCS3
863	California sea lion_Blood	positive	GO Biological Process	GO:0042573	retinoic acid metabolic process	415	2.97705e-05	0.310804	0.000748925	20.6824	0.193401	4	12	0.00823045	0.333333	2	4	20	ALDH1A2,CYP26B1
864	California sea lion_Blood	positive	GO Biological Process	GO:0034765	regulation of ion transmembrane transport	417	2.98127e-05	0.311245	0.000746391	2.96206	6.41446	19	398	0.0390947	0.0477387	12	110	265	ADRB1,DRD4,HCN1,KCNA1,KCNA3,KCNC4,KCNG3,KCNH4,KCNJ3,KCNJ9,KCNMA1,NKX2-5
865	California sea lion_Blood	positive	GO Biological Process	GO:0032376	positive regulation of cholesterol transport	418	3.02885e-05	0.316212	0.000756488	9.79695	0.612436	6	38	0.0123457	0.157895	1	4	13	PTCH1
866	California sea lion_Blood	positive	GO Biological Process	GO:0010875	positive regulation of cholesterol efflux	418	3.02885e-05	0.316212	0.000756488	9.79695	0.612436	6	38	0.0123457	0.157895	1	4	11	PTCH1
867	California sea lion_Blood	positive	GO Biological Process	GO:0061053	somite development	420	3.12844e-05	0.326609	0.000777641	3.3314	4.80279	16	298	0.0329218	0.0536913	6	43	69	FOXA2,FOXB1,FOXC1,NOG,PTCH1,SFRP2
868	California sea lion_Blood	positive	GO Biological Process	GO:0060349	bone morphogenesis	421	3.25159e-05	0.339466	0.000806333	3.17712	5.35075	17	332	0.0349794	0.0512048	7	42	74	CYP26B1,HOXA11,HOXD11,OSR2,SFRP2,SHOX2,TFAP2A
869	California sea lion_Blood	positive	GO Biological Process	GO:0030334	regulation of cell migration	422	3.2783e-05	0.342255	0.000811031	2.30393	12.5872	29	781	0.0596708	0.0371319	12	150	430	DLL4,IRS1,NKX2-1,NOG,NR2E1,NR2F2,NTN1,ONECUT2,PAX6,PITX2,SFRP2,TFAP2A
870	California sea lion_Blood	positive	GO Biological Process	GO:0090190	positive regulation of branching involved in ureteric bud morphogenesis	423	3.28577e-05	0.343034	0.000810955	4.2066	2.85266	12	177	0.0246914	0.0677966	4	15	19	HOXB7,NOG,PAX2,SIX1
871	California sea lion_Blood	positive	GO Biological Process	GO:0051270	regulation of cellular component movement	424	3.29678e-05	0.344184	0.000811754	2.22881	13.9087	31	863	0.063786	0.0359212	14	177	515	ADRB1,DLL4,IRS1,NKX2-1,NOG,NR2E1,NR2F2,NTN1,ONECUT2,PAX6,PITX2,SFRP2,TFAP2A,WNT3
872	California sea lion_Blood	positive	GO Biological Process	GO:1900077	negative regulation of cellular response to insulin stimulus	425	3.51496e-05	0.366961	0.000863439	12.9265	0.386802	5	24	0.0102881	0.208333	2	8	26	IRS1,SOCS3
873	California sea lion_Blood	positive	GO Biological Process	GO:0072203	cell proliferation involved in metanephros development	426	3.53113e-05	0.36865	0.000865375	9.54574	0.628552	6	39	0.0123457	0.153846	1	5	8	PTCH1
874	California sea lion_Blood	positive	GO Biological Process	GO:0042596	fear response	427	3.66349e-05	0.382469	0.000895711	4.96379	2.01459	10	125	0.0205761	0.08	4	14	26	ADRB1,DRD4,NEUROD2,NR2E1
875	California sea lion_Blood	positive	GO Biological Process	GO:0048596	embryonic camera-type eye morphogenesis	428	3.67239e-05	0.383397	0.000895788	3.28728	4.86725	16	302	0.0329218	0.0529801	3	18	27	PAX2,PAX6,TFAP2A
876	California sea lion_Blood	positive	GO Biological Process	GO:0001829	trophectodermal cell differentiation	429	3.75343e-05	0.391858	0.000913421	6.36383	1.2571	8	78	0.0164609	0.102564	2	15	20	CDX2,FOXD3
877	California sea lion_Blood	positive	GO Biological Process	GO:0090184	positive regulation of kidney development	430	3.83434e-05	0.400305	0.000930943	5.52897	1.62779	9	101	0.0185185	0.0891089	2	7	11	NOG,PAX2
878	California sea lion_Blood	positive	GO Biological Process	GO:0022603	regulation of anatomical structure morphogenesis	431	3.9209e-05	0.409342	0.000949749	1.82492	26.8505	49	1666	0.100823	0.0294118	26	282	637	BAI1,BARHL2,DLL4,FOXA2,FZD2,HAND2,HOXA11,HOXB7,HOXC11,HOXD11,HOXD13,ID1,NKX2-1,NOG,NR2E1,NTN1,OSR2,PAX2,PAX9,SFRP2,SHOX2,SIX1,TFAP2A,WNT10A,WNT3,WT1
879	California sea lion_Blood	positive	GO Biological Process	GO:0070194	synaptonemal complex disassembly	432	4.06157e-05	0.424028	0.000981547	37.2284	0.0805837	3	5	0.00617284	0.6	1	1	1	HSPA2
880	California sea lion_Blood	positive	GO Biological Process	GO:0031662	positive regulation of cyclin-dependent protein serine/threonine kinase activity involved in G2/M transition of mitotic cell cycle	432	4.06157e-05	0.424028	0.000981547	37.2284	0.0805837	3	5	0.00617284	0.6	1	1	1	HSPA2
881	California sea lion_Blood	positive	GO Biological Process	GO:0003326	pancreatic A cell fate commitment	434	4.09809e-05	0.42784	0.000985807	9.3071	0.644669	6	40	0.0123457	0.15	2	2	2	NEUROD1,NKX2-2
882	California sea lion_Blood	positive	GO Biological Process	GO:0003329	pancreatic PP cell fate commitment	434	4.09809e-05	0.42784	0.000985807	9.3071	0.644669	6	40	0.0123457	0.15	2	2	2	NEUROD1,NKX2-2
883	California sea lion_Blood	positive	GO Biological Process	GO:0007626	locomotory behavior	436	4.14102e-05	0.432322	0.000991565	2.71457	7.73603	21	480	0.0432099	0.04375	11	61	160	DMBX1,DRD4,FEZF2,FOXA2,GLRA1,HOXB8,HOXD10,HOXD9,KCNMA1,NKX2-1,NPAS3
884	California sea lion_Blood	positive	GO Biological Process	GO:0051240	positive regulation of multicellular organismal process	437	4.16726e-05	0.435061	0.000995564	2.05682	17.5028	36	1086	0.0740741	0.0331492	16	199	585	ADRB1,FST,HOXA11,HOXB7,HOXC11,HOXD11,IL17RA,NKX2-5,NOG,NR2E1,OSR2,PAX2,PTGER3,SIX1,TFAP2A,WT1
885	California sea lion_Blood	positive	GO Biological Process	GO:0035137	hindlimb morphogenesis	438	4.22034e-05	0.440604	0.00100595	3.11152	5.46357	17	339	0.0349794	0.0501475	7	30	39	HOXD10,HOXD9,OSR2,PITX1,PITX2,PTCH1,WNT3
886	California sea lion_Blood	positive	GO Biological Process	GO:2000145	regulation of cell motility	439	4.30371e-05	0.449308	0.00102348	2.26907	12.7806	29	793	0.0596708	0.03657	12	157	454	DLL4,IRS1,NKX2-1,NOG,NR2E1,NR2F2,NTN1,ONECUT2,PAX6,PITX2,SFRP2,TFAP2A
887	California sea lion_Blood	positive	GO Biological Process	GO:0090394	negative regulation of excitatory postsynaptic membrane potential	440	4.33569e-05	0.452646	0.00102874	12.4095	0.402918	5	25	0.0102881	0.2	1	2	4	CELF4
888	California sea lion_Blood	positive	GO Biological Process	GO:0045837	negative regulation of membrane potential	440	4.33569e-05	0.452646	0.00102874	12.4095	0.402918	5	25	0.0102881	0.2	1	2	6	CELF4
889	California sea lion_Blood	positive	GO Biological Process	GO:0050848	regulation of calcium-mediated signaling	442	4.4754e-05	0.467232	0.00105709	7.36155	0.950887	7	59	0.0144033	0.118644	2	8	36	DRD4,NEUROD2
890	California sea lion_Blood	positive	GO Biological Process	GO:0001710	mesodermal cell fate commitment	443	4.512e-05	0.471053	0.00106333	6.20473	1.28934	8	80	0.0164609	0.1	3	6	14	HOXA11,PAX2,SIX2
891	California sea lion_Blood	positive	GO Biological Process	GO:0021877	forebrain neuron fate commitment	444	4.58794e-05	0.478981	0.00107879	4.40336	2.49809	11	155	0.0226337	0.0709677	4	7	7	DLX1,DLX2,NKX2-1,PAX6
892	California sea lion_Blood	positive	GO Biological Process	GO:0048701	embryonic cranial skeleton morphogenesis	445	4.74338e-05	0.495208	0.00111283	3.56009	3.93248	14	244	0.0288066	0.057377	7	27	40	DLX2,IRX5,PRRX1,SIX1,SIX2,TFAP2A,TWIST2
893	California sea lion_Blood	positive	GO Biological Process	GO:0040012	regulation of locomotion	446	4.79361e-05	0.500453	0.00112209	2.21862	13.5219	30	839	0.0617284	0.0357568	13	169	491	DLL4,IRS1,NKX2-1,NOG,NR2E1,NR2F2,NTN1,ONECUT2,PAX6,PITX2,SFRP2,TFAP2A,WNT3
894	California sea lion_Blood	positive	GO Biological Process	GO:0034762	regulation of transmembrane transport	447	5.06737e-05	0.529033	0.00118352	2.84758	6.67233	19	414	0.0390947	0.0458937	12	115	274	ADRB1,DRD4,HCN1,KCNA1,KCNA3,KCNC4,KCNG3,KCNH4,KCNJ3,KCNJ9,KCNMA1,NKX2-5
895	California sea lion_Blood	positive	GO Biological Process	GO:0060325	face morphogenesis	448	5.14799e-05	0.53745	0.00119966	3.7517	3.4651	13	215	0.026749	0.0604651	5	21	30	MSX1,NOG,PAX9,TFAP2A,TWIST2
896	California sea lion_Blood	positive	GO Biological Process	GO:0021796	cerebral cortex regionalization	449	5.21363e-05	0.544303	0.00121226	5.31834	1.69226	9	105	0.0185185	0.0857143	2	3	3	EMX2,PAX6
897	California sea lion_Blood	positive	GO Biological Process	GO:0060324	face development	450	5.41347e-05	0.565166	0.00125592	3.51685	3.98083	14	247	0.0288066	0.0566802	6	25	38	ALDH1A2,MSX1,NOG,PAX9,TFAP2A,TWIST2
898	California sea lion_Blood	positive	GO Biological Process	GO:0072111	cell proliferation involved in kidney development	451	5.45032e-05	0.569013	0.00126167	8.8639	0.676903	6	42	0.0123457	0.142857	1	6	9	PTCH1
899	California sea lion_Blood	positive	GO Biological Process	GO:0071397	cellular response to cholesterol	451	5.45032e-05	0.569013	0.00126167	8.8639	0.676903	6	42	0.0123457	0.142857	1	5	11	PTCH1
900	California sea lion_Blood	positive	GO Biological Process	GO:0036314	response to sterol	451	5.45032e-05	0.569013	0.00126167	8.8639	0.676903	6	42	0.0123457	0.142857	1	5	19	PTCH1
901	California sea lion_Blood	positive	GO Biological Process	GO:0036315	cellular response to sterol	451	5.45032e-05	0.569013	0.00126167	8.8639	0.676903	6	42	0.0123457	0.142857	1	5	12	PTCH1
902	California sea lion_Blood	positive	GO Biological Process	GO:0070723	response to cholesterol	451	5.45032e-05	0.569013	0.00126167	8.8639	0.676903	6	42	0.0123457	0.142857	1	5	18	PTCH1
903	California sea lion_Blood	positive	GO Biological Process	GO:0048484	enteric nervous system development	456	5.56696e-05	0.581191	0.00127454	7.12019	0.98312	7	61	0.0144033	0.114754	2	9	20	FOXD3,PHOX2B
904	California sea lion_Blood	positive	GO Biological Process	GO:0061032	visceral serous pericardium development	457	5.86792e-05	0.612611	0.00134051	17.7278	0.225634	4	14	0.00823045	0.285714	2	2	2	HAND2,WT1
905	California sea lion_Blood	positive	GO Biological Process	GO:0060730	regulation of intestinal epithelial structure maintenance	457	5.86792e-05	0.612611	0.00134051	17.7278	0.225634	4	14	0.00823045	0.285714	1	1	2	NEUROD1
906	California sea lion_Blood	positive	GO Biological Process	GO:0006775	fat-soluble vitamin metabolic process	457	5.86792e-05	0.612611	0.00134051	17.7278	0.225634	4	14	0.00823045	0.285714	2	6	28	ALDH1A2,CYP26B1
907	California sea lion_Blood	positive	GO Biological Process	GO:0035881	amacrine cell differentiation	457	5.86792e-05	0.612611	0.00134051	17.7278	0.225634	4	14	0.00823045	0.285714	1	1	2	NEUROD1
908	California sea lion_Blood	positive	GO Biological Process	GO:0048048	embryonic eye morphogenesis	461	6.06133e-05	0.632803	0.00137268	3.15161	5.07677	16	315	0.0329218	0.0507937	3	22	32	PAX2,PAX6,TFAP2A
909	California sea lion_Blood	positive	GO Biological Process	GO:0043588	skin development	462	6.12499e-05	0.639449	0.00138409	2.44924	9.79897	24	608	0.0493827	0.0394737	10	101	279	FST,HOXC13,KCNMA1,PAX6,PITX2,POU3F1,POU4F3,PTCH1,TFAP2A,WNT10A
910	California sea lion_Blood	positive	GO Biological Process	GO:0060711	labyrinthine layer development	463	6.18923e-05	0.646156	0.00139558	7.00534	0.999237	7	62	0.0144033	0.112903	2	16	42	CDX2,SOCS3
911	California sea lion_Blood	positive	GO Biological Process	GO:0046928	regulation of neurotransmitter secretion	464	6.24857e-05	0.65235	0.00140593	8.65777	0.693019	6	43	0.0123457	0.139535	2	15	33	DRD4,KCNC4
912	California sea lion_Blood	positive	GO Biological Process	GO:0010874	regulation of cholesterol efflux	464	6.24857e-05	0.65235	0.00140593	8.65777	0.693019	6	43	0.0123457	0.139535	1	7	17	PTCH1
913	California sea lion_Blood	positive	GO Biological Process	GO:0090189	regulation of branching involved in ureteric bud morphogenesis	466	6.54729e-05	0.683538	0.00146682	3.91878	3.06218	12	190	0.0246914	0.0631579	4	17	22	HOXB7,NOG,PAX2,SIX1
914	California sea lion_Blood	positive	GO Biological Process	GO:0048712	negative regulation of astrocyte differentiation	467	6.98366e-05	0.729094	0.00156123	5.83975	1.36992	8	85	0.0164609	0.0941176	3	9	11	ID4,NOG,NR2E1
915	California sea lion_Blood	positive	GO Biological Process	GO:0072006	nephron development	468	7.19657e-05	0.751322	0.00160539	2.97967	5.70532	17	354	0.0349794	0.0480226	6	44	83	PAX2,POU3F3,SIX1,SIX2,TFAP2A,WT1
916	California sea lion_Blood	positive	GO Biological Process	GO:0051259	protein oligomerization	468	7.19657e-05	0.751322	0.00160539	2.97967	5.70532	17	354	0.0349794	0.0480226	11	119	336	GLRA1,HSF4,KCNA1,KCNA3,KCNC4,KCNG3,KCNMA1,KCTD1,OLFM1,RRM1,SCUBE3
917	California sea lion_Blood	positive	GO Biological Process	GO:0033555	multicellular organismal response to stress	470	7.50432e-05	0.783451	0.00166692	4.5623	2.19188	10	136	0.0205761	0.0735294	4	23	61	ADRB1,DRD4,NEUROD2,NR2E1
918	California sea lion_Blood	positive	GO Biological Process	GO:0060707	trophoblast giant cell differentiation	471	7.5928e-05	0.792689	0.00168299	5.77184	1.38604	8	86	0.0164609	0.0930233	2	7	11	NR2F2,SOCS3
919	California sea lion_Blood	positive	GO Biological Process	GO:0010648	negative regulation of cell communication	472	7.68384e-05	0.802193	0.00169956	1.87751	22.37	42	1388	0.0864198	0.0302594	16	292	786	CYP26B1,FST,GLRA1,IRS1,NEUROD1,NKX2-1,NKX2-5,NOG,ONECUT2,PTCH1,SCRT2,SFRP2,SIX3,SOCS3,SOX2,TFAP2A
920	California sea lion_Blood	positive	GO Biological Process	GO:0023057	negative regulation of signaling	473	7.80652e-05	0.815001	0.00172305	1.87616	22.3861	42	1389	0.0864198	0.0302376	16	292	783	CYP26B1,FST,GLRA1,IRS1,NEUROD1,NKX2-1,NKX2-5,NOG,ONECUT2,PTCH1,SCRT2,SFRP2,SIX3,SOCS3,SOX2,TFAP2A
921	California sea lion_Blood	positive	GO Biological Process	GO:0060712	spongiotrophoblast layer development	474	7.89991e-05	0.824751	0.00173998	16.546	0.241751	4	15	0.00823045	0.266667	1	3	11	SOCS3
922	California sea lion_Blood	positive	GO Biological Process	GO:0072234	metanephric nephron tubule development	475	8.05307e-05	0.840741	0.00176998	5.03086	1.78896	9	111	0.0185185	0.0810811	2	10	15	PAX2,POU3F3
923	California sea lion_Blood	positive	GO Biological Process	GO:0021778	oligodendrocyte cell fate specification	475	8.05307e-05	0.840741	0.00176998	5.03086	1.78896	9	111	0.0185185	0.0810811	2	5	5	NKX2-2,PAX6
924	California sea lion_Blood	positive	GO Biological Process	GO:0008037	cell recognition	477	8.17829e-05	0.853814	0.00178997	3.58496	3.62626	13	225	0.026749	0.0577778	2	34	99	FEZF2,FOXG1
925	California sea lion_Blood	positive	GO Biological Process	GO:0044702	single organism reproductive process	478	8.51911e-05	0.889395	0.00186066	2.21881	12.6194	28	783	0.0576132	0.0357599	12	193	719	CELF4,CYP26B1,FOXC1,FST,GLRA1,HSPA2,IGSF8,NKX2-1,NR2F2,NR5A1,PAX5,WT1
926	California sea lion_Blood	positive	GO Biological Process	GO:0021603	cranial nerve formation	479	8.63374e-05	0.901363	0.00188176	4.98595	1.80507	9	112	0.0185185	0.0803571	2	3	4	PAX2,TFAP2A
927	California sea lion_Blood	positive	GO Biological Process	GO:0072170	metanephric tubule development	479	8.63374e-05	0.901363	0.00188176	4.98595	1.80507	9	112	0.0185185	0.0803571	2	11	16	PAX2,POU3F3
928	California sea lion_Blood	positive	GO Biological Process	GO:0009968	negative regulation of signal transduction	481	8.93448e-05	0.93276	0.00193921	1.88161	21.7898	41	1352	0.0843621	0.0303254	15	280	749	CYP26B1,FST,IRS1,NEUROD1,NKX2-1,NKX2-5,NOG,ONECUT2,PTCH1,SCRT2,SFRP2,SIX3,SOCS3,SOX2,TFAP2A
929	California sea lion_Blood	positive	GO Biological Process	GO:2000543	positive regulation of gastrulation	482	9.21681e-05	0.962235	0.00199634	8.09313	0.74137	6	46	0.0123457	0.130435	2	7	9	FOXA2,OSR2
930	California sea lion_Blood	positive	GO Biological Process	GO:0002072	optic cup morphogenesis involved in camera-type eye development	483	9.24916e-05	0.965612	0.0019992	4.94182	1.82119	9	113	0.0185185	0.079646	2	3	7	PAX2,TFAP2A
931	California sea lion_Blood	positive	GO Biological Process	GO:0048483	autonomic nervous system development	484	9.36754e-05	0.977971	0.0020206	3.17648	4.7222	15	293	0.0308642	0.0511945	5	30	49	FOXD3,HAND2,PHOX2B,SIX1,TFAP2A
932	California sea lion_Blood	positive	GO Biological Process	GO:0021987	cerebral cortex development	485	9.55005e-05	0.997025	0.00205572	2.80616	6.41446	18	398	0.037037	0.0452261	6	36	71	EMX2,NKX2-1,NR2E1,PAX6,POU3F3,SOX2
933	California sea lion_Blood	positive	GO Biological Process	GO:0051602	response to electrical stimulus	486	9.69046e-05	1	0.00208165	5.57729	1.43439	8	89	0.0164609	0.0898876	2	15	28	KCNJ3,NEUROD2
934	California sea lion_Blood	positive	GO Biological Process	GO:0001825	blastocyst formation	486	9.69046e-05	1	0.00208165	5.57729	1.43439	8	89	0.0164609	0.0898876	2	18	30	CDX2,FOXD3
935	California sea lion_Blood	positive	GO Biological Process	GO:0042462	eye photoreceptor cell development	486	9.69046e-05	1	0.00208165	5.57729	1.43439	8	89	0.0164609	0.0898876	2	9	31	HCN1,PAX6
936	California sea lion_Blood	positive	GO Biological Process	GO:0051588	regulation of neurotransmitter transport	489	0.00010423	1	0.00222528	7.92094	0.757486	6	47	0.0123457	0.12766	2	18	42	DRD4,KCNC4
937	California sea lion_Blood	positive	GO Biological Process	GO:0016198	axon choice point recognition	489	0.00010423	1	0.00222528	7.92094	0.757486	6	47	0.0123457	0.12766	1	6	7	FOXG1
938	California sea lion_Blood	positive	GO Biological Process	GO:0061061	muscle structure development	491	0.000104282	1	0.00221732	1.92316	19.7591	38	1226	0.0781893	0.0309951	21	182	420	DLL4,DMRTA2,EGR3,FOXC1,HOXD10,HOXD9,IGSF8,LBX1,MNX1,NKX2-5,NR2F2,PAX5,PAX7,PHOX2B,PITX1,PITX2,POU4F1,SHOX2,SIX1,VAX1,WT1
939	California sea lion_Blood	positive	GO Biological Process	GO:0042592	homeostatic process	492	0.000104646	1	0.00222053	1.96456	18.3247	36	1137	0.0740741	0.0316623	16	288	1046	ADRB1,ANK1,DRD4,FOXA2,HOXA13,HRC,IRS1,KCNMA1,KLF2,NEUROD1,PAX2,PAX6,PTCH1,PTGER3,SLC12A5,SYPL2
940	California sea lion_Blood	positive	GO Biological Process	GO:2000378	negative regulation of reactive oxygen species metabolic process	493	0.000105908	1	0.00224275	4.85588	1.85342	9	115	0.0185185	0.0782609	2	4	12	PAX2,TFAP2A
941	California sea lion_Blood	positive	GO Biological Process	GO:0001709	cell fate determination	494	0.000111642	1	0.00235941	2.60156	7.68768	20	477	0.0411523	0.0419287	6	27	40	BARHL2,CYP26B1,LBX1,NKX2-2,PAX2,PAX6
942	California sea lion_Blood	positive	GO Biological Process	GO:0071310	cellular response to organic substance	495	0.00011606	1	0.0024478	1.6453	35.8597	59	2225	0.121399	0.0265169	26	517	1498	ADCY2,ALDH1A2,CYP26B1,DLL4,EGR3,ID1,IRS1,KLF2,LIN28B,LTBP4,NEUROD1,NOG,NR2E1,NR2F1,NR2F2,NR5A1,PAX2,PAX9,PHOX2B,PLA2G1B,PTCH1,SATB2,SOCS3,WNT10A,WNT3,WT1
943	California sea lion_Blood	positive	GO Biological Process	GO:0042461	photoreceptor cell development	496	0.000122464	1	0.00257766	5.39542	1.48274	8	92	0.0164609	0.0869565	2	11	37	HCN1,PAX6
944	California sea lion_Blood	positive	GO Biological Process	GO:0060706	cell differentiation involved in embryonic placenta development	496	0.000122464	1	0.00257766	5.39542	1.48274	8	92	0.0164609	0.0869565	2	8	20	NR2F2,SOCS3
945	California sea lion_Blood	positive	GO Biological Process	GO:0008589	regulation of smoothened signaling pathway	498	0.00012292	1	0.00257688	3.66782	3.2717	12	203	0.0246914	0.0591133	4	27	52	PRRX1,PTCH1,SHOX2,ZIC1
946	California sea lion_Blood	positive	GO Biological Process	GO:0042886	amide transport	499	0.000123253	1	0.00257868	6.29466	1.11205	7	69	0.0144033	0.101449	4	21	76	LTBP4,MAFA,NEUROD1,SLC15A3
947	California sea lion_Blood	positive	GO Biological Process	GO:0015833	peptide transport	499	0.000123253	1	0.00257868	6.29466	1.11205	7	69	0.0144033	0.101449	4	21	67	LTBP4,MAFA,NEUROD1,SLC15A3
948	California sea lion_Blood	positive	GO Cellular Component	GO:0005623	cell	1	2.98156e-55	3.77168e-52	3.77168e-52	1.69496	237.174	402	14716	0.82716	0.0273172	188	4074	14800	ADCY2,ADRB1,AJAP1,ALDH1A2,ANK1,ATP5EP2,BAI1,BARHL2,BIN3,C12orf68,CADM3,CBLN1,CDX2,CECR5,CELF4,CELF6,COX4I2,CYP26B1,DBN1,DBX1,DLL4,DLX1,DLX2,DMBX1,DMRTA2,DRD4,EBF3,EGR3,EMX2,EN1,EN2,ENSG00000257184,EVX1,EVX2,EXOSC2,FEZF2,FOXA2,FOXB1,FOXC1,FOXD3,FOXG1,FOXP4,FST,FZD2,GLRA1,GPR88,GRHL2,GRIA2,GSX1,HAND2,HCN1,HOXA11,HOXA13,HOXB7,HOXB8,HOXC10,HOXC11,HOXC12,HOXC13,HOXC4,HOXC5,HOXC9,HOXD1,HOXD10,HOXD11,HO…
949	California sea lion_Blood	positive	GO Cellular Component	GO:0044464	cell part	1	2.98156e-55	3.77168e-52	3.77168e-52	1.69496	237.174	402	14716	0.82716	0.0273172	188	4074	14799	ADCY2,ADRB1,AJAP1,ALDH1A2,ANK1,ATP5EP2,BAI1,BARHL2,BIN3,C12orf68,CADM3,CBLN1,CDX2,CECR5,CELF4,CELF6,COX4I2,CYP26B1,DBN1,DBX1,DLL4,DLX1,DLX2,DMBX1,DMRTA2,DRD4,EBF3,EGR3,EMX2,EN1,EN2,ENSG00000257184,EVX1,EVX2,EXOSC2,FEZF2,FOXA2,FOXB1,FOXC1,FOXD3,FOXG1,FOXP4,FST,FZD2,GLRA1,GPR88,GRHL2,GRIA2,GSX1,HAND2,HCN1,HOXA11,HOXA13,HOXB7,HOXB8,HOXC10,HOXC11,HOXC12,HOXC13,HOXC4,HOXC5,HOXC9,HOXD1,HOXD10,HOXD11,HO…
950	California sea lion_Blood	positive	GO Cellular Component	GO:0005634	nucleus	3	2.50823e-54	3.17291e-51	1.05764e-51	1.99117	168.243	335	10439	0.6893	0.0320912	136	2074	6074	ADRB1,ALDH1A2,BARHL2,CDX2,CELF4,CELF6,DBX1,DLX1,DLX2,DMBX1,DMRTA2,EBF3,EGR3,EMX2,EN1,EN2,ENSG00000257184,EVX1,EVX2,EXOSC2,FEZF2,FOXA2,FOXB1,FOXC1,FOXD3,FOXG1,FOXP4,FST,GRHL2,GSX1,HAND2,HOXA11,HOXA13,HOXB7,HOXB8,HOXC10,HOXC11,HOXC12,HOXC13,HOXC4,HOXC5,HOXC9,HOXD1,HOXD10,HOXD11,HOXD12,HOXD13,HOXD3,HOXD4,HOXD8,HOXD9,HSF4,HSPA2,ID1,ID4,IGF2BP3,IRS1,IRX5,KCTD1,KLF2,LBX1,LHX2,LHX9,LIN28B,MAFA,MAFB,MEIS…
951	California sea lion_Blood	positive	GO Cellular Component	GO:0043227	membrane-bounded organelle	4	2.29296e-48	2.90059e-45	7.25147e-46	1.78271	201.379	359	12495	0.738683	0.0287315	155	3033	10046	ADRB1,ALDH1A2,ANK1,ATP5EP2,BARHL2,CDX2,CECR5,CELF4,CELF6,COX4I2,CYP26B1,DBX1,DLX1,DLX2,DMBX1,DMRTA2,DRD4,EBF3,EGR3,EMX2,EN1,EN2,ENSG00000257184,EVX1,EVX2,EXOSC2,FEZF2,FOXA2,FOXB1,FOXC1,FOXD3,FOXG1,FOXP4,FST,GLRA1,GRHL2,GRIA2,GSX1,HAND2,HOXA11,HOXA13,HOXB7,HOXB8,HOXC10,HOXC11,HOXC12,HOXC13,HOXC4,HOXC5,HOXC9,HOXD1,HOXD10,HOXD11,HOXD12,HOXD13,HOXD3,HOXD4,HOXD8,HOXD9,HRC,HSF4,HSPA2,ID1,ID4,IGF2BP3,IR…
952	California sea lion_Blood	positive	GO Cellular Component	GO:0043231	intracellular membrane-bounded organelle	5	6.71623e-48	8.49603e-45	1.69921e-45	1.77988	201.137	358	12480	0.736626	0.0286859	154	3024	10012	ADRB1,ALDH1A2,ANK1,ATP5EP2,BARHL2,CDX2,CECR5,CELF4,CELF6,COX4I2,CYP26B1,DBX1,DLX1,DLX2,DMBX1,DMRTA2,EBF3,EGR3,EMX2,EN1,EN2,ENSG00000257184,EVX1,EVX2,EXOSC2,FEZF2,FOXA2,FOXB1,FOXC1,FOXD3,FOXG1,FOXP4,FST,GLRA1,GRHL2,GRIA2,GSX1,HAND2,HOXA11,HOXA13,HOXB7,HOXB8,HOXC10,HOXC11,HOXC12,HOXC13,HOXC4,HOXC5,HOXC9,HOXD1,HOXD10,HOXD11,HOXD12,HOXD13,HOXD3,HOXD4,HOXD8,HOXD9,HRC,HSF4,HSPA2,ID1,ID4,IGF2BP3,IRS1,IR…
953	California sea lion_Blood	positive	GO Cellular Component	GO:0043226	organelle	6	1.00119e-45	1.26651e-42	2.11084e-43	1.73556	208.002	361	12906	0.742798	0.0279715	157	3257	11024	ADRB1,ALDH1A2,ANK1,ATP5EP2,BARHL2,BIN3,CDX2,CECR5,CELF4,CELF6,COX4I2,CYP26B1,DBN1,DBX1,DLX1,DLX2,DMBX1,DMRTA2,DRD4,EBF3,EGR3,EMX2,EN1,EN2,ENSG00000257184,EVX1,EVX2,EXOSC2,FEZF2,FOXA2,FOXB1,FOXC1,FOXD3,FOXG1,FOXP4,FST,GLRA1,GRHL2,GRIA2,GSX1,HAND2,HOXA11,HOXA13,HOXB7,HOXB8,HOXC10,HOXC11,HOXC12,HOXC13,HOXC4,HOXC5,HOXC9,HOXD1,HOXD10,HOXD11,HOXD12,HOXD13,HOXD3,HOXD4,HOXD8,HOXD9,HRC,HSF4,HSPA2,ID1,ID4,…
954	California sea lion_Blood	positive	GO Cellular Component	GO:0043229	intracellular organelle	7	3.11843e-45	3.94482e-42	5.63545e-43	1.73222	207.825	360	12895	0.740741	0.0279178	156	3248	10992	ADRB1,ALDH1A2,ANK1,ATP5EP2,BARHL2,BIN3,CDX2,CECR5,CELF4,CELF6,COX4I2,CYP26B1,DBN1,DBX1,DLX1,DLX2,DMBX1,DMRTA2,EBF3,EGR3,EMX2,EN1,EN2,ENSG00000257184,EVX1,EVX2,EXOSC2,FEZF2,FOXA2,FOXB1,FOXC1,FOXD3,FOXG1,FOXP4,FST,GLRA1,GRHL2,GRIA2,GSX1,HAND2,HOXA11,HOXA13,HOXB7,HOXB8,HOXC10,HOXC11,HOXC12,HOXC13,HOXC4,HOXC5,HOXC9,HOXD1,HOXD10,HOXD11,HOXD12,HOXD13,HOXD3,HOXD4,HOXD8,HOXD9,HRC,HSF4,HSPA2,ID1,ID4,IGF2B…
955	California sea lion_Blood	positive	GO Cellular Component	GO:0044424	intracellular part	8	1.61666e-43	2.04507e-40	2.55634e-41	1.67012	221.541	370	13746	0.761317	0.0269169	164	3648	12578	ADCY2,ADRB1,ALDH1A2,ANK1,ATP5EP2,BARHL2,BIN3,C12orf68,CDX2,CECR5,CELF4,CELF6,COX4I2,CYP26B1,DBN1,DBX1,DLX1,DLX2,DMBX1,DMRTA2,DRD4,EBF3,EGR3,EMX2,EN1,EN2,ENSG00000257184,EVX1,EVX2,EXOSC2,FEZF2,FOXA2,FOXB1,FOXC1,FOXD3,FOXG1,FOXP4,FST,FZD2,GLRA1,GRHL2,GRIA2,GSX1,HAND2,HOXA11,HOXA13,HOXB7,HOXB8,HOXC10,HOXC11,HOXC12,HOXC13,HOXC4,HOXC5,HOXC9,HOXD1,HOXD10,HOXD11,HOXD12,HOXD13,HOXD3,HOXD4,HOXD8,HOXD9,HRC…
956	California sea lion_Blood	positive	GO Cellular Component	GO:0005622	intracellular	9	4.17376e-43	5.2798e-40	5.86645e-41	1.66443	222.298	370	13793	0.761317	0.0268252	164	3674	12748	ADCY2,ADRB1,ALDH1A2,ANK1,ATP5EP2,BARHL2,BIN3,C12orf68,CDX2,CECR5,CELF4,CELF6,COX4I2,CYP26B1,DBN1,DBX1,DLX1,DLX2,DMBX1,DMRTA2,DRD4,EBF3,EGR3,EMX2,EN1,EN2,ENSG00000257184,EVX1,EVX2,EXOSC2,FEZF2,FOXA2,FOXB1,FOXC1,FOXD3,FOXG1,FOXP4,FST,FZD2,GLRA1,GRHL2,GRIA2,GSX1,HAND2,HOXA11,HOXA13,HOXB7,HOXB8,HOXC10,HOXC11,HOXC12,HOXC13,HOXC4,HOXC5,HOXC9,HOXD1,HOXD10,HOXD11,HOXD12,HOXD13,HOXD3,HOXD4,HOXD8,HOXD9,HRC…
957	California sea lion_Blood	positive	GO Cellular Component	GO:0034702	ion channel complex	10	3.67425e-08	4.64793e-05	4.64793e-06	4.2305	4.96395	21	308	0.0432099	0.0681818	12	99	245	GLRA1,GRIA2,HSPA2,KCNA1,KCNA3,KCNC4,KCNG3,KCNH4,KCNJ3,KCNMA1,NRN1,OLFM1
958	California sea lion_Blood	positive	GO Cellular Component	GO:0008076	voltage-gated potassium channel complex	11	1.25452e-07	0.000158697	1.4427e-05	6.45292	2.01459	13	125	0.026749	0.104	7	33	71	KCNA1,KCNA3,KCNC4,KCNG3,KCNH4,KCNJ3,KCNMA1
959	California sea lion_Blood	positive	GO Cellular Component	GO:0034703	cation channel complex	12	3.76222e-07	0.00047592	3.966e-05	4.70501	3.40063	16	211	0.0329218	0.0758294	8	58	144	HSPA2,KCNA1,KCNA3,KCNC4,KCNG3,KCNH4,KCNJ3,KCNMA1
960	California sea lion_Blood	positive	GO Cellular Component	GO:0000228	nuclear chromosome	13	1.40009e-06	0.00177111	0.000136239	2.66679	11.2495	30	698	0.0617284	0.0429799	10	109	307	CDX2,FOXC1,FOXD3,HAND2,HOXD12,HSPA2,PAX6,PHOX2B,POU4F1,SCRT2
961	California sea lion_Blood	positive	GO Cellular Component	GO:0044454	nuclear chromosome part	14	3.78825e-06	0.00479214	0.000342295	2.76238	9.41217	26	584	0.0534979	0.0445205	8	92	264	FOXC1,FOXD3,HAND2,HSPA2,PAX6,PHOX2B,POU4F1,SCRT2
962	California sea lion_Blood	positive	GO Cellular Component	GO:0005667	transcription factor complex	15	1.05048e-05	0.0132885	0.000885901	2.14151	17.7445	38	1101	0.0781893	0.0345141	22	137	291	DMBX1,FOXA2,FOXB1,FOXC1,FOXD3,HAND2,HOXA11,HOXD12,LBX1,MAFB,NKX2-1,NKX2-5,NPAS4,PITX1,PITX2,POU3F1,PTF1A,SATB2,SIX1,SOX2,TFAP2D,TWIST2
963	California sea lion_Blood	positive	GO Cellular Component	GO:0000790	nuclear chromatin	16	1.98742e-05	0.0251408	0.0015713	2.69771	8.52575	23	529	0.0473251	0.0434783	7	72	158	FOXC1,FOXD3,HAND2,PAX6,PHOX2B,POU4F1,SCRT2
964	California sea lion_Blood	positive	GO Cellular Component	GO:0005901	caveola	17	6.41565e-05	0.081158	0.004774	5.90927	1.3538	8	84	0.0164609	0.0952381	3	19	62	IRS1,KCNMA1,PTCH1
965	California sea lion_Blood	positive	GO Cellular Component	GO:0000794	condensed nuclear chromosome	18	0.000117513	0.148654	0.00825855	7.75592	0.773603	6	48	0.0123457	0.125	2	17	73	CDX2,HSPA2
966	California sea lion_Blood	positive	GO Cellular Component	GO:0045261	proton-transporting ATP synthase complex, catalytic core F(1)	19	0.000138766	0.175539	0.00923892	26.5917	0.112817	3	7	0.00617284	0.428571	1	1	6	ATP5EP2
967	California sea lion_Blood	positive	GO Cellular Component	GO:0000275	mitochondrial proton-transporting ATP synthase complex, catalytic core F(1)	19	0.000138766	0.175539	0.00923892	26.5917	0.112817	3	7	0.00617284	0.428571	1	1	5	ATP5EP2
968	California sea lion_Blood	positive	GO Cellular Component	GO:0043679	axon terminus	21	0.000147787	0.186951	0.00890241	6.11734	1.14429	7	71	0.0144033	0.0985916	3	26	62	DRD4,KCNC4,KCNMA1
969	California sea lion_Blood	positive	GO Cellular Component	GO:0044306	neuron projection terminus	22	0.000246005	0.311196	0.0141453	5.64067	1.24099	7	77	0.0144033	0.0909091	3	30	69	DRD4,KCNC4,KCNMA1
970	California sea lion_Blood	positive	GO Cellular Component	GO:0001673	male germ cell nucleus	23	0.000325113	0.411268	0.0178812	20.6824	0.145051	3	9	0.00617284	0.333333	1	4	14	HSPA2
971	California sea lion_Blood	positive	GO Cellular Component	GO:0033267	axon part	24	0.000395525	0.500339	0.0208474	4.0761	2.20799	9	137	0.0185185	0.0656934	4	50	121	DRD4,KCNA1,KCNC4,KCNMA1
972	California sea lion_Blood	positive	GO Cellular Component	GO:0045121	membrane raft	25	0.000483459	0.611576	0.024463	3.6285	2.75596	10	171	0.0205761	0.0584795	5	61	186	ADCY2,IRS1,KCNA3,KCNMA1,PTCH1
973	California sea lion_Blood	positive	GO Cellular Component	GO:0033178	proton-transporting two-sector ATPase complex, catalytic domain	26	0.000623441	0.788652	0.0303328	16.922	0.177284	3	11	0.00617284	0.272727	1	4	17	ATP5EP2
974	California sea lion_Blood	positive	GO Cellular Component	GO:0000795	synaptonemal complex	26	0.000623441	0.788652	0.0303328	16.922	0.177284	3	11	0.00617284	0.272727	1	4	30	HSPA2
975	California sea lion_Blood	positive	GO Cellular Component	GO:0036128	CatSper complex	28	0.000821331	1	0.0371065	15.5118	0.193401	3	12	0.00617284	0.25	1	3	8	HSPA2
976	California sea lion_Blood	positive	Mouse Phenotype	MP:0010832	lethality during fetal growth through weaning	1	1.32648e-71	1.0503e-67	1.0503e-67	2.81523	98.0381	276	6083	0.567901	0.0453723	100	931	2096	ALDH1A2,ANK1,BARHL2,CDX2,CELF4,CYP26B1,DBX1,DLX1,DLX2,DMBX1,EBF3,EGR3,EMX2,EN1,EN2,EVX2,FOXA2,FOXB1,FOXC1,FOXD3,FOXG1,FOXP4,FST,FZD2,GDF6,GLRA1,GRHL2,GRIA2,GSX1,HAND2,HOXA11,HOXA13,HOXC13,HOXC4,HOXD11,HOXD13,HOXD3,ID1,ID4,IRS1,IRX5,KCNA1,KLF2,LBX1,LHX2,LTBP4,MAFB,MNX1,NEUROD1,NEUROG2,NKX2-1,NKX2-2,NKX2-5,NOG,NPAS3,NR2F1,NR2F2,NR5A1,NTN1,NUAK1,OSR2,OTP,OTX1,PAX2,PAX5,PAX6,PAX7,PAX9,PHOX2B,PITX1,PI…
977	California sea lion_Blood	positive	Mouse Phenotype	MP:0000001	mammalian phenotype	2	7.03586e-69	5.571e-65	2.7855e-65	2.07855	174.641	363	10836	0.746914	0.0334995	158	2411	7524	ADRB1,ALDH1A2,ANK1,BARHL2,BIN3,CADM3,CBLN1,CDX2,CELF4,CELF6,COX4I2,CRYBA2,CYP26B1,DBN1,DBX1,DLL4,DLX1,DLX2,DMBX1,DRD4,EBF3,EGR3,EMX2,EN1,EN2,EVX1,EVX2,FEZF2,FOXA2,FOXB1,FOXC1,FOXD3,FOXG1,FOXP4,FST,FZD2,GDF6,GLRA1,GRHL2,GRIA2,GSX1,HAND2,HCN1,HOXA11,HOXA13,HOXB7,HOXB8,HOXC10,HOXC11,HOXC13,HOXC4,HOXC5,HOXC9,HOXD1,HOXD10,HOXD11,HOXD12,HOXD13,HOXD3,HOXD8,HOXD9,HRC,HSF4,HSPA2,ID1,ID4,IGDCC3,IL17RA,IRS1…
978	California sea lion_Blood	positive	Mouse Phenotype	MP:0003631	nervous system phenotype	3	2.95312e-68	2.33828e-64	7.79428e-65	2.72172	101.406	276	6292	0.567901	0.0438652	107	1085	2780	ALDH1A2,ANK1,BARHL2,CADM3,CBLN1,CELF4,CELF6,DBX1,DLX1,DLX2,DRD4,EBF3,EGR3,EMX2,EN1,EN2,EVX1,EVX2,FEZF2,FOXA2,FOXB1,FOXC1,FOXD3,FOXG1,FOXP4,FST,FZD2,GDF6,GLRA1,GRHL2,GRIA2,GSX1,HAND2,HCN1,HOXB8,HOXC10,HOXD1,HOXD10,HOXD11,HOXD12,HOXD13,HOXD3,HOXD9,ID1,ID4,IRX5,KCNA1,KCNJ9,KCNMA1,LBX1,LHX2,LHX9,MAFB,MNX1,MSI1,NEUROD1,NEUROD2,NEUROG2,NKX2-1,NKX2-2,NKX2-8,NOG,NPAS3,NPAS4,NR2E1,NR2F1,NR2F2,NR5A1,NRN1,N…
979	California sea lion_Blood	positive	Mouse Phenotype	MP:0010769	abnormal survival	4	8.06071e-67	6.38247e-63	1.59562e-63	2.38585	130.352	311	8088	0.639918	0.038452	117	1454	3777	ADRB1,ALDH1A2,ANK1,BARHL2,CDX2,CELF4,CYP26B1,DBX1,DLL4,DLX1,DLX2,DMBX1,EBF3,EGR3,EMX2,EN1,EN2,EVX1,EVX2,FEZF2,FOXA2,FOXB1,FOXC1,FOXD3,FOXG1,FOXP4,FST,FZD2,GDF6,GLRA1,GRHL2,GRIA2,GSX1,HAND2,HOXA11,HOXA13,HOXB8,HOXC13,HOXC4,HOXD10,HOXD11,HOXD12,HOXD13,HOXD3,HOXD9,ID1,ID4,IRS1,IRX5,KCNA1,KCNJ9,KCNMA1,KLF2,LBX1,LHX2,LTBP4,MAFB,MNX1,MSI1,NEUROD1,NEUROD2,NEUROG2,NKX2-1,NKX2-2,NKX2-5,NOG,NPAS3,NPAS4,NR2…
980	California sea lion_Blood	positive	Mouse Phenotype	MP:0010768	mortality/aging	5	8.04797e-66	6.37238e-62	1.27448e-62	2.36421	131.545	311	8162	0.639918	0.0381034	117	1498	4046	ADRB1,ALDH1A2,ANK1,BARHL2,CDX2,CELF4,CYP26B1,DBX1,DLL4,DLX1,DLX2,DMBX1,EBF3,EGR3,EMX2,EN1,EN2,EVX1,EVX2,FEZF2,FOXA2,FOXB1,FOXC1,FOXD3,FOXG1,FOXP4,FST,FZD2,GDF6,GLRA1,GRHL2,GRIA2,GSX1,HAND2,HOXA11,HOXA13,HOXB8,HOXC13,HOXC4,HOXD10,HOXD11,HOXD12,HOXD13,HOXD3,HOXD9,ID1,ID4,IRS1,IRX5,KCNA1,KCNJ9,KCNMA1,KLF2,LBX1,LHX2,LTBP4,MAFB,MNX1,MSI1,NEUROD1,NEUROD2,NEUROG2,NKX2-1,NKX2-2,NKX2-5,NOG,NPAS3,NPAS4,NR2…
981	California sea lion_Blood	positive	Mouse Phenotype	MP:0003632	abnormal nervous system morphology	6	2.09105e-65	1.65569e-61	2.75949e-62	2.79213	93.477	261	5800	0.537037	0.045	101	930	2262	ALDH1A2,ANK1,BARHL2,CBLN1,DBX1,DLX1,DLX2,EBF3,EGR3,EMX2,EN1,EN2,EVX1,EVX2,FEZF2,FOXA2,FOXB1,FOXC1,FOXD3,FOXG1,FOXP4,FST,FZD2,GDF6,GLRA1,GRHL2,GRIA2,GSX1,HAND2,HCN1,HOXB8,HOXC10,HOXD1,HOXD10,HOXD11,HOXD12,HOXD13,HOXD3,HOXD9,ID1,ID4,IRX5,KCNA1,KCNMA1,LBX1,LHX2,LHX9,MAFB,MNX1,MSI1,NEUROD1,NEUROD2,NEUROG2,NKX2-1,NKX2-2,NKX2-8,NOG,NPAS3,NPAS4,NR2E1,NR2F1,NR2F2,NR5A1,NRN1,NTN1,NUAK1,OTP,OTX1,PAX2,PAX5,…
982	California sea lion_Blood	positive	Mouse Phenotype	MP:0010770	preweaning lethality	7	4.11836e-60	3.26091e-56	4.65845e-57	2.40668	119.667	288	7425	0.592593	0.0387879	106	1309	3259	ADRB1,ALDH1A2,ANK1,BARHL2,CDX2,CELF4,CYP26B1,DBX1,DLL4,DLX1,DLX2,DMBX1,EBF3,EGR3,EMX2,EN1,EN2,EVX1,EVX2,FOXA2,FOXB1,FOXC1,FOXD3,FOXG1,FOXP4,FST,FZD2,GDF6,GLRA1,GRHL2,GRIA2,GSX1,HAND2,HOXA11,HOXA13,HOXC13,HOXC4,HOXD11,HOXD12,HOXD13,HOXD3,ID1,ID4,IRS1,IRX5,KCNA1,KLF2,LBX1,LHX2,LTBP4,MAFB,MNX1,NEUROD1,NEUROG2,NKX2-1,NKX2-2,NKX2-5,NOG,NPAS3,NR2F1,NR2F2,NR5A1,NTN1,NUAK1,OSR2,OTP,OTX1,PAX2,PAX5,PAX6,PA…
983	California sea lion_Blood	positive	Mouse Phenotype	MP:0005390	skeleton phenotype	8	3.25501e-57	2.57732e-53	3.22165e-54	3.29089	60.47	199	3752	0.409465	0.0530384	75	613	1461	ALDH1A2,ANK1,CDX2,CYP26B1,DLX1,DLX2,EGR3,EMX2,EN1,EVX2,FOXA2,FOXC1,FOXD3,FOXG1,FST,FZD2,GDF6,GRHL2,GSX1,HAND2,HOXA11,HOXA13,HOXB7,HOXB8,HOXC10,HOXC11,HOXC13,HOXC4,HOXC5,HOXC9,HOXD1,HOXD10,HOXD11,HOXD12,HOXD13,HOXD3,HOXD8,HOXD9,ID1,ID4,IRS1,KLF2,MAFB,MNX1,MSI1,NKX2-1,NOG,OSR2,OSTM1,OTX1,PAX5,PAX6,PAX7,PAX9,PITX1,PITX2,POU3F3,PRRX1,PTCH1,PTF1A,SATB2,SFRP2,SHOX2,SIX1,SIX3,SOCS3,SOX2,SP8,TBX4,TFAP2A,…
984	California sea lion_Blood	positive	Mouse Phenotype	MP:0005508	abnormal skeleton morphology	9	2.13019e-56	1.68669e-52	1.8741e-53	3.31849	58.7616	195	3646	0.401235	0.0534833	74	586	1357	ALDH1A2,ANK1,CDX2,CYP26B1,DLX1,DLX2,EGR3,EMX2,EN1,EVX2,FOXA2,FOXC1,FOXD3,FOXG1,FST,FZD2,GDF6,GRHL2,GSX1,HAND2,HOXA11,HOXA13,HOXB7,HOXB8,HOXC10,HOXC11,HOXC13,HOXC4,HOXC5,HOXC9,HOXD1,HOXD10,HOXD11,HOXD12,HOXD13,HOXD3,HOXD8,HOXD9,ID1,ID4,IRS1,KLF2,MAFB,MNX1,MSI1,NKX2-1,NOG,OSR2,OSTM1,OTX1,PAX5,PAX6,PAX7,PAX9,PITX1,PITX2,POU3F3,PRRX1,PTCH1,PTF1A,SATB2,SFRP2,SHOX2,SIX1,SIX3,SOX2,SP8,TBX4,TFAP2A,TWIST2…
985	California sea lion_Blood	positive	Mouse Phenotype	MP:0002114	abnormal axial skeleton morphology	10	8.65496e-56	6.853e-52	6.853e-53	3.56139	50.5421	180	3136	0.37037	0.057398	63	448	886	CDX2,CYP26B1,DLX1,DLX2,EGR3,EMX2,EN1,EVX2,FOXA2,FOXC1,FOXD3,FOXG1,FST,FZD2,GDF6,GRHL2,HAND2,HOXA11,HOXB7,HOXB8,HOXC10,HOXC11,HOXC13,HOXC4,HOXC5,HOXC9,HOXD1,HOXD10,HOXD11,HOXD12,HOXD13,HOXD3,HOXD8,HOXD9,KLF2,MAFB,MNX1,MSI1,NOG,OSR2,OSTM1,OTX1,PAX5,PAX6,PAX7,PAX9,PITX1,PITX2,POU3F3,PRRX1,PTCH1,PTF1A,SATB2,SFRP2,SIX1,SIX3,SP8,TFAP2A,TWIST2,UNCX,ZIC1,ZIC2,ZIC5
986	California sea lion_Blood	positive	Mouse Phenotype	MP:0002882	abnormal neuron morphology	11	4.37549e-51	3.46452e-47	3.14956e-48	3.17758	59.1645	188	3671	0.386831	0.0512122	70	558	1349	ALDH1A2,ANK1,BARHL2,CBLN1,DBX1,DLX1,DLX2,EBF3,EGR3,EMX2,EN1,EN2,FEZF2,FOXA2,FOXC1,FOXG1,FST,FZD2,GLRA1,GRIA2,HAND2,HCN1,HOXC10,HOXD1,HOXD10,HOXD9,ID1,ID4,IRX5,KCNMA1,LBX1,LHX2,MNX1,NEUROD1,NEUROG2,NKX2-2,NKX2-8,NOG,NPAS4,NR2E1,NR2F1,NR2F2,NR5A1,NRN1,NTN1,OTP,OTX1,PAX2,PAX6,PHOX2B,PITX2,POU3F1,POU4F1,POU4F2,POU4F3,PTCH1,PTF1A,RFX4,SFRP2,SIM1,SIX1,SLC12A5,SLC6A5,SOX2,TFAP2A,TLX1,TLX3,VAX1,ZIC2,ZIC5
987	California sea lion_Blood	positive	Mouse Phenotype	MP:0002752	abnormal somatic nervous system morphology	12	3.44577e-49	2.72836e-45	2.27363e-46	3.50888	46.7385	164	2900	0.337449	0.0565517	53	347	804	ALDH1A2,BARHL2,DLX1,DLX2,EBF3,EGR3,EMX2,EN1,FEZF2,FOXC1,FOXD3,FOXG1,FST,FZD2,GDF6,HCN1,HOXB8,HOXD1,HOXD10,HOXD3,HOXD9,IRX5,KCNMA1,LBX1,LHX2,MNX1,NEUROD1,NEUROG2,NKX2-8,NOG,NR2E1,NR2F1,NR2F2,OTX1,PAX2,PAX6,PHOX2B,PITX2,POU3F1,POU4F1,POU4F2,POU4F3,PTF1A,SIX1,SLC6A5,SOX2,TFAP2A,TLX1,TLX3,UNCX,VAX1,ZIC2,ZIC5
988	California sea lion_Blood	positive	Mouse Phenotype	MP:0004924	abnormal behavior	13	1.71497e-45	1.35791e-41	1.04455e-42	2.61432	81.8569	214	5079	0.440329	0.0421343	80	889	2462	ANK1,BARHL2,CBLN1,CELF4,CELF6,COX4I2,DBN1,DLX2,DMBX1,DRD4,EGR3,EMX2,EN1,EN2,FEZF2,FOXA2,FOXB1,FOXG1,GLRA1,GRIA2,GSX1,HAND2,HCN1,HOXB8,HOXC10,HOXC13,HOXC4,HOXD1,HOXD10,HOXD9,ID4,IGDCC3,KCNA1,KCNJ9,KCNMA1,LBX1,LTBP4,MAFB,MNX1,MSI1,NEUROD1,NEUROD2,NEUROG2,NKX2-1,NPAS3,NPAS4,NR2E1,NR2F1,NR5A1,NRN1,NTN1,OSTM1,OTX1,PAX5,PAX6,PAX7,PAX9,PHOX2B,POU3F1,POU4F1,POU4F2,POU4F3,PRRX1,PTCH1,PTF1A,PTGER3,SFRP2,SI…
989	California sea lion_Blood	positive	Mouse Phenotype	MP:0002081	perinatal lethality	14	4.55251e-45	3.60468e-41	2.57477e-42	2.86976	66.2075	190	4108	0.390946	0.0462512	68	591	1219	ANK1,CDX2,CELF4,CYP26B1,DBX1,DLX1,DLX2,EBF3,EMX2,EN1,EN2,FOXA2,FOXB1,FOXC1,FOXD3,FOXG1,FOXP4,FST,FZD2,GSX1,HAND2,HOXA11,HOXD11,HOXD3,ID1,LBX1,MAFB,MNX1,NEUROD1,NEUROG2,NKX2-1,NKX2-5,NOG,NR2F1,NR2F2,NR5A1,NTN1,NUAK1,OSR2,OTX1,PAX2,PAX6,PAX9,PHOX2B,PITX1,PITX2,POU3F1,POU3F3,POU4F1,PRRX1,PTF1A,RFX4,SATB2,SIM1,SIX1,SIX2,SIX3,SLC12A5,SOX2,SP8,TFAP2A,TLX3,TWIST2,UNCX,VAX1,WT1,ZIC1,ZIC5
990	California sea lion_Blood	positive	Mouse Phenotype	MP:0004100	abnormal spinal cord interneuron morphology	15	1.85107e-44	1.46568e-40	9.77119e-42	10.814	5.64086	61	350	0.125514	0.174286	10	28	40	DBX1,EN1,EVX1,LHX2,LHX9,NEUROG2,PAX6,PTCH1,TLX1,TLX3
991	California sea lion_Blood	positive	Mouse Phenotype	MP:0003861	abnormal nervous system development	16	1.01962e-41	8.07334e-38	5.04584e-39	2.95627	58.1814	172	3610	0.353909	0.0476454	67	498	1070	ALDH1A2,DLX1,DLX2,EMX2,EN1,EN2,EVX2,FEZF2,FOXA2,FOXB1,FOXC1,FOXG1,FOXP4,FST,FZD2,GRHL2,GRIA2,HAND2,HCN1,HOXD10,HOXD11,HOXD12,HOXD13,HOXD9,ID1,ID4,KCNA1,LBX1,LHX2,MAFB,MNX1,MSI1,NEUROD1,NEUROG2,NKX2-2,NKX2-8,NOG,NPAS3,NR2E1,NR2F1,NR5A1,NRN1,NTN1,NUAK1,OTX1,PAX2,PAX5,PAX6,PHOX2B,PITX2,POU3F3,POU4F1,PRRX1,PTCH1,PTF1A,RFX4,SFRP2,SIX1,SIX3,SOX2,SP8,TFAP2A,VAX1,ZIC1,ZIC2,ZIC4,ZIC5
992	California sea lion_Blood	positive	Mouse Phenotype	MP:0002152	abnormal brain morphology	17	2.43418e-41	1.92738e-37	1.13375e-38	2.78984	65.5951	183	4070	0.376543	0.0449631	65	606	1421	ANK1,CBLN1,DBX1,DLX2,EBF3,EMX2,EN1,EN2,FEZF2,FOXA2,FOXB1,FOXC1,FOXG1,FOXP4,GRHL2,GRIA2,GSX1,HCN1,ID1,ID4,KCNA1,LBX1,LHX2,MAFB,MSI1,NEUROD1,NEUROD2,NEUROG2,NKX2-1,NKX2-2,NOG,NPAS3,NR2E1,NR2F1,NR5A1,NTN1,NUAK1,OTP,OTX1,PAX2,PAX5,PAX6,PHOX2B,PITX1,PITX2,POU3F1,POU3F3,POU4F1,POU4F2,PTCH1,PTF1A,RFX4,SIM1,SIX1,SIX3,SLC12A5,SOX2,SP8,TFAP2A,TFAP2D,VAX1,ZIC1,ZIC2,ZIC4,ZIC5
993	California sea lion_Blood	positive	Mouse Phenotype	MP:0000783	abnormal forebrain morphology	18	3.24671e-41	2.57074e-37	1.42819e-38	3.26113	46.6096	152	2892	0.312757	0.0525588	49	387	875	DBX1,DLX2,EBF3,EMX2,EN1,FEZF2,FOXA2,FOXB1,FOXC1,FOXG1,GRIA2,GSX1,HCN1,ID1,ID4,KCNA1,LHX2,MSI1,NEUROD1,NEUROG2,NKX2-1,NOG,NPAS3,NR2E1,NR2F1,NR5A1,NTN1,OTP,OTX1,PAX2,PAX5,PAX6,PITX1,PITX2,POU3F1,POU3F3,POU4F1,POU4F2,PTCH1,RFX4,SIM1,SIX1,SIX3,SOX2,SP8,TFAP2A,VAX1,ZIC2,ZIC5
994	California sea lion_Blood	positive	Mouse Phenotype	MP:0002083	premature death	19	9.67393e-41	7.65981e-37	4.03148e-38	3.45797	40.7753	141	2530	0.290123	0.0557312	44	459	1281	ANK1,CELF4,DLX1,EN1,FEZF2,FOXA2,FOXG1,GDF6,GLRA1,GRIA2,GSX1,HOXA11,HOXB8,HOXC4,HOXD10,HOXD11,HOXD9,ID4,IRS1,KCNA1,KCNJ9,KCNMA1,MNX1,MSI1,NEUROD2,NKX2-2,NKX2-5,NPAS4,NR5A1,OSTM1,OTX1,PAX5,PAX6,PAX7,POU4F3,PTCH1,PTF1A,RFX4,SOX2,TLX3,VAX1,WT1,ZIC1,ZIC5
995	California sea lion_Blood	positive	Mouse Phenotype	MP:0002085	abnormal embryonic tissue morphology	20	7.71235e-39	6.10664e-35	3.05332e-36	3.36898	41.2588	139	2560	0.286008	0.0542969	51	431	868	ALDH1A2,CDX2,EMX2,EN1,EN2,EVX1,EVX2,FOXA2,FOXB1,FOXC1,FOXD3,FOXG1,FOXP4,FZD2,GRHL2,HAND2,HOXD11,HOXD12,HOXD13,HOXD3,KLF2,LBX1,MAFB,NKX2-2,NKX2-5,NOG,NR2F2,NR5A1,NUAK1,OSR2,PAX2,PAX9,PHOX2B,PITX1,PITX2,PRRX1,PTCH1,PTF1A,RFX4,SATB2,SFRP2,SIX1,SIX3,SOX2,SP8,TBX4,TFAP2A,WNT3,WT1,ZIC2,ZIC5
996	California sea lion_Blood	positive	Mouse Phenotype	MP:0000955	abnormal spinal cord morphology	21	3.79939e-38	3.00836e-34	1.43255e-35	4.72417	20.5327	97	1274	0.199589	0.0761382	29	153	301	ALDH1A2,DBX1,EGR3,EN1,EVX1,FOXA2,FOXC1,GRIA2,HOXB8,HOXC10,LBX1,LHX2,LHX9,MNX1,NEUROG2,NKX2-2,NKX2-8,NOG,NTN1,PAX6,PHOX2B,PTCH1,PTF1A,RFX4,SOX2,TFAP2A,TLX1,TLX3,ZIC2
997	California sea lion_Blood	positive	Mouse Phenotype	MP:0008503	abnormal spinal cord grey matter morphology	22	2.2207e-37	1.75835e-33	7.9925e-35	5.1511	17.0837	88	1060	0.18107	0.0830189	25	112	209	ALDH1A2,DBX1,EGR3,EN1,EVX1,GRIA2,HOXB8,HOXC10,LBX1,LHX2,LHX9,MNX1,NEUROG2,NKX2-2,NKX2-8,PAX6,PHOX2B,PTCH1,PTF1A,RFX4,SOX2,TFAP2A,TLX1,TLX3,ZIC2
998	California sea lion_Blood	positive	Mouse Phenotype	MP:0011089	complete perinatal lethality	23	1.49463e-36	1.18345e-32	5.14544e-34	4.2066	24.7231	104	1534	0.213992	0.0677966	29	176	292	EN1,EN2,FOXD3,FOXG1,LBX1,MAFB,NEUROD1,NEUROG2,NKX2-5,NOG,NR2F1,NR5A1,NTN1,NUAK1,OTX1,PAX2,PAX6,PITX1,POU3F3,POU4F1,RFX4,SATB2,SIX1,SIX3,SP8,TFAP2A,TWIST2,UNCX,WT1
999	California sea lion_Blood	positive	Mouse Phenotype	MP:0009546	absent gastric milk in neonates	24	5.12609e-36	4.05883e-32	1.69118e-33	8.20805	7.18806	59	446	0.121399	0.132287	7	47	95	DMBX1,EN1,FOXG1,HOXC4,NTN1,POU4F1,TLX3
1000	California sea lion_Blood	positive	Mouse Phenotype	MP:0000913	abnormal brain development	25	6.38059e-36	5.05215e-32	2.02086e-33	3.22817	42.1291	136	2614	0.279835	0.0520275	43	311	680	DLX2,EMX2,EN1,EN2,FEZF2,FOXA2,FOXC1,FOXG1,FOXP4,GRHL2,HCN1,ID1,ID4,KCNA1,LHX2,MAFB,MSI1,NEUROD1,NEUROG2,NKX2-2,NOG,NPAS3,NR2E1,NUAK1,OTX1,PAX2,PAX5,PAX6,PITX2,POU3F3,POU4F1,PTCH1,PTF1A,RFX4,SIX3,SOX2,SP8,TFAP2A,VAX1,ZIC1,ZIC2,ZIC4,ZIC5
1001	California sea lion_Blood	positive	Mouse Phenotype	MP:0001672	abnormal embryogenesis/ development	26	1.66323e-35	1.31694e-31	5.06517e-33	2.8155	56.473	159	3504	0.327161	0.0453767	58	664	1555	ALDH1A2,CDX2,CYP26B1,DLL4,EMX2,EN1,EN2,EVX1,EVX2,FOXA2,FOXB1,FOXC1,FOXD3,FOXG1,FOXP4,FZD2,GRHL2,HAND2,HOXA13,HOXD11,HOXD12,HOXD13,HOXD3,ID1,KLF2,LBX1,MAFB,NKX2-2,NKX2-5,NOG,NR2F2,NR5A1,NUAK1,OSR2,PAX2,PAX6,PAX9,PHOX2B,PITX1,PITX2,POU4F1,PRRX1,PTCH1,PTF1A,RFX4,SATB2,SFRP2,SIX1,SIX3,SOCS3,SOX2,SP8,TBX4,TFAP2A,WNT3,WT1,ZIC2,ZIC5
1002	California sea lion_Blood	positive	Mouse Phenotype	MP:0001438	aphagia	27	4.49604e-35	3.55997e-31	1.31851e-32	6.9178	9.39605	65	583	0.133745	0.111492	9	62	126	DMBX1,EN1,FOXG1,HOXC4,NTN1,PAX9,POU4F1,PRRX1,TLX3
1003	California sea lion_Blood	positive	Mouse Phenotype	MP:0003633	abnormal nervous system physiology	28	5.30641e-35	4.20161e-31	1.50058e-32	2.85915	53.8621	154	3342	0.316872	0.0460802	58	614	1721	ANK1,CADM3,CBLN1,CELF4,CELF6,DBX1,DLX1,DLX2,DRD4,EGR3,EMX2,EN1,EN2,FOXA2,FOXC1,FOXG1,FZD2,GLRA1,GRIA2,GSX1,HCN1,HOXD3,ID1,KCNA1,KCNJ9,KCNMA1,MAFB,MNX1,MSI1,NEUROD1,NEUROD2,NEUROG2,NOG,NPAS3,NPAS4,NR2E1,NRN1,OLFM1,OTP,OTX1,PAX6,PHOX2B,PITX2,POU3F1,POU3F3,POU4F2,POU4F3,PTCH1,PTF1A,SIM1,SIX1,SLC12A5,SLC6A5,SOX2,SP8,TFAP2A,TLX3,ZIC2
1004	California sea lion_Blood	positive	Mouse Phenotype	MP:0002058	neonatal lethality	29	1.95161e-34	1.54529e-30	5.32858e-32	2.87133	52.5889	151	3263	0.3107	0.0462764	57	447	891	ANK1,CDX2,CELF4,CYP26B1,DBX1,DLX1,DLX2,EBF3,EMX2,EN1,FOXA2,FOXB1,FOXC1,FOXG1,FOXP4,FST,FZD2,GSX1,HAND2,HOXA11,HOXD11,HOXD3,ID1,LBX1,MAFB,MNX1,NEUROG2,NKX2-1,NKX2-5,NR2F1,OSR2,OTX1,PAX2,PAX6,PAX9,PHOX2B,PITX1,PITX2,POU3F1,POU3F3,POU4F1,PRRX1,PTF1A,RFX4,SIM1,SIX1,SIX2,SLC12A5,SOX2,SP8,TFAP2A,TLX3,TWIST2,VAX1,WT1,ZIC1,ZIC5
1005	California sea lion_Blood	positive	Mouse Phenotype	MP:0000428	abnormal craniofacial morphology	30	2.63235e-33	2.0843e-29	6.94765e-31	2.94476	48.2213	142	2992	0.292181	0.0474599	52	459	989	ALDH1A2,CYP26B1,DLX1,DLX2,EMX2,FEZF2,FOXA2,FOXC1,FOXD3,FOXG1,FST,FZD2,GDF6,GRHL2,GSX1,HAND2,HCN1,HOXB8,HOXC13,HOXD1,HOXD3,KLF2,LHX2,MAFB,MSI1,NKX2-5,NOG,NUAK1,OSR2,OSTM1,OTX1,PAX5,PAX6,PAX7,PAX9,PITX1,PITX2,POU3F3,PRRX1,PTCH1,SATB2,SFRP2,SHOX2,SIX1,SIX3,SOX2,SP8,TFAP2A,TWIST2,VAX1,ZIC2,ZIC5
1006	California sea lion_Blood	positive	Mouse Phenotype	MP:0005388	respiratory system phenotype	31	8.90625e-33	7.05196e-29	2.27483e-30	2.97827	46.3356	138	2875	0.283951	0.048	53	463	1146	ALDH1A2,BIN3,COX4I2,CYP26B1,DBX1,DLX2,EMX2,FEZF2,FOXA2,FOXC1,FOXD3,FOXG1,FOXP4,FST,GLRA1,GRHL2,HCN1,HOXD3,ID1,IL17RA,KLF2,LHX2,LTBP4,MAFB,MNX1,NEUROD1,NKX2-1,NKX2-5,NKX2-8,NOG,NOL3,NPAS3,PAX6,PAX7,PAX9,PHOX2B,PITX2,POU3F1,PRRX1,PTCH1,PTF1A,SATB2,SIX1,SIX3,SLC12A5,SOCS3,SOX2,SP8,TFAP2A,TLX3,TWIST2,UNCX,WT1
1007	California sea lion_Blood	positive	Mouse Phenotype	MP:0005391	vision/eye phenotype	32	1.19175e-32	9.43631e-29	2.94885e-30	2.97001	46.4645	138	2883	0.283951	0.0478668	55	432	1183	ALDH1A2,BARHL2,BIN3,CRYBA2,CYP26B1,DLL4,DRD4,EGR3,EMX2,FOXA2,FOXC1,FOXD3,FOXG1,FST,GDF6,GLRA1,GRHL2,GSX1,HOXA13,HOXC13,HOXD13,HSF4,ID1,IRX5,KCNA1,LHX2,NEUROD1,NEUROG2,NOG,NR2E1,NR2F1,NR2F2,NUAK1,OSR2,OSTM1,OTX1,PAX2,PAX6,PAX7,PHOX2B,PITX2,POU4F1,POU4F2,POU4F3,PRRX1,PTCH1,PTF1A,SFRP2,SIX1,SIX3,SOX2,TFAP2A,TWIST2,VAX1,ZIC5
1008	California sea lion_Blood	positive	Mouse Phenotype	MP:0002082	postnatal lethality	33	1.57918e-32	1.25039e-28	3.78907e-30	2.68211	58.536	157	3632	0.323045	0.0432269	58	547	1242	ALDH1A2,ANK1,BARHL2,DMBX1,EGR3,EMX2,EN1,EVX2,FOXA2,FOXB1,FOXG1,FZD2,GDF6,GLRA1,GRIA2,HOXA11,HOXC13,HOXC4,HOXD11,HOXD13,HOXD3,ID1,ID4,IRS1,KCNA1,LTBP4,MNX1,NEUROD1,NEUROG2,NKX2-1,NKX2-2,NPAS3,NR2F2,NR5A1,NTN1,OTP,OTX1,PAX2,PAX5,PAX6,PAX7,PAX9,PHOX2B,PITX2,POU3F1,PTF1A,SHOX2,SIX2,SLC12A5,SLC6A5,SOX2,TFAP2A,TWIST2,WT1,ZIC1,ZIC2,ZIC4,ZIC5
1009	California sea lion_Blood	positive	Mouse Phenotype	MP:0000438	abnormal cranium morphology	34	2.34533e-32	1.85703e-28	5.46186e-30	3.66192	29.2196	107	1813	0.220165	0.0590182	35	254	485	CYP26B1,DLX1,DLX2,FOXA2,FOXC1,FOXD3,FOXG1,FZD2,GDF6,GRHL2,HAND2,HOXD1,HOXD3,KLF2,MAFB,MSI1,NOG,OSR2,OSTM1,OTX1,PAX5,PAX6,PAX7,PAX9,PITX1,PITX2,POU3F3,PRRX1,PTCH1,SATB2,SIX1,SIX3,TFAP2A,TWIST2,ZIC5
1010	California sea lion_Blood	positive	Mouse Phenotype	MP:0002116	abnormal craniofacial bone morphology	35	2.67978e-32	2.12185e-28	6.06243e-30	3.59551	30.3156	109	1881	0.22428	0.0579479	36	266	502	CYP26B1,DLX1,DLX2,EMX2,FOXA2,FOXC1,FOXD3,FOXG1,FZD2,GDF6,GRHL2,HAND2,HOXD1,HOXD3,KLF2,MAFB,MSI1,NOG,OSR2,OSTM1,OTX1,PAX5,PAX6,PAX7,PAX9,PITX1,PITX2,POU3F3,PRRX1,PTCH1,SATB2,SIX1,SIX3,TFAP2A,TWIST2,ZIC5
1011	California sea lion_Blood	positive	Mouse Phenotype	MP:0002092	abnormal eye morphology	36	3.96918e-31	3.14279e-27	8.72998e-29	2.93793	45.6103	134	2830	0.27572	0.0473498	52	416	1106	ALDH1A2,BARHL2,BIN3,CRYBA2,CYP26B1,DLL4,EGR3,EMX2,FOXA2,FOXC1,FOXD3,FOXG1,FST,GDF6,GRHL2,GSX1,HOXA13,HOXC13,HOXD13,HSF4,ID1,IRX5,LHX2,NEUROD1,NEUROG2,NOG,NR2E1,NR2F1,NR2F2,NUAK1,OSR2,OSTM1,OTX1,PAX2,PAX6,PAX7,PHOX2B,PITX2,POU4F1,POU4F2,POU4F3,PRRX1,PTCH1,PTF1A,SFRP2,SIX1,SIX3,SOX2,TFAP2A,TWIST2,VAX1,ZIC5
1012	California sea lion_Blood	positive	Mouse Phenotype	MP:0005381	digestive/alimentary phenotype	37	7.42269e-31	5.87729e-27	1.58846e-28	3.08509	40.5175	125	2514	0.257202	0.0497216	45	430	1140	CDX2,DLX1,DLX2,EN2,FOXA2,FOXC1,FOXD3,FOXG1,FOXP4,FST,FZD2,HAND2,HOXA13,HOXC13,HOXC4,HOXD12,HOXD13,KCNMA1,LTBP4,MNX1,NEUROD1,NKX2-1,NOG,NR2F2,OSR2,OTX1,PAX6,PAX7,PAX9,PITX1,PITX2,PLA2G1B,PRRX1,PTCH1,PTF1A,SATB2,SHOX2,SIX1,SIX3,SOCS3,SOX2,SP8,TFAP2A,TWIST2,VAX1
1013	California sea lion_Blood	positive	Mouse Phenotype	MP:0005449	abnormal food intake	38	7.86018e-31	6.22369e-27	1.63781e-28	5.21284	13.812	72	857	0.148148	0.084014	13	138	363	DMBX1,EN1,EN2,FOXA2,FOXG1,HOXC4,NTN1,PAX9,POU4F1,PRRX1,SIM1,SOCS3,TLX3
1014	California sea lion_Blood	positive	Mouse Phenotype	MP:0002199	abnormal brain commissure morphology	39	1.18936e-30	9.41731e-27	2.4147e-28	4.81132	16.0039	77	993	0.158436	0.0775428	18	92	145	EMX2,EN1,FEZF2,FOXC1,FOXG1,MSI1,NPAS3,NR2E1,NR2F1,NTN1,OTX1,PAX2,PAX6,PTF1A,SIX3,SOX2,VAX1,ZIC2
1015	California sea lion_Blood	positive	Mouse Phenotype	MP:0002089	abnormal postnatal growth/weight/body size	40	1.82542e-30	1.44537e-26	3.61342e-28	2.28178	81.9536	187	5085	0.384774	0.0367748	81	935	2513	ADRB1,ALDH1A2,ANK1,BARHL2,CDX2,CELF4,COX4I2,DBN1,DLX1,DMBX1,EN1,EN2,EVX2,FEZF2,FOXA2,FOXB1,FOXG1,FST,FZD2,GDF6,GLRA1,GRIA2,GSX1,HOXA13,HOXB8,HOXC10,HOXC13,HOXC9,HOXD13,HRC,ID1,ID4,IRS1,IRX5,KCNA1,KCNA3,KCNMA1,LBX1,MAFA,MNX1,NEUROD1,NEUROD2,NEUROG2,NKX2-2,NKX2-5,NPAS3,NR2E1,NR2F2,NR5A1,NRN1,OSTM1,OTP,OTX1,PAX5,PAX6,PAX7,PAX9,PHOX2B,PITX1,PITX2,PLA2G1B,POU3F1,POU4F3,PRRX1,PTCH1,PTF1A,SFRP2,SHOX2,SI…
1016	California sea lion_Blood	positive	Mouse Phenotype	MP:0003743	abnormal facial morphology	41	3.26445e-30	2.58479e-26	6.30436e-28	3.45605	30.9602	107	1921	0.220165	0.0557002	37	281	603	DLX1,DLX2,EMX2,FEZF2,FOXA2,FOXC1,FOXD3,FOXG1,FST,FZD2,GRHL2,HAND2,HCN1,HOXB8,HOXC13,LHX2,NOG,NUAK1,OSR2,OSTM1,PAX6,PAX7,PAX9,PITX1,PITX2,PRRX1,PTCH1,SATB2,SHOX2,SIX1,SIX3,SOX2,SP8,TFAP2A,TWIST2,VAX1,ZIC5
1017	California sea lion_Blood	positive	Mouse Phenotype	MP:0001431	abnormal eating behavior	42	4.04448e-30	3.20242e-26	7.6248e-28	3.91214	23.7722	93	1475	0.191358	0.0630509	20	197	504	DBN1,DLX2,DMBX1,EN1,EN2,FEZF2,FOXA2,FOXG1,HAND2,HOXC4,NEUROG2,NR2F1,NTN1,PAX9,POU4F1,PRRX1,SIM1,SOCS3,TLX3,ZIC1
1018	California sea lion_Blood	positive	Mouse Phenotype	MP:0000778	abnormal nervous system tract morphology	43	4.6314e-30	3.66714e-26	8.52823e-28	4.529	17.6639	80	1096	0.164609	0.0729927	21	106	173	EMX2,EN1,FEZF2,FOXC1,FOXG1,MSI1,NPAS3,NR2E1,NR2F1,NTN1,OTX1,PAX2,PAX6,PITX2,POU4F2,PTF1A,SIM1,SIX3,SOX2,VAX1,ZIC2
1019	California sea lion_Blood	positive	Mouse Phenotype	MP:0003956	abnormal body size	44	9.46144e-30	7.49156e-26	1.70263e-27	2.3722	72.9282	173	4525	0.355967	0.038232	74	863	2297	ADRB1,ALDH1A2,ANK1,BARHL2,CDX2,CELF4,DBN1,DLX1,DMBX1,EN1,EN2,EVX2,FOXA2,FOXB1,FOXG1,FST,FZD2,GDF6,GLRA1,GRIA2,GSX1,HOXA13,HOXC10,HOXC13,HOXD13,HRC,ID1,ID4,IRS1,IRX5,KCNA1,KCNA3,KCNMA1,LBX1,MNX1,NEUROD1,NEUROD2,NEUROG2,NKX2-5,NPAS3,NR2E1,NR2F2,NR5A1,NRN1,OSTM1,OTP,OTX1,PAX5,PAX6,PAX7,PAX9,PHOX2B,PITX2,PLA2G1B,POU3F1,POU4F3,PRRX1,PTCH1,PTF1A,SFRP2,SHOX2,SIM1,SIX1,SLC12A5,SLC6A5,SOCS3,SOX2,SYPL2,TFA…
1020	California sea lion_Blood	positive	Mouse Phenotype	MP:0000774	decreased brain size	45	1.15559e-29	9.14998e-26	2.03333e-27	5.15221	13.5864	70	843	0.144033	0.0830368	15	117	230	EN1,EN2,FOXA2,FOXG1,ID1,ID4,LHX2,NEUROD1,NOG,NR2E1,OTP,OTX1,SIX3,SP8,ZIC2
1021	California sea lion_Blood	positive	Mouse Phenotype	MP:0008026	abnormal brain white matter morphology	46	3.05063e-29	2.41549e-25	5.25106e-27	4.40442	18.1636	80	1127	0.164609	0.0709849	20	110	183	EMX2,EN1,FEZF2,FOXC1,FOXG1,MSI1,NPAS3,NR2E1,NR2F1,NTN1,OTX1,PAX2,PAX6,POU4F2,PTF1A,SIX3,SOX2,SP8,VAX1,ZIC2
1022	California sea lion_Blood	positive	Mouse Phenotype	MP:0000462	abnormal digestive system morphology	47	4.32417e-29	3.42388e-25	7.28485e-27	3.15727	36.4238	115	2260	0.236625	0.050885	40	364	874	CDX2,DLX1,DLX2,FOXA2,FOXC1,FOXD3,FOXG1,FOXP4,FST,FZD2,HAND2,HOXA13,HOXC13,HOXC4,HOXD12,HOXD13,LTBP4,MNX1,NEUROD1,NKX2-1,NOG,NR2F2,OSR2,PAX6,PAX7,PAX9,PITX1,PITX2,PRRX1,PTCH1,PTF1A,SATB2,SHOX2,SIX1,SIX3,SOX2,SP8,TFAP2A,TWIST2,VAX1
1023	California sea lion_Blood	positive	Mouse Phenotype	MP:0002069	abnormal consumption behavior	48	5.81896e-29	4.60745e-25	9.59886e-27	3.77644	24.6264	93	1528	0.191358	0.0608639	20	215	579	DBN1,DLX2,DMBX1,EN1,EN2,FEZF2,FOXA2,FOXG1,HAND2,HOXC4,NEUROG2,NR2F1,NTN1,PAX9,POU4F1,PRRX1,SIM1,SOCS3,TLX3,ZIC1
1024	California sea lion_Blood	positive	Mouse Phenotype	MP:0005378	growth/size phenotype	49	7.47801e-29	5.92109e-25	1.20839e-26	2.05558	102.647	211	6369	0.434156	0.0331292	92	1203	3134	ADRB1,ALDH1A2,ANK1,BARHL2,CDX2,CELF4,COX4I2,DBN1,DLL4,DLX1,DLX2,DMBX1,EN1,EN2,EVX2,FEZF2,FOXA2,FOXB1,FOXC1,FOXG1,FST,FZD2,GDF6,GLRA1,GRHL2,GRIA2,GSX1,HAND2,HOXA13,HOXB8,HOXC10,HOXC13,HOXC9,HOXD13,HRC,ID1,ID4,IRS1,IRX5,KCNA1,KCNA3,KCNMA1,KLF2,LBX1,MAFA,MNX1,NEUROD1,NEUROD2,NEUROG2,NKX2-1,NKX2-2,NKX2-5,NOG,NPAS3,NR2E1,NR2F2,NR5A1,NRN1,NUAK1,OSTM1,OTP,OTX1,PAX5,PAX6,PAX7,PAX9,PHOX2B,PITX1,PITX2,PLA2…
1025	California sea lion_Blood	positive	Mouse Phenotype	MP:0009937	abnormal neuron differentiation	50	7.72989e-29	6.12053e-25	1.22411e-26	3.58952	27.3017	98	1694	0.201646	0.0578512	32	184	335	EMX2,EN1,FEZF2,FOXA2,FOXC1,FOXG1,FST,GRIA2,HAND2,HOXD10,HOXD9,ID1,ID4,LBX1,MNX1,NEUROD1,NEUROG2,NKX2-8,NR2E1,NR2F1,NR5A1,NRN1,NTN1,PAX2,PAX6,PHOX2B,PITX2,PTCH1,PTF1A,SFRP2,SOX2,VAX1
1026	California sea lion_Blood	positive	Mouse Phenotype	MP:0011086	partial postnatal lethality	51	1.16993e-28	9.26351e-25	1.81638e-26	3.14373	36.2626	114	2250	0.234568	0.0506667	39	326	720	ALDH1A2,ANK1,DMBX1,EGR3,EN1,FOXA2,FOXB1,FOXG1,FZD2,GDF6,GLRA1,GRIA2,HOXA11,HOXC13,HOXC4,HOXD11,HOXD3,ID1,ID4,KCNA1,LTBP4,NEUROD1,NKX2-1,NPAS3,NR2F2,NR5A1,OTX1,PAX2,PAX5,PAX6,PAX7,PAX9,PITX2,SHOX2,SOX2,TWIST2,WT1,ZIC1,ZIC4
1027	California sea lion_Blood	positive	Mouse Phenotype	MP:0000959	abnormal somatic sensory system morphology	52	1.83046e-28	1.44936e-24	2.78723e-26	3.21944	34.1675	110	2120	0.226337	0.0518868	37	262	612	ALDH1A2,BARHL2,EBF3,EGR3,EMX2,FEZF2,FOXC1,FOXD3,FOXG1,FST,FZD2,HCN1,HOXB8,HOXD1,IRX5,KCNMA1,LBX1,LHX2,NEUROD1,NEUROG2,NOG,NR2E1,NR2F1,PAX2,PHOX2B,POU4F1,POU4F2,POU4F3,PTF1A,SIX1,SOX2,TFAP2A,TLX1,TLX3,UNCX,ZIC2,ZIC5
1028	California sea lion_Blood	positive	Mouse Phenotype	MP:0008946	abnormal neuron number	53	2.03383e-28	1.61039e-24	3.03847e-26	3.61003	26.5926	96	1650	0.197531	0.0581818	30	200	439	ALDH1A2,BARHL2,EGR3,EMX2,EN1,EN2,FEZF2,FOXG1,FST,GLRA1,GRIA2,HOXC10,LBX1,MNX1,NEUROD1,NEUROG2,NKX2-2,NKX2-8,NOG,NR2F1,PAX2,PAX6,POU4F2,POU4F3,PTCH1,PTF1A,SIX1,SOX2,TFAP2A,ZIC2
1029	California sea lion_Blood	positive	Mouse Phenotype	MP:0001265	decreased body size	54	2.22046e-28	1.75816e-24	3.25585e-26	2.39373	68.5122	164	4251	0.337449	0.0385792	70	795	2032	ALDH1A2,ANK1,BARHL2,CDX2,CELF4,DBN1,DLX1,DMBX1,EN1,EN2,EVX2,FOXA2,FOXB1,FOXG1,FST,FZD2,GDF6,GLRA1,GRIA2,GSX1,HOXA13,HOXC13,HOXD13,HRC,ID1,ID4,IRS1,IRX5,KCNA1,KCNA3,KCNMA1,LBX1,MNX1,NEUROD1,NEUROD2,NEUROG2,NKX2-5,NPAS3,NR2E1,NR2F2,NR5A1,NRN1,OSTM1,OTP,OTX1,PAX5,PAX6,PAX7,PAX9,PHOX2B,PITX2,PLA2G1B,POU3F1,POU4F3,PRRX1,PTF1A,SFRP2,SHOX2,SIX1,SLC12A5,SLC6A5,SOCS3,SOX2,SYPL2,TFAP2A,TWIST2,WNT3,ZIC1,ZIC…
1030	California sea lion_Blood	positive	Mouse Phenotype	MP:0000771	abnormal brain size	55	5.16334e-28	4.08833e-24	7.43332e-26	4.69759	15.327	72	951	0.148148	0.0757098	16	137	282	EN1,EN2,FOXA2,FOXG1,ID1,ID4,KCNA1,LHX2,NEUROD1,NOG,NR2E1,OTP,OTX1,SIX3,SP8,ZIC2
1031	California sea lion_Blood	positive	Mouse Phenotype	MP:0000841	abnormal hindbrain morphology	56	6.13642e-28	4.85882e-24	8.67646e-26	3.69473	24.9003	92	1545	0.1893	0.0595469	29	207	458	ANK1,CBLN1,DBX1,EN1,EN2,FOXA2,FOXB1,FOXC1,ID1,LBX1,NEUROD1,NEUROD2,NEUROG2,NPAS3,NTN1,OTX1,PAX2,PAX5,PAX6,PHOX2B,POU3F3,POU4F1,PTCH1,PTF1A,RFX4,SLC12A5,SP8,ZIC1,ZIC4
1032	California sea lion_Blood	positive	Mouse Phenotype	MP:0002200	abnormal brain ventricle/choroid plexus morphology	57	8.10018e-28	6.41372e-24	1.12521e-25	4.14331	19.5496	81	1213	0.166667	0.0667766	21	147	294	EMX2,EN1,FOXC1,FOXG1,ID1,ID4,MSI1,NPAS3,NR2E1,OTP,OTX1,PAX2,PAX5,PAX6,PHOX2B,POU3F3,RFX4,SOX2,SP8,ZIC2,ZIC5
1033	California sea lion_Blood	positive	Mouse Phenotype	MP:0005621	abnormal cell physiology	58	9.30245e-28	7.36568e-24	1.26994e-25	2.15206	88.2875	190	5478	0.390946	0.0346842	76	1049	2997	ALDH1A2,CDX2,CYP26B1,DLL4,DLX1,DLX2,EMX2,EN1,EN2,FEZF2,FOXA2,FOXC1,FOXD3,FOXG1,FST,GRIA2,HAND2,HOXA11,HOXC11,HOXC4,HOXD10,HOXD11,HOXD3,HOXD9,ID1,ID4,IL17RA,IRS1,KCNMA1,KLF2,LBX1,LHX9,LTBP4,MAFB,MNX1,NEUROD1,NEUROG2,NKX2-1,NKX2-2,NKX2-5,NKX2-8,NOG,NOL3,NPAS4,NR2E1,NR2F1,NR5A1,NRN1,NTN1,OTX1,PAX2,PAX5,PAX6,PHOX2B,PIK3R5,PITX2,POU3F3,POU4F2,POU4F3,PTCH1,PTF1A,SFRP2,SIM1,SIX1,SOCS3,SOX2,SP8,TBX4,TFAP…
1034	California sea lion_Blood	positive	Mouse Phenotype	MP:0009967	abnormal neuron proliferation	59	1.06473e-27	8.43055e-24	1.42891e-25	6.03532	9.4444	57	586	0.117284	0.0972696	14	59	117	EMX2,EN1,EN2,FOXC1,FOXG1,ID1,NEUROG2,NR2E1,OTX1,PAX6,PHOX2B,PTCH1,SOX2,SP8
1035	California sea lion_Blood	positive	Mouse Phenotype	MP:0005076	abnormal cell differentiation	60	1.15509e-27	9.14601e-24	1.52434e-25	2.7109	49.43	134	3067	0.27572	0.0436909	44	493	1283	DLL4,EMX2,EN1,FEZF2,FOXA2,FOXC1,FOXG1,FST,GRIA2,HAND2,HOXC4,HOXD10,HOXD9,ID1,ID4,IL17RA,IRS1,KLF2,LBX1,MNX1,NEUROD1,NEUROG2,NKX2-1,NKX2-2,NKX2-8,NR2E1,NR2F1,NR5A1,NRN1,NTN1,PAX2,PAX5,PAX6,PHOX2B,PITX2,POU4F3,PTCH1,PTF1A,SFRP2,SOCS3,SOX2,TWIST2,VAX1,ZBTB7B
1036	California sea lion_Blood	positive	Mouse Phenotype	MP:0011087	complete neonatal lethality	61	1.62389e-27	1.2858e-23	2.10787e-25	2.98869	39.1475	117	2429	0.240741	0.048168	40	327	625	CDX2,CYP26B1,DBX1,DLX2,EBF3,EMX2,EN1,FOXC1,FOXG1,FOXP4,FST,HAND2,LBX1,MAFB,MNX1,NKX2-1,NKX2-5,OSR2,OTX1,PAX2,PAX6,PAX9,PHOX2B,PITX1,PITX2,POU3F3,POU4F1,PRRX1,PTF1A,RFX4,SIM1,SIX1,SIX2,SLC12A5,SOX2,SP8,TLX3,TWIST2,WT1,ZIC5
1037	California sea lion_Blood	positive	Mouse Phenotype	MP:0004979	abnormal neuronal precursor cell number	62	1.95513e-27	1.54807e-23	2.49689e-25	7.03484	7.10748	50	441	0.102881	0.113379	10	40	60	EMX2,EN1,FOXG1,FST,NEUROG2,NKX2-8,PAX6,PHOX2B,PTCH1,PTF1A
1038	California sea lion_Blood	positive	Mouse Phenotype	MP:0005384	cellular phenotype	63	2.4645e-27	1.95139e-23	3.09745e-25	2.13569	88.9643	190	5520	0.390946	0.0344203	76	1075	3081	ALDH1A2,CDX2,CYP26B1,DLL4,DLX1,DLX2,EMX2,EN1,EN2,FEZF2,FOXA2,FOXC1,FOXD3,FOXG1,FST,GRIA2,HAND2,HOXA11,HOXC11,HOXC4,HOXD10,HOXD11,HOXD3,HOXD9,ID1,ID4,IL17RA,IRS1,KCNMA1,KLF2,LBX1,LHX9,LTBP4,MAFB,MNX1,NEUROD1,NEUROG2,NKX2-1,NKX2-2,NKX2-5,NKX2-8,NOG,NOL3,NPAS4,NR2E1,NR2F1,NR5A1,NRN1,NTN1,OTX1,PAX2,PAX5,PAX6,PHOX2B,PIK3R5,PITX2,POU3F3,POU4F2,POU4F3,PTCH1,PTF1A,SFRP2,SIM1,SIX1,SOCS3,SOX2,SP8,TBX4,TFAP…
1039	California sea lion_Blood	positive	Mouse Phenotype	MP:0001286	abnormal eye development	64	3.409e-27	2.69925e-23	4.21757e-25	3.91878	21.4352	84	1330	0.17284	0.0631579	26	142	260	ALDH1A2,BARHL2,FOXA2,FOXC1,FOXG1,GDF6,GRHL2,HSF4,ID1,LHX2,NOG,NR2E1,NR2F1,NR2F2,NUAK1,OSR2,PAX2,PAX6,PITX2,POU4F2,PTF1A,SIX3,SOX2,TFAP2A,VAX1,ZIC5
1040	California sea lion_Blood	positive	Mouse Phenotype	MP:0009041	absent colliculi	65	5.45592e-27	4.32e-23	6.64615e-25	34.4707	0.580202	20	36	0.0411523	0.555556	2	2	2	EN1,EN2
1041	California sea lion_Blood	positive	Mouse Phenotype	MP:0009963	abnormal cerebellum hemisphere lobule morphology	65	5.45592e-27	4.32e-23	6.64615e-25	34.4707	0.580202	20	36	0.0411523	0.555556	2	2	2	EN1,EN2
1042	California sea lion_Blood	positive	Mouse Phenotype	MP:0009040	absent superior colliculus	65	5.45592e-27	4.32e-23	6.64615e-25	34.4707	0.580202	20	36	0.0411523	0.555556	2	2	2	EN1,EN2
1043	California sea lion_Blood	positive	Mouse Phenotype	MP:0003232	abnormal forebrain development	68	5.98201e-27	4.73655e-23	6.96552e-25	4.16855	18.7115	78	1161	0.160494	0.0671835	22	120	207	EMX2,FEZF2,FOXA2,FOXC1,FOXG1,ID1,ID4,LHX2,NEUROD1,NEUROG2,NOG,NR2E1,OTX1,PAX6,POU3F3,PTCH1,SIX3,SOX2,SP8,VAX1,ZIC2,ZIC5
1044	California sea lion_Blood	positive	Mouse Phenotype	MP:0005379	endocrine/exocrine gland phenotype	69	6.01776e-27	4.76486e-23	6.9056e-25	2.7085	48.3663	131	3001	0.269547	0.0436521	51	524	1508	ALDH1A2,CDX2,CYP26B1,EMX2,EN1,FOXA2,FOXB1,FOXC1,FOXG1,FST,GSX1,HOXA11,HOXA13,HOXD13,HOXD3,HOXD9,HSPA2,IRS1,LHX9,LTBP4,MAFA,MAFB,MNX1,NEUROD1,NKX2-1,NKX2-2,NOG,NR2F2,NR5A1,NRG3,NTN1,ONECUT2,OTP,OTX1,PAX2,PAX6,PAX7,PAX9,PITX1,PITX2,PTCH1,PTF1A,RFX4,SATB2,SFRP2,SIM1,SIX1,SOX2,TFAP2A,TWIST2,WT1
1045	California sea lion_Blood	positive	Mouse Phenotype	MP:0000454	abnormal jaw morphology	70	8.58569e-27	6.79815e-23	9.71165e-25	4.36455	16.9548	74	1052	0.152263	0.0703422	24	142	249	CYP26B1,DLX1,DLX2,FOXC1,FOXD3,FOXG1,FZD2,HAND2,KLF2,NOG,OSR2,OSTM1,PAX6,PAX7,PAX9,PITX1,PITX2,POU3F3,PRRX1,PTCH1,SATB2,SIX1,TFAP2A,ZIC5
1046	California sea lion_Blood	positive	Mouse Phenotype	MP:0000568	ectopic digits	71	1.11524e-26	8.8305e-23	1.24373e-24	25.0366	0.918654	23	57	0.0473251	0.403509	2	6	8	EN1,PRRX1
1047	California sea lion_Blood	positive	Mouse Phenotype	MP:0009957	abnormal cerebellum vermis lobule morphology	72	1.16998e-26	9.26388e-23	1.28665e-24	33.5391	0.596319	20	37	0.0411523	0.54054	2	3	9	EN1,EN2
1048	California sea lion_Blood	positive	Mouse Phenotype	MP:0000869	abnormal cerebellum posterior vermis morphology	72	1.16998e-26	9.26388e-23	1.28665e-24	33.5391	0.596319	20	37	0.0411523	0.54054	2	3	9	EN1,EN2
1049	California sea lion_Blood	positive	Mouse Phenotype	MP:0004811	abnormal neuron physiology	74	1.58301e-26	1.25343e-22	1.69382e-24	3.63782	24.4652	89	1518	0.183128	0.0586298	28	232	581	DLX1,DLX2,EMX2,EN1,EN2,FOXC1,FOXG1,GRIA2,HOXD3,ID1,KCNMA1,NEUROD1,NEUROG2,NPAS4,NR2E1,OTX1,PAX6,PHOX2B,PITX2,POU3F3,POU4F2,PTCH1,SIM1,SIX1,SLC6A5,SOX2,SP8,TLX3
1050	California sea lion_Blood	positive	Mouse Phenotype	MP:0002163	abnormal gland morphology	75	1.64482e-26	1.30237e-22	1.7365e-24	2.73992	46.3517	127	2876	0.261317	0.0441585	50	494	1369	ALDH1A2,CDX2,CYP26B1,EMX2,EN1,FOXA2,FOXB1,FOXC1,FOXG1,FST,GSX1,HOXA11,HOXA13,HOXD13,HOXD3,HOXD9,HSPA2,IRS1,LHX9,LTBP4,MAFA,MAFB,MNX1,NEUROD1,NKX2-1,NKX2-2,NOG,NR2F2,NR5A1,NRG3,NTN1,ONECUT2,OTP,OTX1,PAX2,PAX6,PAX7,PAX9,PITX1,PITX2,PTCH1,PTF1A,RFX4,SATB2,SFRP2,SIM1,SIX1,SOX2,TWIST2,WT1
1051	California sea lion_Blood	positive	Mouse Phenotype	MP:0000432	abnormal head morphology	76	1.92689e-26	1.52571e-22	2.00751e-24	3.00316	37.2941	112	2314	0.230453	0.048401	41	347	751	ALDH1A2,DLX1,DLX2,EMX2,FEZF2,FOXA2,FOXC1,FOXD3,FOXG1,FST,FZD2,GRHL2,GSX1,HAND2,HCN1,HOXB8,HOXC13,KLF2,LHX2,NOG,NUAK1,OSR2,OSTM1,PAX6,PAX7,PAX9,PITX1,PITX2,PRRX1,PTCH1,SATB2,SHOX2,SIX1,SIX3,SOX2,SP8,TFAP2A,TWIST2,VAX1,ZIC2,ZIC5
1052	California sea lion_Blood	positive	Mouse Phenotype	MP:0000849	abnormal cerebellum morphology	77	2.3807e-26	1.88504e-22	2.4481e-24	4.03104	19.5979	79	1216	0.162551	0.0649671	22	161	382	ANK1,CBLN1,EN1,EN2,FOXB1,FOXC1,ID1,NEUROD1,NEUROD2,NEUROG2,NPAS3,OTX1,PAX2,PAX5,PAX6,POU3F3,PTCH1,PTF1A,SLC12A5,SP8,ZIC1,ZIC4
1053	California sea lion_Blood	positive	Mouse Phenotype	MP:0009959	abnormal cerebellar hemisphere morphology	78	2.43358e-26	1.92691e-22	2.47039e-24	32.6565	0.612436	20	38	0.0411523	0.526316	2	3	4	EN1,EN2
1054	California sea lion_Blood	positive	Mouse Phenotype	MP:0000868	decreased anterior vermis size	78	2.43358e-26	1.92691e-22	2.47039e-24	32.6565	0.612436	20	38	0.0411523	0.526316	2	3	3	EN1,EN2
1055	California sea lion_Blood	positive	Mouse Phenotype	MP:0001056	abnormal cranial nerve morphology	80	2.63838e-26	2.08907e-22	2.61134e-24	3.97739	20.1137	80	1248	0.164609	0.0641026	25	127	210	ALDH1A2,BARHL2,DLX1,DLX2,EN1,GDF6,HOXD3,MNX1,NEUROD1,NEUROG2,NKX2-8,NR2E1,NR2F1,NR2F2,OTX1,PAX2,PAX6,PHOX2B,PITX2,POU4F1,POU4F2,SIX1,SOX2,TFAP2A,VAX1
1056	California sea lion_Blood	positive	Mouse Phenotype	MP:0000934	abnormal telencephalon development	81	3.03889e-26	2.40619e-22	2.9706e-24	4.88266	13.3124	65	826	0.133745	0.0786925	17	84	142	EMX2,FEZF2,FOXC1,FOXG1,ID1,LHX2,NEUROG2,NR2E1,OTX1,PAX6,POU3F3,PTCH1,SIX3,SP8,VAX1,ZIC2,ZIC5
1057	California sea lion_Blood	positive	Mouse Phenotype	MP:0009267	abnormal cerebellum fissure morphology	82	4.92167e-26	3.89698e-22	4.75242e-24	31.8191	0.628552	20	39	0.0411523	0.512821	2	5	14	EN1,EN2
1058	California sea lion_Blood	positive	Mouse Phenotype	MP:0002151	abnormal neural tube morphology/development	83	8.06303e-26	6.38431e-22	7.69193e-24	3.45542	26.6248	92	1652	0.1893	0.0556901	32	261	520	ALDH1A2,EN1,EN2,EVX2,FOXA2,FOXB1,FOXC1,FOXG1,FOXP4,FZD2,GRHL2,HOXD11,HOXD12,HOXD13,LBX1,MAFB,NKX2-2,NOG,NUAK1,PAX2,PHOX2B,PRRX1,PTCH1,PTF1A,RFX4,SFRP2,SIX1,SIX3,SP8,TFAP2A,ZIC2,ZIC5
1059	California sea lion_Blood	positive	Mouse Phenotype	MP:0012088	abnormal midbrain size	84	8.31853e-26	6.58662e-22	7.84121e-24	13.9956	2.14352	30	133	0.0617284	0.225564	4	15	23	EN1,EN2,OTX1,SIX3
1060	California sea lion_Blood	positive	Mouse Phenotype	MP:0000847	abnormal metencephalon morphology	85	9.25535e-26	7.32839e-22	8.62163e-24	3.77284	21.9993	83	1365	0.170782	0.0608059	24	180	411	ANK1,CBLN1,EN1,EN2,FOXB1,FOXC1,ID1,NEUROD1,NEUROD2,NEUROG2,NPAS3,NTN1,OTX1,PAX2,PAX5,PAX6,PHOX2B,POU3F3,PTCH1,PTF1A,SLC12A5,SP8,ZIC1,ZIC4
1061	California sea lion_Blood	positive	Mouse Phenotype	MP:0011450	ectopic dopaminergic neuron	86	1.95617e-25	1.5489e-21	1.80105e-23	33.6828	0.564086	19	35	0.0390947	0.542857	1	1	1	EN1
1062	California sea lion_Blood	positive	Mouse Phenotype	MP:0009779	enhanced behavioral response to anesthetic	86	1.95617e-25	1.5489e-21	1.80105e-23	33.6828	0.564086	19	35	0.0390947	0.542857	1	1	7	EN1
1063	California sea lion_Blood	positive	Mouse Phenotype	MP:0000569	abnormal digit pigmentation	86	1.95617e-25	1.5489e-21	1.80105e-23	33.6828	0.564086	19	35	0.0390947	0.542857	1	1	2	EN1
1064	California sea lion_Blood	positive	Mouse Phenotype	MP:0000567	truncation of digits	86	1.95617e-25	1.5489e-21	1.80105e-23	33.6828	0.564086	19	35	0.0390947	0.542857	1	1	1	EN1
1065	California sea lion_Blood	positive	Mouse Phenotype	MP:0000897	abnormal midbrain morphology	90	2.52753e-25	2.00129e-21	2.22366e-23	5.2148	11.3139	59	702	0.121399	0.0840456	15	75	131	EMX2,EN1,EN2,FOXB1,FOXC1,NPAS3,OTX1,PAX2,PAX5,PAX6,POU4F1,POU4F2,RFX4,SIX3,TFAP2D
1066	California sea lion_Blood	positive	Mouse Phenotype	MP:0000873	thin external granule cell layer	91	2.66186e-25	2.10766e-21	2.31611e-23	18.9169	1.32157	25	82	0.0514403	0.304878	4	13	22	EN1,EN2,ID1,NEUROD1
1067	California sea lion_Blood	positive	Mouse Phenotype	MP:0003704	abnormal hair follicle development	92	7.46147e-25	5.90799e-21	6.42173e-23	11.128	2.96548	33	184	0.0679012	0.179348	4	30	71	CYP26B1,EN1,LHX2,NOG
1068	California sea lion_Blood	positive	Mouse Phenotype	MP:0006098	absent cerebellar lobules	93	8.26627e-25	6.54524e-21	7.03789e-23	31.8621	0.596319	19	37	0.0390947	0.513513	1	2	6	EN1
1069	California sea lion_Blood	positive	Mouse Phenotype	MP:0003813	abnormal hair follicle dermal papilla morphology	93	8.26627e-25	6.54524e-21	7.03789e-23	31.8621	0.596319	19	37	0.0390947	0.513513	1	3	6	EN1
1070	California sea lion_Blood	positive	Mouse Phenotype	MP:0005385	cardiovascular system phenotype	95	8.74406e-25	6.92354e-21	7.28794e-23	2.48046	55.635	138	3452	0.283951	0.0399768	61	714	2009	ADRB1,ALDH1A2,ANK1,CDX2,DLL4,DLX1,DLX2,EN1,FOXA2,FOXC1,FOXD3,FOXG1,FOXP4,FST,FZD2,GRHL2,HAND2,HCN1,HOXA13,HOXD3,HRC,ID1,IRS1,IRX5,KCNA1,KCNJ3,KCNMA1,KLF2,LBX1,LTBP4,MAFB,MNX1,MSI1,NKX2-1,NKX2-5,NOG,NOL3,NPAS3,NR2E1,NR2F2,NR5A1,PAX2,PAX6,PHOX2B,PITX1,PITX2,PRRX1,PTCH1,PTF1A,PTGER3,RFX4,SFRP2,SHOX2,SIX1,SIX2,SOCS3,TBX4,TFAP2A,TWIST2,WT1,ZIC2
1071	California sea lion_Blood	positive	Mouse Phenotype	MP:0001648	abnormal apoptosis	96	1.02056e-24	8.08083e-21	8.41753e-23	2.98277	35.5374	106	2205	0.218107	0.0480726	37	396	1122	CDX2,CYP26B1,EMX2,EN1,FOXA2,FOXD3,FOXG1,GRIA2,HAND2,HOXA11,HOXC11,HOXD11,ID1,KCNMA1,MAFB,NEUROD1,NEUROG2,NKX2-5,NOG,NOL3,NPAS4,PAX2,PAX6,POU3F3,POU4F2,PTCH1,SFRP2,SIM1,SIX1,SOX2,SP8,TBX4,TFAP2A,TFAP2D,TLX1,WNT3,WT1
1072	California sea lion_Blood	positive	Mouse Phenotype	MP:0000822	abnormal brain ventricle morphology	97	1.12459e-24	8.90448e-21	9.17988e-23	4.37225	15.5526	68	965	0.139918	0.0704663	18	116	228	EMX2,EN1,FOXC1,FOXG1,ID1,ID4,MSI1,NPAS3,NR2E1,OTP,OTX1,PAX5,PHOX2B,POU3F3,SOX2,SP8,ZIC2,ZIC5
1073	California sea lion_Blood	positive	Mouse Phenotype	MP:0000865	absent cerebellum vermis	98	1.16762e-24	9.24518e-21	9.43386e-23	28.2033	0.709136	20	44	0.0411523	0.454545	2	4	5	EN1,EN2
1074	California sea lion_Blood	positive	Mouse Phenotype	MP:0000580	deformed nails	98	1.16762e-24	9.24518e-21	9.43386e-23	28.2033	0.709136	20	44	0.0411523	0.454545	2	3	7	EN1,HOXC13
1075	California sea lion_Blood	positive	Mouse Phenotype	MP:0002109	abnormal limb morphology	100	1.39345e-24	1.10333e-20	1.10333e-22	3.47817	25.0132	87	1552	0.179012	0.0560567	37	259	605	ALDH1A2,CDX2,CYP26B1,EN1,EVX2,FOXC1,GDF6,GRHL2,HAND2,HOXA11,HOXA13,HOXC10,HOXC11,HOXD10,HOXD11,HOXD12,HOXD13,HOXD9,IRS1,LBX1,NOG,OSTM1,PAX9,PITX1,PITX2,PRRX1,PTCH1,SATB2,SFRP2,SHOX2,SIX1,SP8,TBX4,TFAP2A,TWIST2,WNT3,ZIC2
1076	California sea lion_Blood	positive	Mouse Phenotype	MP:0001186	pigmentation phenotype	101	3.04732e-24	2.41287e-20	2.38898e-22	4.71438	13.1512	62	816	0.127572	0.0759804	14	123	363	ANK1,EN1,FOXC1,NR2F1,NR2F2,NUAK1,OSTM1,PAX2,PAX6,PITX2,PTCH1,SOX2,TFAP2A,ZIC2
1077	California sea lion_Blood	positive	Mouse Phenotype	MP:0002066	abnormal motor capabilities/coordination/movement	102	3.56095e-24	2.81956e-20	2.76427e-22	2.31808	64.7087	150	4015	0.308642	0.0373599	63	658	1763	ANK1,BARHL2,CBLN1,CELF4,COX4I2,DLX2,DMBX1,DRD4,EGR3,EMX2,EN1,EN2,FEZF2,FOXA2,FOXB1,FOXG1,GLRA1,GRIA2,HOXB8,HOXC10,HOXC13,HOXD10,HOXD9,ID4,IGDCC3,KCNA1,KCNMA1,LBX1,LTBP4,MAFB,MNX1,MSI1,NEUROD1,NEUROD2,NEUROG2,NKX2-1,NPAS3,NPAS4,NTN1,OSTM1,OTX1,PAX5,PAX6,PAX7,PHOX2B,POU3F1,POU4F1,POU4F2,POU4F3,PTCH1,PTF1A,SFRP2,SIM1,SIX1,SLC12A5,SLC6A5,SOX2,TFAP2A,TWIST2,ZIC1,ZIC2,ZIC4,ZIC5
1078	California sea lion_Blood	positive	Mouse Phenotype	MP:0000675	abnormal eccrine gland morphology	103	5.87346e-24	4.65061e-20	4.51515e-22	29.4725	0.644669	19	40	0.0390947	0.475	1	3	4	EN1
1079	California sea lion_Blood	positive	Mouse Phenotype	MP:0003491	abnormal voluntary movement	104	6.2061e-24	4.91399e-20	4.72499e-22	2.58019	48.8337	126	3030	0.259259	0.0415842	51	492	1310	CBLN1,CELF4,DLX2,DMBX1,DRD4,EGR3,EN1,EN2,FEZF2,FOXA2,FOXB1,FOXG1,GLRA1,GRIA2,HOXB8,HOXD10,HOXD9,ID4,KCNA1,KCNMA1,LBX1,MAFB,MNX1,MSI1,NEUROD1,NEUROD2,NEUROG2,NKX2-1,NPAS3,NPAS4,NTN1,OSTM1,OTX1,PAX5,PAX7,POU4F1,POU4F2,POU4F3,PTCH1,PTF1A,SFRP2,SIM1,SIX1,SLC12A5,SLC6A5,SOX2,TWIST2,ZIC1,ZIC2,ZIC4,ZIC5
1080	California sea lion_Blood	positive	Mouse Phenotype	MP:0004166	abnormal limbic system morphology	105	6.68281e-24	5.29145e-20	5.03947e-22	3.61051	22.4345	81	1392	0.166667	0.0581897	26	150	349	EMX2,FEZF2,FOXB1,FOXC1,FOXG1,GRIA2,ID4,KCNA1,LHX2,NEUROD1,NEUROG2,NKX2-1,NPAS3,NR2E1,NR2F1,NR5A1,OTP,OTX1,PAX6,POU3F3,POU4F2,SIM1,SOX2,VAX1,ZIC2,ZIC5
1081	California sea lion_Blood	positive	Mouse Phenotype	MP:0005277	abnormal brainstem morphology	106	7.96167e-24	6.30405e-20	5.94722e-22	4.22344	16.1006	68	999	0.139918	0.0680681	20	117	211	DBX1,EMX2,EN1,EN2,FOXB1,FOXC1,LBX1,MAFB,NPAS3,NTN1,OTX1,PAX2,PAX5,PAX6,PHOX2B,POU4F1,POU4F2,RFX4,SIX3,TFAP2D
1082	California sea lion_Blood	positive	Mouse Phenotype	MP:0005274	abnormal viscerocranium morphology	107	1.0508e-23	8.32023e-20	7.77591e-22	3.74717	20.5488	77	1275	0.158436	0.0603922	26	178	312	CYP26B1,DLX1,DLX2,FOXC1,FOXD3,FOXG1,FZD2,HAND2,HOXD3,KLF2,MAFB,NOG,OSR2,OSTM1,PAX6,PAX7,PAX9,PITX1,PITX2,POU3F3,PRRX1,PTCH1,SATB2,SIX1,TFAP2A,ZIC5
1083	California sea lion_Blood	positive	Mouse Phenotype	MP:0000313	abnormal cell death	108	1.14969e-23	9.10324e-20	8.42892e-22	2.85275	37.8582	108	2349	0.222222	0.045977	39	445	1289	CDX2,CYP26B1,DLL4,EMX2,EN1,FOXA2,FOXD3,FOXG1,GRIA2,HAND2,HOXA11,HOXC11,HOXD11,ID1,KCNMA1,KLF2,MAFB,NEUROD1,NEUROG2,NKX2-5,NOG,NOL3,NPAS4,PAX2,PAX6,POU3F3,POU4F2,PTCH1,SFRP2,SIM1,SIX1,SOX2,SP8,TBX4,TFAP2A,TFAP2D,TLX1,WNT3,WT1
1084	California sea lion_Blood	positive	Mouse Phenotype	MP:0000854	abnormal cerebellum development	109	1.45035e-23	1.14839e-19	1.05357e-21	4.81683	12.2487	59	760	0.121399	0.0776316	15	70	141	EN1,EN2,FOXC1,ID1,NEUROD1,NEUROG2,NPAS3,OTX1,PAX5,PAX6,POU3F3,PTCH1,PTF1A,ZIC1,ZIC4
1085	California sea lion_Blood	positive	Mouse Phenotype	MP:0009968	abnormal cerebellar granule cell proliferation	110	1.74083e-23	1.37839e-19	1.25308e-21	25.3254	0.78972	20	49	0.0411523	0.408163	2	6	13	EN1,EN2
1086	California sea lion_Blood	positive	Mouse Phenotype	MP:0000872	abnormal cerebellum external granule cell layer morphology	111	1.79732e-23	1.42312e-19	1.28209e-21	7.63659	5.23794	40	325	0.0823045	0.123077	7	32	70	EN1,EN2,ID1,NEUROD1,NEUROG2,PAX6,PTCH1
1087	California sea lion_Blood	positive	Mouse Phenotype	MP:0009250	abnormal appendicular skeleton morphology	112	2.2538e-23	1.78456e-19	1.59336e-21	2.99312	33.41	100	2073	0.205761	0.0482393	39	283	583	CYP26B1,EN1,EVX2,FOXC1,FST,GDF6,GRHL2,GSX1,HOXA11,HOXA13,HOXB7,HOXB8,HOXC10,HOXC11,HOXC4,HOXC5,HOXC9,HOXD10,HOXD11,HOXD12,HOXD13,HOXD3,HOXD8,HOXD9,IRS1,OSTM1,PITX1,PITX2,PRRX1,PTCH1,SFRP2,SHOX2,SIX1,SP8,TBX4,TFAP2A,TWIST2,UNCX,ZIC2
1088	California sea lion_Blood	positive	Mouse Phenotype	MP:0002132	abnormal respiratory system morphology	113	2.26943e-23	1.79693e-19	1.59021e-21	3.11219	30.5251	95	1894	0.195473	0.0501584	37	296	716	ALDH1A2,COX4I2,EMX2,FEZF2,FOXA2,FOXC1,FOXG1,FOXP4,FST,GRHL2,HCN1,HOXD3,ID1,KLF2,LHX2,LTBP4,NEUROD1,NKX2-1,NKX2-5,NKX2-8,NOG,NOL3,NPAS3,PAX6,PAX7,PAX9,PITX2,PRRX1,PTCH1,SATB2,SIX1,SIX3,SOX2,SP8,TFAP2A,TWIST2,WT1
1089	California sea lion_Blood	positive	Mouse Phenotype	MP:0001614	abnormal blood vessel morphology	114	2.72827e-23	2.16024e-19	1.89495e-21	3.03123	32.3302	98	2006	0.201646	0.0488534	37	392	1065	ALDH1A2,CDX2,DLL4,DLX1,DLX2,EN1,FOXA2,FOXC1,FOXD3,FOXG1,FZD2,HAND2,HOXA13,HOXD3,ID1,KLF2,NKX2-1,NKX2-5,NOL3,NPAS3,NR2E1,NR2F2,PAX2,PAX6,PHOX2B,PITX1,PITX2,PRRX1,PTF1A,SFRP2,SHOX2,SIX1,SOCS3,TBX4,TFAP2A,TWIST2,WT1
1090	California sea lion_Blood	positive	Mouse Phenotype	MP:0000905	increased superior colliculus size	115	3.14227e-23	2.48805e-19	2.16352e-21	20.3738	1.07982	22	67	0.0452675	0.328358	2	3	3	EN1,OTX1
1091	California sea lion_Blood	positive	Mouse Phenotype	MP:0004624	abnormal thoracic cage morphology	116	3.92695e-23	3.10936e-19	2.68048e-21	3.34131	25.7384	86	1597	0.176955	0.053851	30	200	341	CDX2,EN1,EVX2,FOXC1,FST,GRHL2,HOXA11,HOXB7,HOXB8,HOXC10,HOXC4,HOXC5,HOXC9,HOXD10,HOXD11,HOXD12,HOXD13,HOXD3,HOXD8,HOXD9,NOG,OSTM1,PITX2,PRRX1,PTCH1,SFRP2,SIX1,TFAP2A,TWIST2,UNCX
1092	California sea lion_Blood	positive	Mouse Phenotype	MP:0002110	abnormal digit morphology	117	4.23368e-23	3.35223e-19	2.86515e-21	4.48361	13.8282	62	858	0.127572	0.0722611	22	130	255	ALDH1A2,CYP26B1,EN1,EVX2,FOXC1,GDF6,GRHL2,HAND2,HOXA11,HOXA13,HOXD11,HOXD12,HOXD13,PAX9,PITX1,PITX2,PRRX1,PTCH1,SFRP2,SP8,TBX4,TFAP2A
1093	California sea lion_Blood	positive	Mouse Phenotype	MP:0006104	abnormal tectum morphology	118	4.40171e-23	3.48527e-19	2.95362e-21	6.40397	7.02689	45	436	0.0925926	0.103211	10	30	40	EMX2,EN1,EN2,FOXB1,OTX1,PAX2,PAX5,PAX6,POU4F2,TFAP2D
1094	California sea lion_Blood	positive	Mouse Phenotype	MP:0006106	absent tectum	119	5.34458e-23	4.23184e-19	3.55616e-21	12.7744	2.19188	28	136	0.0576132	0.205882	4	6	6	EN1,EN2,OTX1,PAX2
1095	California sea lion_Blood	positive	Mouse Phenotype	MP:0000830	abnormal diencephalon morphology	120	5.85237e-23	4.6339e-19	3.86159e-21	3.7728	19.6141	74	1217	0.152263	0.0608053	25	125	275	EMX2,FEZF2,FOXB1,FOXC1,FOXG1,GSX1,NEUROG2,NKX2-1,NOG,NPAS3,NR5A1,OTP,OTX1,PAX2,PAX6,PITX1,PITX2,POU4F1,POU4F2,PTCH1,SIM1,SIX1,SOX2,VAX1,ZIC5
1096	California sea lion_Blood	positive	Mouse Phenotype	MP:0000572	abnormal autopod morphology	121	6.54189e-23	5.17987e-19	4.28088e-21	4.24534	15.3109	65	950	0.133745	0.068421	24	149	308	ALDH1A2,CYP26B1,EN1,EVX2,FOXC1,GDF6,GRHL2,HAND2,HOXA11,HOXA13,HOXD11,HOXD12,HOXD13,PAX9,PITX1,PITX2,PRRX1,PTCH1,SFRP2,SP8,TBX4,TFAP2A,WNT3,ZIC2
1097	California sea lion_Blood	positive	Mouse Phenotype	MP:0006007	abnormal basal ganglion morphology	122	6.68403e-23	5.29241e-19	4.33804e-21	6.01283	7.81661	47	485	0.0967078	0.0969072	10	54	111	EN1,FOXC1,FOXG1,GSX1,ID4,LHX2,OTX1,RFX4,SP8,ZIC5
1098	California sea lion_Blood	positive	Mouse Phenotype	MP:0002233	abnormal nose morphology	123	8.40252e-23	6.65312e-19	5.40904e-21	5.21158	10.1697	53	631	0.109053	0.0839937	14	72	137	EMX2,FEZF2,FOXC1,FOXG1,FST,HCN1,LHX2,PAX6,PAX7,SATB2,SIX1,SIX3,SP8,TFAP2A
1099	California sea lion_Blood	positive	Mouse Phenotype	MP:0001259	abnormal body weight	124	1.16962e-22	9.26108e-19	7.46862e-21	2.48267	51.1545	127	3174	0.261317	0.0400126	54	668	1857	ADRB1,ANK1,BARHL2,CDX2,CELF4,DBN1,DMBX1,EN1,EN2,EVX2,FOXB1,FOXG1,FST,GDF6,GLRA1,GRIA2,GSX1,HOXC10,HOXC13,HOXD13,HRC,ID4,IRS1,KCNA3,KCNMA1,MNX1,NEUROD1,NEUROD2,NPAS3,NR2E1,NR5A1,NRN1,OSTM1,OTP,OTX1,PAX5,PAX7,PITX2,PLA2G1B,POU4F3,PTF1A,SFRP2,SHOX2,SIM1,SIX1,SLC6A5,SOCS3,SYPL2,TFAP2A,TWIST2,WNT3,ZIC1,ZIC4,ZIC5
1100	California sea lion_Blood	positive	Mouse Phenotype	MP:0003245	abnormal GABAergic neuron morphology	125	1.52679e-22	1.20891e-18	9.67131e-21	7.73049	4.9156	38	305	0.0781893	0.12459	7	16	26	DBX1,DLX1,DLX2,EN1,LBX1,PTF1A,TLX3
1101	California sea lion_Blood	positive	Mouse Phenotype	MP:0009777	abnormal behavioral response to anesthetic	126	1.70036e-22	1.34634e-18	1.06852e-20	25.6282	0.74137	19	46	0.0390947	0.413044	1	4	12	EN1
1102	California sea lion_Blood	positive	Mouse Phenotype	MP:0006108	abnormal hindbrain development	127	3.88233e-22	3.07403e-18	2.42049e-20	4.16687	15.3592	64	953	0.131687	0.0671564	18	99	183	EN1,EN2,FOXC1,ID1,MAFB,NEUROD1,NEUROG2,NKX2-2,NPAS3,OTX1,PAX5,PAX6,POU3F3,PTCH1,PTF1A,ZIC1,ZIC2,ZIC4
1103	California sea lion_Blood	positive	Mouse Phenotype	MP:0000574	abnormal foot pad morphology	128	4.0414e-22	3.19998e-18	2.49998e-20	14.497	1.72449	25	107	0.0514403	0.233645	2	10	20	EN1,PTCH1
1104	California sea lion_Blood	positive	Mouse Phenotype	MP:0001262	decreased body weight	129	4.75072e-22	3.76162e-18	2.91598e-20	2.54784	46.7063	119	2898	0.244856	0.0410628	50	598	1581	ANK1,BARHL2,CDX2,DBN1,DMBX1,EN1,EN2,EVX2,FOXB1,FOXG1,FST,GDF6,GLRA1,GRIA2,GSX1,HOXC13,HOXD13,HRC,ID4,IRS1,KCNA3,KCNMA1,MNX1,NEUROD1,NEUROD2,NPAS3,NR2E1,NR5A1,NRN1,OSTM1,OTP,OTX1,PAX5,PAX7,PITX2,PLA2G1B,POU4F3,PTF1A,SFRP2,SHOX2,SIX1,SLC6A5,SOCS3,SYPL2,TFAP2A,TWIST2,WNT3,ZIC1,ZIC4,ZIC5
1105	California sea lion_Blood	positive	Mouse Phenotype	MP:0009038	decreased inferior colliculus size	130	4.8337e-22	3.82732e-18	2.9441e-20	11.1762	2.59479	29	161	0.0596708	0.180124	5	11	11	EN1,EN2,FOXB1,OTX1,PAX5
1106	California sea lion_Blood	positive	Mouse Phenotype	MP:0000787	abnormal telencephalon morphology	131	5.1585e-22	4.0845e-18	3.11794e-20	2.82789	36.0692	102	2238	0.209876	0.0455764	35	309	695	DBX1,DLX2,EBF3,EMX2,FEZF2,FOXC1,FOXG1,GRIA2,GSX1,HCN1,ID1,ID4,KCNA1,LHX2,MSI1,NEUROD1,NEUROG2,NOG,NPAS3,NR2E1,NR2F1,NTN1,OTX1,PAX5,PAX6,POU3F1,POU3F3,PTCH1,RFX4,SIX3,SOX2,SP8,VAX1,ZIC2,ZIC5
1107	California sea lion_Blood	positive	Mouse Phenotype	MP:0006279	abnormal limb development	132	6.6422e-22	5.25929e-18	3.98431e-20	5.42914	9.02537	49	560	0.100823	0.0875	16	88	147	ALDH1A2,CDX2,CYP26B1,EN1,HAND2,HOXA13,HOXD13,NOG,PAX9,PITX1,PITX2,PRRX1,SFRP2,SP8,TBX4,WNT3
1108	California sea lion_Blood	positive	Mouse Phenotype	MP:0010681	abnormal hair follicle bulb morphology	133	7.38037e-22	5.84378e-18	4.39382e-20	24.0592	0.78972	19	49	0.0390947	0.387755	1	8	14	EN1
1109	California sea lion_Blood	positive	Mouse Phenotype	MP:0000820	abnormal choroid plexus morphology	134	8.62418e-22	6.82863e-18	5.09599e-20	7.11719	5.47969	39	340	0.0802469	0.114706	6	28	52	EMX2,EN1,FOXC1,PAX2,PAX6,ZIC5
1110	California sea lion_Blood	positive	Mouse Phenotype	MP:0000565	oligodactyly	135	8.674e-22	6.86807e-18	5.08746e-20	9.86393	3.14276	31	195	0.063786	0.158974	7	26	49	CYP26B1,EN1,HOXA13,PITX1,PITX2,PRRX1,TBX4
1111	California sea lion_Blood	positive	Mouse Phenotype	MP:0001392	abnormal locomotor behavior	136	1.07932e-21	8.54604e-18	6.28385e-20	2.56504	45.2236	116	2806	0.238683	0.04134	46	462	1223	CBLN1,CELF4,DLX2,DMBX1,DRD4,EGR3,EN1,EN2,FEZF2,FOXA2,FOXB1,FOXG1,GLRA1,GRIA2,HOXB8,HOXD10,HOXD9,ID4,KCNA1,KCNMA1,MAFB,MNX1,MSI1,NEUROD1,NEUROD2,NEUROG2,NKX2-1,NPAS3,NPAS4,NTN1,OSTM1,PAX5,PAX7,POU4F3,PTCH1,PTF1A,SIM1,SIX1,SLC12A5,SLC6A5,SOX2,TWIST2,ZIC1,ZIC2,ZIC4,ZIC5
1112	California sea lion_Blood	positive	Mouse Phenotype	MP:0000564	syndactyly	137	1.31763e-21	1.0433e-17	7.61531e-20	6.40292	6.55951	42	407	0.0864198	0.103194	12	62	109	ALDH1A2,EN1,GRHL2,HOXA11,HOXA13,HOXD11,HOXD13,PAX9,PRRX1,PTCH1,SFRP2,TBX4
1113	California sea lion_Blood	positive	Mouse Phenotype	MP:0002127	abnormal cardiovascular system morphology	138	1.37271e-21	1.08691e-17	7.87617e-20	2.52904	46.6579	118	2895	0.242798	0.0407599	45	570	1588	ALDH1A2,ANK1,CDX2,DLL4,DLX1,DLX2,EN1,FOXA2,FOXC1,FOXD3,FOXG1,FOXP4,FZD2,GRHL2,HAND2,HOXA13,HOXD3,ID1,IRX5,KLF2,LBX1,LTBP4,NKX2-1,NKX2-5,NOG,NOL3,NPAS3,NR2E1,NR2F2,PAX2,PAX6,PHOX2B,PITX1,PITX2,PRRX1,PTCH1,PTF1A,SFRP2,SHOX2,SIX1,SOCS3,TBX4,TFAP2A,TWIST2,WT1
1114	California sea lion_Blood	positive	Mouse Phenotype	MP:0005371	limbs/digits/tail phenotype	139	1.61225e-21	1.27658e-17	9.18405e-20	2.99966	30.6701	92	1903	0.1893	0.0483447	40	335	768	ALDH1A2,CDX2,CYP26B1,EN1,EVX2,FOXC1,GDF6,GRHL2,HAND2,HOXA11,HOXA13,HOXC10,HOXC11,HOXC13,HOXC9,HOXD10,HOXD11,HOXD12,HOXD13,HOXD9,IRS1,LBX1,NOG,OSTM1,PAX9,PITX1,PITX2,PRRX1,PTCH1,PTF1A,SATB2,SFRP2,SHOX2,SIX1,SP8,TBX4,TFAP2A,TWIST2,WNT3,ZIC2
1115	California sea lion_Blood	positive	Mouse Phenotype	MP:0003243	abnormal dopaminergic neuron morphology	140	1.74253e-21	1.37973e-17	9.85523e-20	9.1922	3.48121	32	216	0.0658436	0.148148	4	22	43	EN1,EN2,OTP,OTX1
1116	California sea lion_Blood	positive	Mouse Phenotype	MP:0000777	increased inferior colliculus size	141	1.90397e-21	1.50756e-17	1.06919e-19	17.279	1.27322	22	79	0.0452675	0.278481	2	4	5	EN1,OTX1
1117	California sea lion_Blood	positive	Mouse Phenotype	MP:0000952	abnormal CNS glial cell morphology	142	2.24124e-21	1.77461e-17	1.24973e-19	5.16201	9.68615	50	601	0.102881	0.0831947	15	98	263	EMX2,EN1,FOXC1,FOXG1,GRIA2,HOXB8,ID4,KCNA1,MNX1,NEUROD1,NEUROG2,NKX2-2,NR2E1,POU4F2,SOX2
1118	California sea lion_Blood	positive	Mouse Phenotype	MP:0002892	decreased superior colliculus size	143	2.67424e-21	2.11746e-17	1.48075e-19	15.6823	1.46662	23	91	0.0473251	0.252747	3	5	6	EN1,EN2,OTX1
1119	California sea lion_Blood	positive	Mouse Phenotype	MP:0000150	abnormal rib morphology	144	2.88847e-21	2.28709e-17	1.58825e-19	3.41504	22.5473	77	1399	0.158436	0.0550393	26	147	249	CDX2,EN1,EVX2,FOXC1,FST,HOXA11,HOXB7,HOXB8,HOXC10,HOXC4,HOXC5,HOXC9,HOXD10,HOXD11,HOXD12,HOXD13,HOXD3,HOXD8,HOXD9,NOG,OSTM1,PITX2,PTCH1,SIX1,TFAP2A,UNCX
1120	California sea lion_Blood	positive	Mouse Phenotype	MP:0001764	abnormal homeostasis	145	3.86706e-21	3.06194e-17	2.11168e-19	2.1771	67.9804	148	4218	0.304527	0.0350877	63	938	2995	ADRB1,ALDH1A2,ANK1,CDX2,CELF6,COX4I2,CYP26B1,DBN1,DBX1,DLL4,DLX2,DMBX1,DRD4,EN1,EN2,FOXA2,FOXC1,FOXG1,FST,FZD2,HAND2,HOXA13,IL17RA,IRS1,KCNA1,KCNA3,KLF2,LHX2,LHX9,MAFA,MAFB,MNX1,MSI1,NEUROD1,NKX2-1,NKX2-2,NKX2-5,NOG,NPAS3,NR2F2,NR5A1,NUAK1,OSTM1,OTX1,PAX6,PHOX2B,PITX2,PLA2G1B,POU3F1,POU3F3,POU4F3,PRRX1,PTF1A,PTGER3,SFRP2,SHOX2,SIM1,SOCS3,SOX2,TBX4,TLX3,TWIST2,WT1
1121	California sea lion_Blood	positive	Mouse Phenotype	MP:0000674	abnormal sweat gland morphology	146	4.39172e-21	3.47736e-17	2.38175e-19	22.2434	0.854187	19	53	0.0390947	0.358491	1	5	7	EN1
1122	California sea lion_Blood	positive	Mouse Phenotype	MP:0000458	abnormal mandible morphology	147	4.97927e-21	3.94259e-17	2.68203e-19	4.76595	11.1205	53	690	0.109053	0.0768116	17	103	171	FOXC1,FOXD3,FOXG1,FZD2,HAND2,KLF2,NOG,OSR2,PAX9,PITX1,PITX2,PRRX1,PTCH1,SATB2,SIX1,TFAP2A,ZIC5
1123	California sea lion_Blood	positive	Mouse Phenotype	MP:0004097	abnormal cerebellar cortex morphology	148	7.17952e-21	5.68475e-17	3.84105e-19	4.11848	14.8113	61	919	0.125514	0.0663765	16	128	306	ANK1,CBLN1,EN1,EN2,FOXB1,NEUROD1,NPAS3,OTX1,PAX5,PAX6,POU3F3,PTCH1,PTF1A,SLC12A5,ZIC1,ZIC4
1124	California sea lion_Blood	positive	Mouse Phenotype	MP:0005650	abnormal limb bud morphology	149	8.32429e-21	6.59118e-17	4.42361e-19	6.28133	6.52728	41	405	0.0843621	0.101235	11	58	91	ALDH1A2,CDX2,EN1,HAND2,NOG,PITX1,PITX2,PRRX1,SP8,TBX4,WNT3
1125	California sea lion_Blood	positive	Mouse Phenotype	MP:0001064	absent trochlear nerve	150	1.00494e-20	7.95713e-17	5.30475e-19	21.4345	0.88642	19	55	0.0390947	0.345454	1	4	5	EN1
1126	California sea lion_Blood	positive	Mouse Phenotype	MP:0001293	anophthalmia	151	1.16718e-20	9.24172e-17	6.12035e-19	6.04638	6.94631	42	431	0.0864198	0.0974478	9	38	76	LHX2,NOG,PAX6,PITX2,PTCH1,SIX3,SOX2,TFAP2A,ZIC5
1127	California sea lion_Blood	positive	Mouse Phenotype	MP:0005499	abnormal olfactory system morphology	152	1.31493e-20	1.04116e-16	6.84974e-19	5.56201	8.0906	45	502	0.0925926	0.0896414	11	38	64	EMX2,FEZF2,FOXG1,FST,HCN1,LHX2,NOG,PAX6,SIX1,SIX3,SOX2
1128	California sea lion_Blood	positive	Mouse Phenotype	MP:0001393	ataxia	153	1.49552e-20	1.18415e-16	7.73957e-19	4.94007	10.1213	50	628	0.102881	0.0796178	14	109	287	CBLN1,EGR3,EN1,GLRA1,KCNA1,KCNMA1,MSI1,NEUROD1,NEUROD2,PAX7,PTCH1,PTF1A,ZIC1,ZIC4
1129	California sea lion_Blood	positive	Mouse Phenotype	MP:0000864	abnormal cerebellum vermis morphology	154	1.91388e-20	1.51541e-16	9.84031e-19	7.51438	4.65773	35	289	0.0720165	0.121107	7	20	47	EN1,EN2,FOXB1,PAX5,PAX6,ZIC1,ZIC4
1130	California sea lion_Blood	positive	Mouse Phenotype	MP:0000965	abnormal sensory neuron morphology	155	2.15535e-20	1.70661e-16	1.10104e-18	3.08583	27.2212	84	1689	0.17284	0.0497336	29	208	510	BARHL2,EBF3,EGR3,EMX2,FEZF2,FOXG1,FST,FZD2,HCN1,HOXD1,IRX5,KCNMA1,LBX1,LHX2,NEUROD1,NEUROG2,NOG,NR2E1,NR2F1,PAX2,PHOX2B,POU4F1,POU4F2,POU4F3,PTF1A,SIX1,SOX2,TLX1,TLX3
1131	California sea lion_Blood	positive	Mouse Phenotype	MP:0012089	decreased midbrain size	156	2.15626e-20	1.70732e-16	1.09444e-18	14.415	1.59556	23	99	0.0473251	0.232323	3	12	18	EN1,EN2,OTX1
1132	California sea lion_Blood	positive	Mouse Phenotype	MP:0000876	Purkinje cell degeneration	157	3.43612e-20	2.72072e-16	1.73294e-18	16.705	1.2571	21	78	0.0432099	0.269231	2	21	66	ANK1,EN1
1133	California sea lion_Blood	positive	Mouse Phenotype	MP:0000857	abnormal cerebellar foliation	158	4.60412e-20	3.64554e-16	2.30731e-18	5.52648	7.96166	44	494	0.090535	0.0890688	10	49	97	EN1,EN2,NEUROD1,NPAS3,OTX1,PAX5,POU3F3,PTCH1,ZIC1,ZIC4
1134	California sea lion_Blood	positive	Mouse Phenotype	MP:0009944	abnormal olfactory lobe morphology	159	4.86889e-20	3.85519e-16	2.42465e-18	4.08571	14.4406	59	896	0.121399	0.0658482	18	78	155	DBX1,DLX2,EBF3,EMX2,FEZF2,FOXG1,HCN1,LHX2,NR2E1,OTX1,PAX6,POU3F1,POU3F3,SIX3,SOX2,SP8,VAX1,ZIC2
1135	California sea lion_Blood	positive	Mouse Phenotype	MP:0009964	abnormal cerebellum lobule morphology	160	5.38547e-20	4.26421e-16	2.66513e-18	5.5042	7.9939	44	496	0.090535	0.0887097	10	50	106	EN1,EN2,NEUROD1,NPAS3,OTX1,PAX5,POU3F3,PTCH1,ZIC1,ZIC4
1136	California sea lion_Blood	positive	Mouse Phenotype	MP:0001325	abnormal retina morphology	161	5.58466e-20	4.42193e-16	2.74654e-18	3.35146	22.0799	74	1370	0.152263	0.0540146	26	193	517	BARHL2,DLL4,EMX2,FOXG1,FST,GDF6,ID1,IRX5,LHX2,NEUROD1,NEUROG2,NR2E1,NR2F1,NR2F2,NUAK1,OTX1,PAX2,PAX6,PITX2,POU4F1,POU4F2,POU4F3,PTF1A,SFRP2,SOX2,TFAP2A
1137	California sea lion_Blood	positive	Mouse Phenotype	MP:0002864	abnormal ocular fundus morphology	162	5.82035e-20	4.60855e-16	2.84479e-18	3.34902	22.096	74	1371	0.152263	0.0539752	26	194	530	BARHL2,DLL4,EMX2,FOXG1,FST,GDF6,ID1,IRX5,LHX2,NEUROD1,NEUROG2,NR2E1,NR2F1,NR2F2,NUAK1,OTX1,PAX2,PAX6,PITX2,POU4F1,POU4F2,POU4F3,PTF1A,SFRP2,SOX2,TFAP2A
1138	California sea lion_Blood	positive	Mouse Phenotype	MP:0002184	abnormal innervation	163	5.9868e-20	4.74035e-16	2.90819e-18	4.4261	12.2004	54	757	0.111111	0.0713342	16	105	208	ALDH1A2,CBLN1,EBF3,EGR3,EN1,HOXD1,KCNMA1,MNX1,NEUROD1,NKX2-8,NR5A1,POU4F2,POU4F3,PTF1A,TLX1,TLX3
1139	California sea lion_Blood	positive	Mouse Phenotype	MP:0008540	abnormal cerebrum morphology	164	6.11527e-20	4.84207e-16	2.95248e-18	3.06179	27.1083	83	1682	0.170782	0.049346	26	224	517	DBX1,EMX2,FEZF2,FOXC1,FOXG1,GRIA2,ID4,KCNA1,LHX2,MSI1,NEUROD1,NEUROG2,NPAS3,NR2E1,NR2F1,NTN1,OTX1,PAX5,PAX6,POU3F3,RFX4,SIX3,SOX2,VAX1,ZIC2,ZIC5
1140	California sea lion_Blood	positive	Mouse Phenotype	MP:0003935	abnormal craniofacial development	165	7.63256e-20	6.04346e-16	3.6627e-18	3.26339	23.2887	76	1445	0.156379	0.0525952	27	184	348	ALDH1A2,DLX1,DLX2,FOXA2,FOXC1,FOXD3,FOXG1,FST,FZD2,HAND2,MAFB,NKX2-5,NOG,OSR2,PAX6,PAX7,PAX9,PITX1,PITX2,PRRX1,PTCH1,SATB2,SHOX2,SIX1,SIX3,SOX2,TFAP2A
1141	California sea lion_Blood	positive	Mouse Phenotype	MP:0005376	homeostasis/metabolism phenotype	166	8.45897e-20	6.69781e-16	4.03483e-18	2.04811	76.1677	156	4726	0.320988	0.0330089	70	1073	3460	ADRB1,ALDH1A2,ANK1,CDX2,CELF6,COX4I2,CYP26B1,DBN1,DBX1,DLL4,DLX2,DMBX1,DRD4,EN1,EN2,FOXA2,FOXC1,FOXG1,FOXP4,FST,FZD2,GRIA2,HAND2,HOXA13,HRC,IL17RA,IRS1,KCNA1,KCNA3,KLF2,LHX2,LHX9,MAFA,MAFB,MNX1,MSI1,NEUROD1,NKX2-1,NKX2-2,NKX2-5,NOG,NOL3,NPAS3,NPAS4,NR2F2,NR5A1,NUAK1,OLFM1,OSTM1,OTX1,PAX6,PHOX2B,PITX2,PLA2G1B,POU3F1,POU3F3,POU4F3,PRRX1,PTF1A,PTGER3,RFX4,SFRP2,SHOX2,SIM1,SOCS3,SOX2,TBX4,TLX3,TWIST2…
1142	California sea lion_Blood	positive	Mouse Phenotype	MP:0004703	abnormal vertebral column morphology	167	8.59215e-20	6.80327e-16	4.07381e-18	2.87108	31.347	90	1945	0.185185	0.0462725	37	287	562	CDX2,EGR3,EVX2,FOXC1,FST,GDF6,GRHL2,HOXA11,HOXB8,HOXC10,HOXC11,HOXC13,HOXC4,HOXC5,HOXC9,HOXD1,HOXD10,HOXD11,HOXD12,HOXD13,HOXD3,HOXD8,HOXD9,MNX1,NOG,PITX2,PRRX1,PTCH1,PTF1A,SFRP2,SIX1,SP8,TFAP2A,TWIST2,UNCX,ZIC1,ZIC2
1143	California sea lion_Blood	positive	Mouse Phenotype	MP:0000899	abnormal corpora quadrigemina morphology	168	9.74442e-20	7.71563e-16	4.59264e-18	6.89415	5.22182	36	324	0.0740741	0.111111	8	24	32	EN1,EN2,FOXB1,OTX1,PAX2,PAX5,POU4F2,TFAP2D
1144	California sea lion_Blood	positive	Mouse Phenotype	MP:0001674	abnormal triploblastic development	169	1.07987e-19	8.55043e-16	5.05943e-18	4.36839	12.3615	54	767	0.111111	0.0704042	15	122	235	CDX2,EN1,FOXA2,FOXC1,FOXD3,HAND2,NKX2-5,NOG,PAX2,PITX2,PRRX1,SFRP2,SOX2,SP8,WNT3
1145	California sea lion_Blood	positive	Mouse Phenotype	MP:0004981	decreased neuronal precursor cell number	170	1.13286e-19	8.96995e-16	5.27644e-18	8.39942	3.69073	31	229	0.063786	0.135371	7	24	34	EMX2,EN1,FST,NEUROG2,NKX2-8,PHOX2B,PTF1A
1146	California sea lion_Blood	positive	Mouse Phenotype	MP:0006042	increased apoptosis	171	1.274e-19	1.00875e-15	5.89913e-18	2.99884	28.0109	84	1738	0.17284	0.0483314	29	284	731	CDX2,EMX2,EN1,FOXA2,FOXD3,FOXG1,GRIA2,HAND2,HOXA11,HOXC11,HOXD11,ID1,KCNMA1,MAFB,NKX2-5,NOG,NOL3,NPAS4,PAX2,PAX6,POU3F3,SIX1,SOX2,SP8,TBX4,TFAP2D,TLX1,WNT3,WT1
1147	California sea lion_Blood	positive	Mouse Phenotype	MP:0005306	abnormal phalanx morphology	172	1.38664e-19	1.09794e-15	6.3834e-18	7.0738	4.94784	35	307	0.0720165	0.114006	11	49	81	EN1,EVX2,FOXC1,GDF6,HOXA11,HOXA13,HOXD11,HOXD12,HOXD13,PRRX1,TBX4
1148	California sea lion_Blood	positive	Mouse Phenotype	MP:0006097	abnormal cerebellar lobule formation	173	1.4317e-19	1.13362e-15	6.55271e-18	13.3373	1.72449	23	107	0.0473251	0.214953	2	9	18	EN1,PAX5
1149	California sea lion_Blood	positive	Mouse Phenotype	MP:0001062	absent oculomotor nerve	174	1.7923e-19	1.41915e-15	8.15601e-18	13.2138	1.74061	23	108	0.0473251	0.212963	2	4	5	EN1,TFAP2A
1150	California sea lion_Blood	positive	Mouse Phenotype	MP:0003634	abnormal glial cell morphology	175	1.82076e-19	1.44168e-15	8.23818e-18	4.31773	12.5066	54	776	0.111111	0.0695876	18	124	349	EMX2,EN1,FOXC1,FOXG1,GRIA2,HOXB8,ID4,KCNA1,MNX1,NEUROD1,NEUROG2,NKX2-2,NPAS4,NR2E1,PHOX2B,POU3F1,POU4F2,SOX2
1151	California sea lion_Blood	positive	Mouse Phenotype	MP:0001731	abnormal postnatal growth	176	1.95176e-19	1.5454e-15	8.78069e-18	2.63919	37.8904	100	2351	0.205761	0.0425351	35	354	906	ANK1,BARHL2,DMBX1,EN1,EN2,FEZF2,FOXA2,FOXB1,GDF6,GRIA2,HOXA13,HOXB8,HOXC9,ID1,ID4,IRS1,KCNMA1,MAFA,NEUROD1,NEUROD2,NEUROG2,NKX2-2,NR2E1,NR2F2,OTX1,PAX5,PAX6,PAX7,PITX1,PTF1A,SHOX2,SLC12A5,SLC6A5,TWIST2,ZIC1
1152	California sea lion_Blood	positive	Mouse Phenotype	MP:0000850	absent cerebellum	177	2.12078e-19	1.67924e-15	9.48721e-18	8.61768	3.48121	30	216	0.0617284	0.138889	5	13	14	EN1,EN2,PAX2,PTF1A,SP8
1153	California sea lion_Blood	positive	Mouse Phenotype	MP:0000886	abnormal cerebellar granule layer	178	2.1602e-19	1.71045e-15	9.60924e-18	6.50354	5.68921	37	353	0.0761317	0.104816	7	42	115	CBLN1,EN1,EN2,NEUROD1,PAX6,PTF1A,SLC12A5
1154	California sea lion_Blood	positive	Mouse Phenotype	MP:0003312	abnormal locomotor coordination	179	2.75778e-19	2.18361e-15	1.21989e-17	3.32892	21.6287	72	1342	0.148148	0.0536513	27	218	564	CBLN1,EGR3,EN1,FOXA2,FOXB1,GLRA1,HOXB8,HOXD10,HOXD9,KCNA1,KCNMA1,MSI1,NEUROD1,NEUROD2,NPAS3,NTN1,OSTM1,PAX7,POU4F3,PTCH1,PTF1A,SIM1,SLC12A5,SOX2,ZIC1,ZIC4,ZIC5
1155	California sea lion_Blood	positive	Mouse Phenotype	MP:0006105	small tectum	180	2.78819e-19	2.20769e-15	1.22649e-17	12.9735	1.77284	23	110	0.0473251	0.209091	3	7	8	EN1,EN2,OTX1
1156	California sea lion_Blood	positive	Mouse Phenotype	MP:0000562	polydactyly	181	3.14902e-19	2.4934e-15	1.37757e-17	5.69114	7.20418	41	447	0.0843621	0.0917226	11	58	117	EN1,EVX2,HAND2,HOXA13,HOXD12,HOXD13,PAX9,PRRX1,PTCH1,SFRP2,TFAP2A
1157	California sea lion_Blood	positive	Mouse Phenotype	MP:0001732	postnatal growth retardation	182	3.8574e-19	3.05429e-15	1.67818e-17	2.64836	37.004	98	2296	0.201646	0.0426829	33	345	881	ANK1,BARHL2,DMBX1,EN1,EN2,FEZF2,FOXA2,FOXB1,GDF6,GRIA2,HOXA13,HOXB8,HOXC9,ID1,ID4,IRS1,MAFA,NEUROD1,NEUROD2,NEUROG2,NKX2-2,NR2E1,NR2F2,OTX1,PAX5,PAX6,PAX7,PTF1A,SHOX2,SLC12A5,SLC6A5,TWIST2,ZIC1
1158	California sea lion_Blood	positive	Mouse Phenotype	MP:0000157	abnormal sternum morphology	183	4.04403e-19	3.20206e-15	1.74976e-17	3.46121	19.6463	68	1219	0.139918	0.0557834	21	133	206	EN1,EVX2,FOXC1,FST,GRHL2,HOXB7,HOXB8,HOXC4,HOXC5,HOXC9,HOXD11,HOXD12,HOXD13,HOXD3,HOXD8,HOXD9,PRRX1,SIX1,TFAP2A,TWIST2,UNCX
1159	California sea lion_Blood	positive	Mouse Phenotype	MP:0001906	increased dopamine level	184	4.49568e-19	3.55968e-15	1.93461e-17	16.3282	1.22487	20	76	0.0411523	0.263158	2	15	35	DRD4,EN1
1160	California sea lion_Blood	positive	Mouse Phenotype	MP:0005195	abnormal posterior eye segment morphology	185	4.67596e-19	3.70242e-15	2.00131e-17	3.19393	23.4821	75	1457	0.154321	0.0514756	27	213	574	BARHL2,DLL4,EMX2,FOXG1,FST,GDF6,ID1,IRX5,LHX2,NEUROD1,NEUROG2,NR2E1,NR2F1,NR2F2,NUAK1,OTX1,PAX2,PAX6,PITX2,POU4F1,POU4F2,POU4F3,PTF1A,SFRP2,SOX2,TFAP2A,VAX1
1161	California sea lion_Blood	positive	Mouse Phenotype	MP:0000776	abnormal inferior colliculus morphology	186	5.33619e-19	4.22519e-15	2.27161e-17	8.34717	3.59403	30	223	0.0617284	0.134529	6	18	21	EN1,EN2,FOXB1,OTX1,PAX5,TFAP2D
1162	California sea lion_Blood	positive	Mouse Phenotype	MP:0003661	abnormal locus ceruleus morphology	187	5.39153e-19	4.26901e-15	2.28289e-17	14.8067	1.41827	21	88	0.0432099	0.238636	2	7	9	EN1,PHOX2B
1163	California sea lion_Blood	positive	Mouse Phenotype	MP:0005394	taste/olfaction phenotype	188	5.65897e-19	4.48077e-15	2.38339e-17	4.93802	9.31547	46	578	0.0946502	0.0795848	12	56	118	EMX2,FEZF2,FOXG1,FST,FZD2,HCN1,LHX2,NOG,PAX6,SIX1,SIX3,SOX2
1164	California sea lion_Blood	positive	Mouse Phenotype	MP:0000579	abnormal nail morphology	189	5.98369e-19	4.73788e-15	2.50682e-17	16.1162	1.24099	20	77	0.0411523	0.25974	2	10	28	EN1,HOXC13
1165	California sea lion_Blood	positive	Mouse Phenotype	MP:0000452	abnormal mouth morphology	190	6.12405e-19	4.84903e-15	2.55212e-17	3.17865	23.5949	75	1464	0.154321	0.0512295	27	218	452	DLX1,DLX2,FOXA2,FOXD3,FOXG1,FST,FZD2,HAND2,HOXB8,HOXC13,OSR2,OSTM1,PAX6,PAX9,PITX1,PITX2,PRRX1,PTCH1,SATB2,SHOX2,SIX1,SIX3,SOX2,SP8,TFAP2A,VAX1,ZIC5
1166	California sea lion_Blood	positive	Mouse Phenotype	MP:0000904	abnormal superior colliculus morphology	191	6.89519e-19	5.45962e-15	2.85844e-17	11.6339	2.06294	24	128	0.0493827	0.1875	4	11	16	EN1,EN2,OTX1,POU4F2
1167	California sea lion_Blood	positive	Mouse Phenotype	MP:0000550	abnormal forelimb morphology	192	7.17934e-19	5.6846e-15	2.96073e-17	3.98277	14.3117	57	888	0.117284	0.0641892	24	108	184	CYP26B1,EN1,EVX2,FOXC1,GDF6,HAND2,HOXA11,HOXA13,HOXC10,HOXC11,HOXD10,HOXD11,HOXD12,HOXD13,HOXD9,LBX1,OSTM1,PRRX1,SFRP2,SHOX2,SIX1,SP8,TFAP2A,WNT3
1168	California sea lion_Blood	positive	Mouse Phenotype	MP:0009960	abnormal cerebellum anterior lobe morphology	193	8.23611e-19	6.52135e-15	3.37894e-17	13.3828	1.64391	22	102	0.0452675	0.215686	3	9	14	EN1,EN2,FOXB1
1169	California sea lion_Blood	positive	Mouse Phenotype	MP:0000867	abnormal cerebellum anterior vermis morphology	193	8.23611e-19	6.52135e-15	3.37894e-17	13.3828	1.64391	22	102	0.0452675	0.215686	3	9	13	EN1,EN2,FOXB1
1170	California sea lion_Blood	positive	Mouse Phenotype	MP:0000060	delayed bone ossification	195	8.58661e-19	6.79888e-15	3.4866e-17	6.04564	6.28552	38	390	0.0781893	0.0974359	8	60	116	EN1,FOXC1,GDF6,HOXD13,PRRX1,PTCH1,SFRP2,TWIST2
1171	California sea lion_Blood	positive	Mouse Phenotype	MP:0003744	abnormal orofacial morphology	196	8.97529e-19	7.10663e-15	3.62583e-17	3.15709	23.7561	75	1474	0.154321	0.050882	27	220	455	DLX1,DLX2,FOXA2,FOXD3,FOXG1,FST,FZD2,HAND2,HOXB8,HOXC13,OSR2,OSTM1,PAX6,PAX9,PITX1,PITX2,PRRX1,PTCH1,SATB2,SHOX2,SIX1,SIX3,SOX2,SP8,TFAP2A,VAX1,ZIC5
1172	California sea lion_Blood	positive	Mouse Phenotype	MP:0009718	absent Purkinje cell layer	197	9.90011e-19	7.83891e-15	3.97914e-17	17.3367	1.09594	19	68	0.0390947	0.279412	1	7	9	EN1
1173	California sea lion_Blood	positive	Mouse Phenotype	MP:0012087	absent midbrain	198	1.21763e-18	9.64121e-15	4.8693e-17	12.1973	1.88566	23	117	0.0473251	0.196581	3	11	14	EN1,EN2,OTX1
1174	California sea lion_Blood	positive	Mouse Phenotype	MP:0005377	hearing/vestibular/ear phenotype	199	1.22833e-18	9.72596e-15	4.88741e-17	2.9145	28.4783	83	1767	0.170782	0.0469723	31	234	515	ALDH1A2,DLX1,DLX2,EMX2,FOXG1,FZD2,GDF6,HAND2,IRS1,KCNA1,KCNMA1,MAFB,NEUROD1,NOG,NR2F1,NTN1,OSR2,OTX1,PAX2,PAX6,PAX9,PITX1,POU3F3,POU4F2,POU4F3,PRRX1,SIX1,SLC12A5,SOX2,TFAP2A,TWIST2
1175	California sea lion_Blood	positive	Mouse Phenotype	MP:0003244	loss of dopaminergic neurons	200	1.37411e-18	1.08802e-14	5.44012e-17	15.5118	1.28934	20	80	0.0411523	0.25	2	9	19	EN1,EN2
1176	California sea lion_Blood	positive	Mouse Phenotype	MP:0002084	abnormal developmental patterning	201	1.42576e-18	1.12892e-14	5.6165e-17	3.23023	22.2894	72	1383	0.148148	0.0520607	21	244	494	ALDH1A2,CDX2,CYP26B1,EN1,FOXA2,FOXB1,FOXC1,FOXD3,FZD2,HAND2,NKX2-5,NOG,PAX2,PITX2,PRRX1,SFRP2,SIX3,SOX2,SP8,TFAP2A,WNT3
1177	California sea lion_Blood	positive	Mouse Phenotype	MP:0000819	abnormal olfactory bulb morphology	202	1.69267e-18	1.34026e-14	6.63494e-17	4.10607	13.1512	54	816	0.111111	0.0661765	15	75	142	DLX2,EBF3,EMX2,FEZF2,FOXG1,HCN1,LHX2,NR2E1,OTX1,PAX6,POU3F3,SIX3,SP8,VAX1,ZIC2
1178	California sea lion_Blood	positive	Mouse Phenotype	MP:0000350	abnormal cell proliferation	203	2.0766e-18	1.64425e-14	8.09975e-17	3.02103	25.819	78	1602	0.160494	0.0486891	24	310	833	CDX2,EMX2,EN1,EN2,FOXC1,FOXD3,FOXG1,HAND2,ID1,IRS1,LHX9,NEUROG2,NKX2-5,NOL3,NR2E1,OTX1,PAX6,PHOX2B,POU3F3,PTCH1,SIX1,SOX2,SP8,TWIST2
1179	California sea lion_Blood	positive	Mouse Phenotype	MP:0009048	enlarged tectum	204	2.35911e-18	1.86795e-14	9.1566e-17	13.8616	1.51497	21	94	0.0432099	0.223404	2	7	7	EMX2,EN1
1180	California sea lion_Blood	positive	Mouse Phenotype	MP:0009039	absent inferior colliculus	205	2.98398e-18	2.36272e-14	1.15255e-16	13.7157	1.53109	21	95	0.0432099	0.221053	3	8	8	EN1,EN2,TFAP2D
1181	California sea lion_Blood	positive	Mouse Phenotype	MP:0001399	hyperactivity	206	4.64657e-18	3.67915e-14	1.786e-16	3.82346	14.908	57	925	0.117284	0.0616216	18	156	325	CELF4,DMBX1,DRD4,EN1,EN2,FEZF2,FOXA2,GLRA1,GRIA2,MAFB,NEUROD1,NKX2-1,NPAS3,NPAS4,PAX5,POU4F3,SLC6A5,ZIC2
1182	California sea lion_Blood	positive	Mouse Phenotype	MP:0001676	abnormal apical ectodermal ridge morphology	207	4.71968e-18	3.73704e-14	1.80533e-16	8.10528	3.57791	29	222	0.0596708	0.130631	5	29	39	EN1,HAND2,PRRX1,SP8,WNT3
1183	California sea lion_Blood	positive	Mouse Phenotype	MP:0001061	abnormal oculomotor nerve morphology	208	4.80969e-18	3.80831e-14	1.83092e-16	9.48959	2.73984	26	170	0.0534979	0.152941	3	11	13	EN1,OTX1,TFAP2A
1184	California sea lion_Blood	positive	Mouse Phenotype	MP:0006035	abnormal mitochondrion morphology	209	4.84465e-18	3.83599e-14	1.8354e-16	10.0726	2.48198	25	154	0.0514403	0.162338	2	33	106	EN1,FOXG1
1185	California sea lion_Blood	positive	Mouse Phenotype	MP:0008271	abnormal bone ossification	210	5.91922e-18	4.68684e-14	2.23183e-16	3.63914	16.4874	60	1023	0.123457	0.058651	20	168	357	EN1,FOXC1,GDF6,HOXC10,HOXC9,HOXD13,HOXD9,ID1,ID4,IRS1,MAFB,NOG,OSR2,OSTM1,PRRX1,PTCH1,SATB2,SFRP2,SIX1,TWIST2
1186	California sea lion_Blood	positive	Mouse Phenotype	MP:0001953	respiratory failure	211	6.73972e-18	5.33651e-14	2.52915e-16	4.35576	11.2495	49	698	0.100823	0.0702006	14	87	167	DBX1,FOXC1,FOXD3,FOXG1,FST,MAFB,NKX2-1,PAX6,PHOX2B,POU3F1,PRRX1,SLC12A5,TLX3,UNCX
1187	California sea lion_Blood	positive	Mouse Phenotype	MP:0002102	abnormal ear morphology	212	7.35373e-18	5.82268e-14	2.74655e-16	2.9823	25.819	77	1602	0.158436	0.0480649	27	197	402	ALDH1A2,DLX1,DLX2,EMX2,FOXG1,FZD2,GDF6,HAND2,KCNMA1,MAFB,NEUROD1,NOG,NR2F1,NTN1,OSR2,OTX1,PAX2,PAX6,PAX9,PITX1,POU3F3,POU4F3,PRRX1,SIX1,SOX2,TFAP2A,TWIST2
1188	California sea lion_Blood	positive	Mouse Phenotype	MP:0011085	complete postnatal lethality	213	8.11639e-18	6.42656e-14	3.01716e-16	2.75623	31.202	86	1936	0.176955	0.0444215	29	278	592	ALDH1A2,ANK1,BARHL2,EMX2,EN1,FOXA2,FOXG1,GLRA1,GRIA2,HOXD3,MNX1,NEUROD1,NEUROG2,NKX2-2,NR5A1,NTN1,OTP,PAX6,PHOX2B,POU3F1,PTF1A,SHOX2,SIX2,SLC12A5,SLC6A5,TFAP2A,TWIST2,ZIC1,ZIC2
1189	California sea lion_Blood	positive	Mouse Phenotype	MP:0001063	abnormal trochlear nerve morphology	214	8.59381e-18	6.80458e-14	3.17971e-16	12.08	1.82119	22	113	0.0452675	0.19469	2	10	14	EN1,OTX1
1190	California sea lion_Blood	positive	Mouse Phenotype	MP:0009719	reduced cerebellar foliation	215	1.00337e-17	7.94467e-14	3.69519e-16	15.5118	1.22487	19	76	0.0390947	0.25	1	11	25	EN1
1191	California sea lion_Blood	positive	Mouse Phenotype	MP:0000788	abnormal cerebral cortex morphology	216	1.06813e-17	8.45746e-14	3.91549e-16	3.40861	18.776	64	1165	0.131687	0.0549356	19	128	301	DBX1,EMX2,FEZF2,FOXC1,FOXG1,ID4,KCNA1,LHX2,MSI1,NPAS3,NR2F1,OTX1,PAX5,PAX6,POU3F3,RFX4,SOX2,ZIC2,ZIC5
1192	California sea lion_Blood	positive	Mouse Phenotype	MP:0008730	fused phalanges	217	1.21122e-17	9.59041e-14	4.41954e-16	11.0627	2.07906	23	129	0.0473251	0.178295	4	12	20	EN1,HOXA13,HOXD13,TBX4
1193	California sea lion_Blood	positive	Mouse Phenotype	MP:0000866	cerebellum vermis hypoplasia	218	1.27828e-17	1.01215e-13	4.64287e-16	11.8699	1.85342	22	115	0.0452675	0.191304	4	7	14	EN1,EN2,ZIC1,ZIC4
1194	California sea lion_Blood	positive	Mouse Phenotype	MP:0012133	absent midbrain-hindbrain boundary	219	1.45846e-17	1.15481e-13	5.27311e-16	9.63468	2.59479	25	161	0.0514403	0.155279	3	9	9	EN1,EN2,PAX2
1195	California sea lion_Blood	positive	Mouse Phenotype	MP:0004322	abnormal sternebra morphology	220	1.59239e-17	1.26086e-13	5.73116e-16	4.73973	9.28324	44	576	0.090535	0.0763889	11	48	59	EN1,EVX2,FOXC1,HOXB7,HOXB8,HOXC4,HOXC9,HOXD11,HOXD12,HOXD13,HOXD9
1196	California sea lion_Blood	positive	Mouse Phenotype	MP:0002961	abnormal axon guidance	221	1.64693e-17	1.30404e-13	5.90063e-16	5.71082	6.47893	37	402	0.0761317	0.0920398	7	47	65	EN1,FEZF2,MNX1,NKX2-8,NR2F1,NTN1,VAX1
1197	California sea lion_Blood	positive	Mouse Phenotype	MP:0012132	abnormal midbrain-hindbrain boundary morphology	222	2.4242e-17	1.91948e-13	8.6463e-16	7.29969	4.10977	30	255	0.0617284	0.117647	5	19	20	EMX2,EN1,EN2,OTX1,PAX2
1198	California sea lion_Blood	positive	Mouse Phenotype	MP:0000455	abnormal maxilla morphology	223	2.49722e-17	1.97729e-13	8.86679e-16	4.21681	11.6202	49	721	0.100823	0.0679612	16	86	124	DLX1,DLX2,FOXC1,FOXD3,FOXG1,HAND2,OSTM1,PAX6,PAX7,PAX9,PITX2,PRRX1,SATB2,SIX1,TFAP2A,ZIC5
1199	California sea lion_Blood	positive	Mouse Phenotype	MP:0005358	abnormal incisor morphology	224	2.52696e-17	2.00085e-13	8.93236e-16	5.81694	6.18882	36	384	0.0740741	0.09375	12	49	91	FOXA2,FST,OSR2,OSTM1,PAX6,PAX9,PITX2,PRRX1,PTCH1,SATB2,VAX1,ZIC5
1200	California sea lion_Blood	positive	Mouse Phenotype	MP:0002067	abnormal sensory capabilities/reflexes/nociception	225	2.73303e-17	2.16402e-13	9.61785e-16	2.81244	28.8006	81	1787	0.166667	0.0453274	32	291	757	EMX2,EN1,EN2,FOXA2,FOXB1,GLRA1,GRIA2,GSX1,HCN1,HOXB8,HOXD1,KCNA1,KCNMA1,MNX1,NPAS3,NR2E1,NTN1,PAX5,PAX6,PHOX2B,POU4F1,POU4F2,POU4F3,PTGER3,SIX1,SLC12A5,SLC6A5,SOX2,TFAP2A,ZIC1,ZIC2,ZIC4
1201	California sea lion_Blood	positive	Mouse Phenotype	MP:0008547	abnormal neocortex morphology	226	2.94926e-17	2.33523e-13	1.03329e-15	5.98252	5.85037	35	363	0.0720165	0.0964187	7	18	39	FEZF2,FOXC1,FOXG1,ID4,LHX2,PAX6,POU3F3
1202	California sea lion_Blood	positive	Mouse Phenotype	MP:0004508	abnormal pectoral girdle bone morphology	227	3.37983e-17	2.67615e-13	1.17892e-15	3.17712	21.403	68	1328	0.139918	0.0512048	21	153	233	EN1,EVX2,FOXC1,FST,GRHL2,HOXB7,HOXB8,HOXC4,HOXC5,HOXC9,HOXD11,HOXD12,HOXD13,HOXD3,HOXD8,HOXD9,PRRX1,SIX1,TFAP2A,TWIST2,UNCX
1203	California sea lion_Blood	positive	Mouse Phenotype	MP:0000377	abnormal hair follicle morphology	228	3.6389e-17	2.88128e-13	1.26372e-15	6.15046	5.52804	34	343	0.0699589	0.0991254	5	73	194	CYP26B1,EN1,LHX2,NOG,TWIST2
1204	California sea lion_Blood	positive	Mouse Phenotype	MP:0008948	decreased neuron number	229	3.82363e-17	3.02755e-13	1.32207e-15	3.20522	20.9034	67	1297	0.13786	0.0516577	22	175	391	ALDH1A2,BARHL2,EGR3,EMX2,EN1,EN2,FEZF2,FOXG1,GLRA1,GRIA2,HOXC10,MNX1,NEUROD1,NEUROG2,PAX2,POU4F2,POU4F3,PTF1A,SIX1,SOX2,TFAP2A,ZIC2
1205	California sea lion_Blood	positive	Mouse Phenotype	MP:0001533	abnormal skeleton physiology	230	4.00928e-17	3.17455e-13	1.38024e-15	3.31748	19.2917	64	1197	0.131687	0.053467	21	222	575	EN1,FOXC1,GDF6,HOXC10,HOXC9,HOXD13,HOXD9,ID1,ID4,IRS1,MAFB,NOG,OSR2,OSTM1,PRRX1,PTCH1,SATB2,SFRP2,SIX1,SOCS3,TWIST2
1206	California sea lion_Blood	positive	Mouse Phenotype	MP:0002574	increased vertical activity	231	4.73085e-17	3.74589e-13	1.6216e-15	14.3768	1.32157	19	82	0.0390947	0.231707	1	16	45	EN1
1207	California sea lion_Blood	positive	Mouse Phenotype	MP:0011723	ectopic neuron	232	5.39972e-17	4.2755e-13	1.84289e-15	8.6269	3.01383	26	187	0.0534979	0.139037	2	24	63	EN1,PAX6
1208	California sea lion_Blood	positive	Mouse Phenotype	MP:0000163	abnormal cartilage morphology	233	5.95393e-17	4.71433e-13	2.02332e-15	3.01241	23.9011	72	1483	0.148148	0.0485502	29	185	346	ALDH1A2,CYP26B1,DLX1,DLX2,FOXC1,FOXG1,GDF6,GSX1,HAND2,HOXC10,HOXC5,HOXD3,IRS1,NKX2-1,NOG,OTX1,PAX6,PAX7,PAX9,PITX1,PITX2,PRRX1,PTCH1,PTF1A,SATB2,SHOX2,SIX1,SOX2,TWIST2
1209	California sea lion_Blood	positive	Mouse Phenotype	MP:0001211	wrinkled skin	234	6.04504e-17	4.78647e-13	2.0455e-15	14.2036	1.33769	19	83	0.0390947	0.228916	1	16	34	EN1
1210	California sea lion_Blood	positive	Mouse Phenotype	MP:0000137	abnormal vertebrae morphology	235	6.94171e-17	5.49644e-13	2.33891e-15	2.97404	24.5458	73	1523	0.150206	0.0479317	30	204	361	CDX2,EVX2,FOXC1,FST,GDF6,GRHL2,HOXA11,HOXB8,HOXC10,HOXC11,HOXC13,HOXC4,HOXC5,HOXC9,HOXD1,HOXD10,HOXD11,HOXD12,HOXD13,HOXD3,HOXD8,HOXD9,NOG,PRRX1,SFRP2,SIX1,SP8,TWIST2,UNCX,ZIC2
1211	California sea lion_Blood	positive	Mouse Phenotype	MP:0004625	abnormal rib attachment	236	6.97563e-17	5.5233e-13	2.34038e-15	3.7689	14.3278	54	889	0.111111	0.0607424	15	64	95	EN1,EVX2,FST,HOXB8,HOXC4,HOXC5,HOXC9,HOXD11,HOXD12,HOXD13,HOXD3,HOXD8,HOXD9,SIX1,UNCX
1212	California sea lion_Blood	positive	Mouse Phenotype	MP:0008148	abnormal rib-sternum attachment	237	9.0081e-17	7.13261e-13	3.00954e-15	4.42493	10.1697	45	631	0.0925926	0.0713154	12	47	72	EN1,EVX2,FST,HOXB8,HOXC4,HOXC9,HOXD11,HOXD12,HOXD13,HOXD3,HOXD8,SIX1
1213	California sea lion_Blood	positive	Mouse Phenotype	MP:0008947	increased neuron number	238	1.04944e-16	8.30947e-13	3.49137e-15	4.60801	9.33159	43	579	0.0884774	0.074266	16	54	93	BARHL2,EMX2,FOXG1,FST,LBX1,NEUROD1,NEUROG2,NKX2-2,NKX2-8,NOG,NR2F1,POU4F2,POU4F3,PTCH1,PTF1A,SIX1
1214	California sea lion_Blood	positive	Mouse Phenotype	MP:0003651	abnormal axon outgrowth	239	1.07028e-16	8.47446e-13	3.5458e-15	6.38429	5.0123	32	311	0.0658436	0.102894	7	34	69	EMX2,EN1,MNX1,NRN1,NTN1,PAX2,PHOX2B
1215	California sea lion_Blood	positive	Mouse Phenotype	MP:0001919	abnormal reproductive system physiology	240	1.26441e-16	1.00116e-12	4.17151e-15	2.49037	37.7454	94	2342	0.193416	0.0401366	39	468	1404	ANK1,CDX2,CYP26B1,DMBX1,EN1,EN2,EVX2,FOXA2,FOXC1,FST,GLRA1,GRHL2,GSX1,HOXA11,HOXA13,HOXC11,HOXD10,HOXD11,HOXD12,HOXD13,HOXD9,HSPA2,KCNMA1,LHX9,MAFB,NKX2-1,NKX2-2,NR2E1,NR2F2,NR5A1,OLFM1,OTX1,PAX2,PAX6,POU4F3,PTCH1,SOX2,WT1,ZBTB7B
1216	California sea lion_Blood	positive	Mouse Phenotype	MP:0003990	decreased neurotransmitter release	241	1.5485e-16	1.2261e-12	5.08755e-15	12.4095	1.61167	20	100	0.0411523	0.2	2	18	35	EN1,EN2
1217	California sea lion_Blood	positive	Mouse Phenotype	MP:0002169	no abnormal phenotype detected	242	1.56098e-16	1.23598e-12	5.10736e-15	2.2645	48.5758	110	3014	0.226337	0.0364963	44	614	1702	ALDH1A2,CBLN1,CDX2,DLL4,EN1,FOXA2,FOXC1,FOXG1,GRIA2,HAND2,HCN1,KCNA3,KLF2,LBX1,MAFA,MNX1,MSI1,NKX2-5,NOG,NR5A1,OSR2,PAX5,PAX6,PAX7,PAX9,PHOX2B,PITX2,POU3F1,POU4F2,POU4F3,PTCH1,PTF1A,SCUBE3,SFRP2,SIM1,SIX2,SOCS3,SOX2,TBX4,TFAP2A,TWIST2,WNT3,WT1,ZBTB7B
1218	California sea lion_Blood	positive	Mouse Phenotype	MP:0002873	normal phenotype	243	1.59799e-16	1.26529e-12	5.20694e-15	2.26375	48.5919	110	3015	0.226337	0.0364843	44	616	1707	ALDH1A2,CBLN1,CDX2,DLL4,EN1,FOXA2,FOXC1,FOXG1,GRIA2,HAND2,HCN1,KCNA3,KLF2,LBX1,MAFA,MNX1,MSI1,NKX2-5,NOG,NR5A1,OSR2,PAX5,PAX6,PAX7,PAX9,PHOX2B,PITX2,POU3F1,POU4F2,POU4F3,PTCH1,PTF1A,SCUBE3,SFRP2,SIM1,SIX2,SOCS3,SOX2,TBX4,TFAP2A,TWIST2,WNT3,WT1,ZBTB7B
1219	California sea lion_Blood	positive	Mouse Phenotype	MP:0002204	abnormal neurotransmitter level	244	1.7088e-16	1.35303e-12	5.54519e-15	9.24929	2.59479	24	161	0.0493827	0.149068	3	37	89	CELF6,EN1,EN2
1220	California sea lion_Blood	positive	Mouse Phenotype	MP:0009887	abnormal palatal shelf fusion at midline	245	1.79571e-16	1.42184e-12	5.80345e-15	6.7935	4.41598	30	274	0.0617284	0.109489	9	41	67	FZD2,HAND2,OSR2,PAX9,PRRX1,SATB2,SHOX2,SIX3,TFAP2A
1221	California sea lion_Blood	positive	Mouse Phenotype	MP:0002862	altered righting response	246	2.197e-16	1.73959e-12	7.07149e-15	5.4348	6.62398	36	411	0.0740741	0.0875912	12	52	133	EN1,EN2,FOXA2,GLRA1,MNX1,NTN1,POU4F1,SIX1,SLC6A5,SOX2,ZIC1,ZIC4
1222	California sea lion_Blood	positive	Mouse Phenotype	MP:0001523	impaired righting response	247	2.60081e-16	2.05932e-12	8.33734e-15	5.96957	5.52804	33	343	0.0679012	0.0962099	10	43	114	EN1,EN2,FOXA2,GLRA1,POU4F1,SIX1,SLC6A5,SOX2,ZIC1,ZIC4
1223	California sea lion_Blood	positive	Mouse Phenotype	MP:0001516	abnormal motor coordination/ balance	248	2.68739e-16	2.12788e-12	8.58015e-15	2.87148	25.7706	74	1599	0.152263	0.0462789	31	283	727	ANK1,BARHL2,CBLN1,DRD4,EGR3,EN1,EN2,FOXA2,GLRA1,GRIA2,HOXC10,IGDCC3,KCNA1,KCNMA1,MNX1,MSI1,NEUROD1,NEUROD2,NKX2-1,NPAS3,NTN1,PAX7,POU4F1,POU4F3,PTCH1,PTF1A,SIX1,SLC6A5,SOX2,ZIC1,ZIC4
1224	California sea lion_Blood	positive	Mouse Phenotype	MP:0002980	abnormal postural reflex	249	2.76335e-16	2.18802e-12	8.78723e-15	5.39542	6.67233	36	414	0.0740741	0.0869565	12	54	141	EN1,EN2,FOXA2,GLRA1,MNX1,NTN1,POU4F1,SIX1,SLC6A5,SOX2,ZIC1,ZIC4
1225	California sea lion_Blood	positive	Mouse Phenotype	MP:0005643	decreased dopamine level	250	2.85081e-16	2.25727e-12	9.02908e-15	12.048	1.66002	20	103	0.0411523	0.194175	2	16	43	EN1,EN2
1226	California sea lion_Blood	positive	Mouse Phenotype	MP:0010053	decreased grip strength	251	4.59929e-16	3.64172e-12	1.45088e-14	6.30645	4.9156	31	305	0.063786	0.101639	7	65	174	COX4I2,EN1,EN2,FOXB1,GRIA2,LTBP4,PTCH1
1227	California sea lion_Blood	positive	Mouse Phenotype	MP:0002115	abnormal limb bone morphology	252	4.79066e-16	3.79325e-12	1.50526e-14	3.5474	15.5043	55	962	0.113169	0.0571726	25	149	326	CYP26B1,EN1,EVX2,FOXC1,GDF6,HOXA11,HOXA13,HOXC10,HOXD10,HOXD11,HOXD12,HOXD13,HOXD9,IRS1,OSTM1,PITX1,PITX2,PRRX1,SFRP2,SHOX2,SP8,TBX4,TFAP2A,TWIST2,ZIC2
1228	California sea lion_Blood	positive	Mouse Phenotype	MP:0001525	impaired balance	253	6.78056e-16	5.36885e-12	2.12207e-14	7.0623	3.96472	28	246	0.0576132	0.113821	5	43	132	ANK1,EN1,KCNA1,NEUROD1,POU4F3
1229	California sea lion_Blood	positive	Mouse Phenotype	MP:0000877	abnormal Purkinje cell morphology	254	7.86013e-16	6.22365e-12	2.45026e-14	5.06788	7.30088	37	453	0.0761317	0.0816777	6	76	202	ANK1,EN1,NEUROD1,PAX6,PTF1A,SLC12A5
1230	California sea lion_Blood	positive	Mouse Phenotype	MP:0009754	enhanced behavioral response to cocaine	255	9.08855e-16	7.19632e-12	2.82209e-14	11.3848	1.75672	20	109	0.0411523	0.183486	2	11	21	DRD4,EN1
1231	California sea lion_Blood	positive	Mouse Phenotype	MP:0004096	abnormal midbrain-hindbrain boundary development	256	1.09447e-15	8.66601e-12	3.38516e-14	11.2813	1.77284	20	110	0.0411523	0.181818	2	12	12	EN1,EN2
1232	California sea lion_Blood	positive	Mouse Phenotype	MP:0008918	microgliosis	257	1.09516e-15	8.6715e-12	3.37412e-14	12.2802	1.54721	19	96	0.0390947	0.197917	1	17	39	EN1
1233	California sea lion_Blood	positive	Mouse Phenotype	MP:0004861	abnormal Raphe nucleus morphology	257	1.09516e-15	8.6715e-12	3.37412e-14	12.2802	1.54721	19	96	0.0390947	0.197917	1	4	4	EN1
1234	California sea lion_Blood	positive	Mouse Phenotype	MP:0000785	telencephalon hypoplasia	259	1.19489e-15	9.46114e-12	3.65295e-14	8.50935	2.82043	24	175	0.0493827	0.137143	5	7	10	FOXG1,ID4,LHX2,PAX6,SP8
1235	California sea lion_Blood	positive	Mouse Phenotype	MP:0008789	abnormal olfactory epithelium morphology	260	1.28485e-15	1.01735e-11	3.91287e-14	5.85698	5.46357	32	339	0.0658436	0.0943953	8	26	51	EMX2,FEZF2,FOXG1,FST,HCN1,LHX2,PAX6,SIX1
1236	California sea lion_Blood	positive	Mouse Phenotype	MP:0000049	abnormal middle ear morphology	261	1.52492e-15	1.20744e-11	4.62619e-14	4.2757	10.0568	43	624	0.0884774	0.0689103	14	64	88	DLX1,DLX2,EMX2,FOXG1,GDF6,HAND2,NOG,OSR2,PAX9,PITX1,POU3F3,PRRX1,SIX1,TFAP2A
1237	California sea lion_Blood	positive	Mouse Phenotype	MP:0011448	decreased dopaminergic neuron number	262	1.57773e-15	1.24925e-11	4.76813e-14	11.0799	1.80507	20	112	0.0411523	0.178571	2	10	21	EN1,EN2
1238	California sea lion_Blood	positive	Mouse Phenotype	MP:0003727	abnormal retinal layer morphology	263	1.78401e-15	1.41258e-11	5.37102e-14	3.49016	15.4721	54	960	0.111111	0.05625	18	130	356	BARHL2,FOXG1,FST,NEUROD1,NEUROG2,NR2E1,NR2F1,NR2F2,NUAK1,PAX2,PAX6,PITX2,POU4F1,POU4F2,POU4F3,PTF1A,SOX2,TFAP2A
1239	California sea lion_Blood	positive	Mouse Phenotype	MP:0003877	abnormal serotonergic neuron morphology	264	2.01333e-15	1.59416e-11	6.03848e-14	8.31919	2.8849	24	179	0.0493827	0.134078	3	9	11	EN1,NKX2-2,OTX1
1240	California sea lion_Blood	positive	Mouse Phenotype	MP:0000088	short mandible	265	2.05539e-15	1.62746e-11	6.14135e-14	5.38166	6.31776	34	392	0.0699589	0.0867347	11	55	82	FOXC1,FOXD3,FOXG1,FZD2,HAND2,PITX1,PRRX1,SATB2,SIX1,TFAP2A,ZIC5
1241	California sea lion_Blood	positive	Mouse Phenotype	MP:0002100	abnormal tooth morphology	266	2.12472e-15	1.68235e-11	6.32463e-14	4.43195	9.251	41	574	0.0843621	0.0714286	15	82	177	DLX1,DLX2,FOXA2,FST,HOXB8,OSR2,OSTM1,PAX6,PAX9,PITX2,PRRX1,PTCH1,SATB2,VAX1,ZIC5
1242	California sea lion_Blood	positive	Mouse Phenotype	MP:0000852	small cerebellum	267	2.13566e-15	1.69102e-11	6.33341e-14	5.20781	6.72068	35	417	0.0720165	0.0839329	7	55	130	EN1,EN2,NEUROD1,NEUROD2,PTF1A,ZIC1,ZIC4
1243	California sea lion_Blood	positive	Mouse Phenotype	MP:0003755	abnormal palate morphology	268	2.31294e-15	1.83138e-11	6.83352e-14	3.19557	18.776	60	1165	0.123457	0.0515021	21	160	280	DLX1,DLX2,FOXD3,FOXG1,FST,FZD2,HAND2,OSR2,PAX6,PAX9,PITX1,PITX2,PRRX1,SATB2,SHOX2,SIX1,SIX3,SOX2,SP8,TFAP2A,VAX1
1244	California sea lion_Blood	positive	Mouse Phenotype	MP:0000875	abnormal cerebellar Purkinje cell layer	269	2.36436e-15	1.8721e-11	6.95949e-14	4.89499	7.55875	37	469	0.0761317	0.0788913	6	83	225	ANK1,EN1,NEUROD1,PAX6,PTF1A,SLC12A5
1245	California sea lion_Blood	positive	Mouse Phenotype	MP:0001961	abnormal reflex	270	2.5437e-15	2.0141e-11	7.45962e-14	2.85556	24.5135	70	1521	0.144033	0.0460223	27	241	597	EMX2,EN1,EN2,FOXA2,FOXB1,GLRA1,GRIA2,HOXB8,KCNA1,KCNMA1,MNX1,NPAS3,NTN1,PAX5,PAX6,PHOX2B,POU4F1,POU4F2,POU4F3,SIX1,SLC12A5,SLC6A5,SOX2,TFAP2A,ZIC1,ZIC2,ZIC4
1246	California sea lion_Blood	positive	Mouse Phenotype	MP:0004950	abnormal brain vasculature morphology	271	2.69189e-15	2.13144e-11	7.8651e-14	10.7908	1.85342	20	115	0.0411523	0.173913	2	28	54	EN1,ID1
1247	California sea lion_Blood	positive	Mouse Phenotype	MP:0008911	induced hyperactivity	271	2.69189e-15	2.13144e-11	7.8651e-14	10.7908	1.85342	20	115	0.0411523	0.173913	2	13	31	DRD4,EN1
1248	California sea lion_Blood	positive	Mouse Phenotype	MP:0000836	abnormal substantia nigra morphology	273	2.88447e-15	2.28392e-11	8.36601e-14	9.28599	2.36916	22	147	0.0452675	0.14966	2	11	25	EN1,OTX1
1249	California sea lion_Blood	positive	Mouse Phenotype	MP:0001905	abnormal dopamine level	274	2.98754e-15	2.36554e-11	8.63335e-14	9.94652	2.11129	21	131	0.0432099	0.160305	3	30	84	DRD4,EN1,EN2
1250	California sea lion_Blood	positive	Mouse Phenotype	MP:0000136	abnormal microglial cell morphology	275	3.50043e-15	2.77164e-11	1.00787e-13	9.87116	2.12741	21	132	0.0432099	0.159091	2	24	74	EN1,HOXB8
1251	California sea lion_Blood	positive	Mouse Phenotype	MP:0003345	decreased rib number	276	3.95204e-15	3.12923e-11	1.13378e-13	4.68747	8.10671	38	503	0.0781893	0.0755467	8	33	49	EN1,FST,HOXA11,HOXB7,HOXC10,HOXC5,PTCH1,UNCX
1252	California sea lion_Blood	positive	Mouse Phenotype	MP:0005369	muscle phenotype	277	4.07536e-15	3.22687e-11	1.16493e-13	2.34094	40.5819	95	2518	0.195473	0.0377284	46	480	1214	ADRB1,ALDH1A2,DLL4,DLX2,EGR3,FOXC1,FOXG1,FST,GLRA1,HAND2,HOXC10,HOXC4,HOXD10,HOXD12,HOXD13,HOXD9,HRC,IRS1,KCNA1,KCNA3,KCNMA1,KLF2,LBX1,LTBP4,MNX1,NKX2-5,NOG,NOL3,NPAS4,NR2F2,NUAK1,PAX6,PAX7,PAX9,PITX1,PITX2,PTCH1,PTGER3,SFRP2,SIX1,SLC6A5,SOX2,SYPL2,TWIST2,WT1,ZIC1
1253	California sea lion_Blood	positive	Mouse Phenotype	MP:0012138	decreased forebrain size	278	6.95659e-15	5.50823e-11	1.98138e-13	6.18341	4.68997	29	291	0.0596708	0.0996564	7	32	52	FOXA2,FOXG1,LHX2,NOG,NR2E1,SIX3,SP8
1254	California sea lion_Blood	positive	Mouse Phenotype	MP:0009538	abnormal synapse morphology	279	6.96828e-15	5.51749e-11	1.97759e-13	7.45761	3.35228	25	208	0.0514403	0.120192	5	53	143	CBLN1,EN1,MNX1,NRN1,SLC6A5
1255	California sea lion_Blood	positive	Mouse Phenotype	MP:0002161	abnormal fertility/fecundity	280	7.53417e-15	5.96556e-11	2.13056e-13	2.45449	35.0378	86	2174	0.176955	0.0395584	36	414	1224	ANK1,DMBX1,EN1,EN2,EVX2,FOXA2,FST,GLRA1,GRHL2,GSX1,HOXA11,HOXA13,HOXC11,HOXD10,HOXD11,HOXD12,HOXD13,HOXD9,HSPA2,KCNMA1,LHX9,MAFB,NKX2-1,NKX2-2,NR2E1,NR2F2,NR5A1,OLFM1,OTX1,PAX2,PAX6,POU4F3,PTCH1,SOX2,WT1,ZBTB7B
1256	California sea lion_Blood	positive	Mouse Phenotype	MP:0010771	integument phenotype	281	7.81616e-15	6.18883e-11	2.20243e-13	2.27654	43.0478	98	2671	0.201646	0.0366904	33	522	1477	ANK1,CYP26B1,EN1,FOXA2,FOXB1,FOXC1,FOXG1,FST,GRIA2,HCN1,HOXA13,HOXB8,HOXC13,HOXD1,HOXD13,HOXD9,IL17RA,KCNA1,LHX2,NKX2-5,NOG,NRG3,NTN1,OSTM1,PAX6,PTCH1,PTGER3,SLC12A5,SOCS3,SOX2,TFAP2A,TWIST2,ZIC2
1257	California sea lion_Blood	positive	Mouse Phenotype	MP:0004679	xiphoid process foramen	282	8.07106e-15	6.39067e-11	2.2662e-13	13.352	1.27322	17	79	0.0349794	0.21519	1	4	5	HOXC4
1258	California sea lion_Blood	positive	Mouse Phenotype	MP:0012137	abnormal forebrain size	283	8.32169e-15	6.58911e-11	2.32831e-13	6.1412	4.7222	29	293	0.0596708	0.0989761	7	33	56	FOXA2,FOXG1,LHX2,NOG,NR2E1,SIX3,SP8
1259	California sea lion_Blood	positive	Mouse Phenotype	MP:0000807	abnormal hippocampus morphology	284	8.51978e-15	6.74596e-11	2.37534e-13	3.18191	18.228	58	1131	0.119342	0.0512821	17	132	311	EMX2,FEZF2,FOXC1,FOXG1,GRIA2,ID4,KCNA1,LHX2,NEUROD1,NEUROG2,NPAS3,NR2E1,OTX1,PAX6,POU3F3,SOX2,ZIC5
1260	California sea lion_Blood	positive	Mouse Phenotype	MP:0000801	abnormal temporal lobe morphology	285	8.8506e-15	7.0079e-11	2.45891e-13	3.1791	18.2441	58	1132	0.119342	0.0512367	17	133	317	EMX2,FEZF2,FOXC1,FOXG1,GRIA2,ID4,KCNA1,LHX2,NEUROD1,NEUROG2,NPAS3,NR2E1,OTX1,PAX6,POU3F3,SOX2,ZIC5
1261	California sea lion_Blood	positive	Mouse Phenotype	MP:0005389	reproductive system phenotype	286	8.87924e-15	7.03058e-11	2.45825e-13	2.22298	45.8843	102	2847	0.209876	0.0358272	43	553	1620	ANK1,CDX2,CYP26B1,DMBX1,EMX2,EN1,EN2,EVX2,FOXA2,FOXC1,FST,GLRA1,GRHL2,GSX1,HOXA11,HOXA13,HOXC11,HOXD10,HOXD11,HOXD12,HOXD13,HOXD9,HSPA2,KCNMA1,LHX9,MAFB,NKX2-1,NKX2-2,NOG,NR2E1,NR2F2,NR5A1,OLFM1,OTX1,PAX2,PAX6,POU4F3,PTCH1,SFRP2,SOX2,WNT3,WT1,ZBTB7B
1262	California sea lion_Blood	positive	Mouse Phenotype	MP:0000880	decreased Purkinje cell number	287	9.38873e-15	7.43399e-11	2.59024e-13	8.24907	2.78819	23	173	0.0473251	0.132948	2	28	74	EN1,NEUROD1
1263	California sea lion_Blood	positive	Mouse Phenotype	MP:0000878	abnormal Purkinje cell number	288	1.06594e-14	8.44011e-11	2.93059e-13	8.20166	2.80431	23	174	0.0473251	0.132184	2	29	77	EN1,NEUROD1
1264	California sea lion_Blood	positive	Mouse Phenotype	MP:0010678	abnormal skin adnexa morphology	289	1.34731e-14	1.0668e-10	3.69134e-13	2.78728	24.7553	69	1536	0.141975	0.0449219	20	271	757	CYP26B1,EN1,FOXB1,FOXC1,FST,HOXB8,HOXC13,HOXD13,HOXD9,LHX2,NOG,NRG3,NTN1,OSTM1,PAX6,PTCH1,SOX2,TFAP2A,TWIST2,ZIC2
1265	California sea lion_Blood	positive	Mouse Phenotype	MP:0005445	abnormal neurotransmitter secretion	290	1.6712e-14	1.32325e-10	4.56294e-13	9.84878	2.03071	20	126	0.0411523	0.15873	2	32	76	EN1,EN2
1266	California sea lion_Blood	positive	Mouse Phenotype	MP:0011940	decreased food intake	291	1.75592e-14	1.39034e-10	4.7778e-13	8.01735	2.86878	23	178	0.0473251	0.129214	3	27	72	DMBX1,EN1,EN2
1267	California sea lion_Blood	positive	Mouse Phenotype	MP:0005322	abnormal serotonin level	292	1.7924e-14	1.41922e-10	4.86034e-13	7.55907	3.175	24	197	0.0493827	0.121827	3	23	70	CELF6,EN1,EN2
1268	California sea lion_Blood	positive	Mouse Phenotype	MP:0005157	holoprosencephaly	293	1.8301e-14	1.44908e-10	4.94565e-13	5.95819	4.86725	29	302	0.0596708	0.0960265	8	27	47	FOXG1,FOXP4,NOG,PTCH1,SIX3,SP8,VAX1,ZIC2
1269	California sea lion_Blood	positive	Mouse Phenotype	MP:0001263	weight loss	294	2.0027e-14	1.58574e-10	5.39367e-13	4.24255	9.42829	40	585	0.0823045	0.0683761	12	132	380	DMBX1,EN1,HOXC13,HRC,ID4,MNX1,OSTM1,PAX7,POU4F3,PTF1A,SOCS3,TWIST2
1270	California sea lion_Blood	positive	Mouse Phenotype	MP:0005404	abnormal axon morphology	295	2.80481e-14	2.22085e-10	7.52831e-13	4.4071	8.62245	38	535	0.0781893	0.071028	7	81	186	EN1,FEZF2,MNX1,NR2F1,POU3F1,SIM1,ZIC5
1271	California sea lion_Blood	positive	Mouse Phenotype	MP:0001515	abnormal grip strength	296	2.82574e-14	2.23742e-10	7.55884e-13	5.43352	5.70532	31	354	0.063786	0.0875706	7	73	194	COX4I2,EN1,EN2,FOXB1,GRIA2,LTBP4,PTCH1
1272	California sea lion_Blood	positive	Mouse Phenotype	MP:0002272	abnormal nervous system electrophysiology	297	2.98336e-14	2.36222e-10	7.95362e-13	4.00921	10.4759	42	650	0.0864198	0.0646154	14	104	285	DRD4,EGR3,EMX2,EN1,FZD2,GLRA1,GRIA2,HCN1,KCNA1,KCNMA1,NEUROD1,SLC12A5,SOX2,TFAP2A
1273	California sea lion_Blood	positive	Mouse Phenotype	MP:0003723	abnormal long bone morphology	298	3.16273e-14	2.50425e-10	8.40354e-13	3.04812	19.3562	59	1201	0.121399	0.0491257	26	199	447	EN1,EVX2,FOXC1,GDF6,GSX1,HOXA11,HOXA13,HOXC10,HOXD10,HOXD11,HOXD12,HOXD13,HOXD9,IRS1,OSTM1,PITX1,PITX2,PRRX1,PTCH1,SFRP2,SHOX2,SP8,TBX4,TFAP2A,TWIST2,ZIC2
1274	California sea lion_Blood	positive	Mouse Phenotype	MP:0002133	abnormal respiratory system physiology	299	3.32487e-14	2.63263e-10	8.80478e-13	2.49437	32.0723	80	1990	0.164609	0.040201	34	328	806	BIN3,COX4I2,CYP26B1,DBX1,DLX2,FOXA2,FOXC1,FOXD3,FOXG1,FOXP4,FST,GLRA1,ID1,IL17RA,LTBP4,MAFB,MNX1,NKX2-1,NPAS3,PAX6,PAX9,PHOX2B,POU3F1,PRRX1,PTF1A,SIX1,SLC12A5,SOCS3,SOX2,TFAP2A,TLX3,TWIST2,UNCX,WT1
1275	California sea lion_Blood	positive	Mouse Phenotype	MP:0009655	abnormal secondary palate development	300	3.80841e-14	3.0155e-10	1.00517e-12	4.87208	6.97854	34	433	0.0699589	0.0785219	12	64	106	DLX1,DLX2,FZD2,HAND2,OSR2,PAX9,PITX1,PRRX1,SATB2,SHOX2,SIX3,TFAP2A
1276	California sea lion_Blood	positive	Mouse Phenotype	MP:0004592	small mandible	301	3.89165e-14	3.0814e-10	1.02372e-12	4.5961	7.83273	36	486	0.0740741	0.0740741	12	73	117	FOXC1,FOXD3,FOXG1,FZD2,HAND2,PAX9,PITX1,PRRX1,SATB2,SIX1,TFAP2A,ZIC5
1277	California sea lion_Blood	positive	Mouse Phenotype	MP:0001081	abnormal cranial ganglia morphology	302	4.33575e-14	3.43305e-10	1.13677e-12	4.14339	9.65392	40	599	0.0823045	0.066778	13	72	141	ALDH1A2,FOXC1,FOXG1,NEUROD1,NEUROG2,NR2F1,PAX2,PHOX2B,POU4F1,POU4F3,SIX1,TFAP2A,ZIC5
1278	California sea lion_Blood	positive	Mouse Phenotype	MP:0003313	abnormal locomotor activation	303	4.34704e-14	3.44199e-10	1.13597e-12	2.46364	32.8781	81	2040	0.166667	0.0397059	31	341	895	CELF4,DLX2,DMBX1,DRD4,EN1,EN2,FEZF2,FOXA2,FOXB1,FOXG1,GLRA1,GRIA2,HOXD10,HOXD9,ID4,MAFB,MNX1,NEUROD1,NEUROG2,NKX2-1,NPAS3,NPAS4,PAX5,POU4F3,SIX1,SLC12A5,SLC6A5,SOX2,TWIST2,ZIC1,ZIC2
1279	California sea lion_Blood	positive	Mouse Phenotype	MP:0009890	cleft secondary palate	304	4.356e-14	3.44908e-10	1.13457e-12	4.05086	10.1213	41	628	0.0843621	0.0652866	14	84	145	DLX1,DLX2,FOXG1,FST,FZD2,HAND2,OSR2,PAX9,PITX1,PRRX1,SATB2,SHOX2,SIX3,TFAP2A
1280	California sea lion_Blood	positive	Mouse Phenotype	MP:0003354	astrocytosis	305	4.85227e-14	3.84202e-10	1.25968e-12	9.33042	2.14352	20	133	0.0411523	0.150376	2	36	100	EN1,MNX1
1281	California sea lion_Blood	positive	Mouse Phenotype	MP:0006283	medulloblastoma	306	5.13544e-14	4.06624e-10	1.32884e-12	10.9495	1.64391	18	102	0.037037	0.176471	3	11	23	PAX7,PTCH1,TLX3
1282	California sea lion_Blood	positive	Mouse Phenotype	MP:0000220	increased monocyte cell number	307	5.61959e-14	4.44959e-10	1.44938e-12	9.26079	2.15964	20	134	0.0411523	0.149254	2	34	101	EN1,ID1
1283	California sea lion_Blood	positive	Mouse Phenotype	MP:0003425	abnormal optic vesicle formation	308	5.89585e-14	4.66834e-10	1.51569e-12	6.47884	4.01307	26	249	0.0534979	0.104418	5	19	32	FOXA2,LHX2,PAX6,SIX3,ZIC5
1284	California sea lion_Blood	positive	Mouse Phenotype	MP:0002182	abnormal astrocyte morphology	308	5.89585e-14	4.66834e-10	1.51569e-12	6.47884	4.01307	26	249	0.0534979	0.104418	5	61	156	EMX2,EN1,ID4,KCNA1,MNX1
1285	California sea lion_Blood	positive	Mouse Phenotype	MP:0003492	abnormal involuntary movement	310	7.35127e-14	5.82074e-10	1.87766e-12	2.57516	28.7361	74	1783	0.152263	0.0415031	30	283	738	ANK1,EGR3,EMX2,EN1,EN2,FOXA2,FOXB1,GLRA1,GRIA2,HOXB8,KCNA1,KCNMA1,MNX1,NPAS3,NTN1,PAX5,PAX6,PHOX2B,POU3F1,POU4F1,POU4F2,POU4F3,SIX1,SLC12A5,SLC6A5,SOX2,TFAP2A,ZIC1,ZIC2,ZIC4
1286	California sea lion_Blood	positive	Mouse Phenotype	MP:0009653	abnormal palate development	311	7.36265e-14	5.82974e-10	1.87452e-12	4.7621	7.13971	34	443	0.0699589	0.0767494	12	66	108	DLX1,DLX2,FZD2,HAND2,OSR2,PAX9,PITX1,PRRX1,SATB2,SHOX2,SIX3,TFAP2A
1287	California sea lion_Blood	positive	Mouse Phenotype	MP:0003224	neuron degeneration	312	7.63094e-14	6.04218e-10	1.9366e-12	4.49437	8.01001	36	497	0.0740741	0.0724346	11	109	316	ANK1,EGR3,EN1,FOXG1,GRIA2,KCNMA1,MNX1,NPAS4,POU4F2,POU4F3,SOX2
1288	California sea lion_Blood	positive	Mouse Phenotype	MP:0001406	abnormal gait	313	7.84852e-14	6.21446e-10	1.98545e-12	3.54341	13.2641	47	823	0.0967078	0.0571081	19	132	338	CBLN1,EGR3,EN1,FOXA2,FOXB1,GLRA1,HOXB8,HOXD10,HOXD9,KCNA1,KCNMA1,NPAS3,OSTM1,POU4F3,PTF1A,SIM1,SLC12A5,ZIC1,ZIC5
1289	California sea lion_Blood	positive	Mouse Phenotype	MP:0001675	abnormal ectoderm development	314	8.05839e-14	6.38063e-10	2.03205e-12	5.22681	5.93096	31	368	0.063786	0.0842391	6	55	94	EN1,HAND2,PRRX1,SOX2,SP8,WNT3
1290	California sea lion_Blood	positive	Mouse Phenotype	MP:0000074	abnormal neurocranium morphology	315	8.39946e-14	6.65069e-10	2.11133e-12	3.17588	17.0032	54	1055	0.111111	0.0511848	18	136	239	DLX1,DLX2,FOXC1,FOXD3,FOXG1,HAND2,HOXD1,HOXD3,MSI1,NOG,OTX1,PAX9,POU3F3,PRRX1,SATB2,SIX1,TFAP2A,TWIST2
1291	California sea lion_Blood	positive	Mouse Phenotype	MP:0005105	abnormal middle ear ossicle morphology	316	1.15973e-13	9.18277e-10	2.90594e-12	4.43195	8.12283	36	504	0.0740741	0.0714286	12	44	59	DLX1,DLX2,EMX2,FOXG1,GDF6,HAND2,NOG,PITX1,POU3F3,PRRX1,SIX1,TFAP2A
1292	California sea lion_Blood	positive	Mouse Phenotype	MP:0004815	abnormal somatic hypermutation frequency	317	1.17449e-13	9.29958e-10	2.93362e-12	11.4653	1.48274	17	92	0.0349794	0.184783	1	5	16	HOXC4
1293	California sea lion_Blood	positive	Mouse Phenotype	MP:0009277	brain tumor	318	1.22143e-13	9.67131e-10	3.04129e-12	10.4379	1.72449	18	107	0.037037	0.168224	3	14	28	PAX7,PTCH1,TLX3
1294	California sea lion_Blood	positive	Mouse Phenotype	MP:0009956	abnormal cerebellar layer morphology	319	1.56055e-13	1.23564e-09	3.87348e-12	4.07381	9.57334	39	594	0.0802469	0.0656566	8	106	271	ANK1,CBLN1,EN1,EN2,NEUROD1,PAX6,PTF1A,SLC12A5
1295	California sea lion_Blood	positive	Mouse Phenotype	MP:0004261	abnormal embryonic neuroepithelium morphology	320	1.59945e-13	1.26645e-09	3.95765e-12	5.69615	4.9156	28	305	0.0576132	0.0918033	4	50	111	EN1,FOXA2,FOXG1,NUAK1
1296	California sea lion_Blood	positive	Mouse Phenotype	MP:0001695	abnormal gastrulation	321	1.63093e-13	1.29137e-09	4.02297e-12	3.0426	18.4053	56	1142	0.115226	0.0490368	17	215	431	ALDH1A2,CDX2,EN1,FOXA2,FOXC1,FOXD3,FZD2,HAND2,NKX2-5,NOG,PAX2,PITX2,PRRX1,SFRP2,SOX2,SP8,WNT3
1297	California sea lion_Blood	positive	Mouse Phenotype	MP:0002932	abnormal joint morphology	322	1.64879e-13	1.30551e-09	4.05438e-12	3.35947	14.5856	49	905	0.100823	0.0541437	17	100	176	GDF6,HOXC5,HOXD1,HOXD10,HOXD13,HOXD3,HOXD9,NOG,OSR2,PRRX1,PTCH1,SHOX2,SIX1,SP8,TWIST2,UNCX,ZIC2
1298	California sea lion_Blood	positive	Mouse Phenotype	MP:0002108	abnormal muscle morphology	323	1.70079e-13	1.34668e-09	4.1693e-12	2.4729	31.1375	77	1932	0.158436	0.0398551	33	353	830	ALDH1A2,DLL4,DLX2,EGR3,FOXC1,FOXG1,FST,HAND2,HOXC10,HOXC4,HOXD10,HOXD12,HOXD13,HOXD9,HRC,IRS1,KLF2,LBX1,LTBP4,MNX1,NKX2-5,NOG,NR2F2,PAX6,PAX7,PAX9,PITX1,PITX2,PTCH1,SIX1,SYPL2,TWIST2,WT1
1299	California sea lion_Blood	positive	Mouse Phenotype	MP:0008021	blastoma	324	1.70442e-13	1.34956e-09	4.16532e-12	10.2463	1.75672	18	109	0.037037	0.165138	3	15	31	PAX7,PTCH1,TLX3
1300	California sea lion_Blood	positive	Mouse Phenotype	MP:0003203	increased neuron apoptosis	325	1.84727e-13	1.46267e-09	4.50053e-12	4.9025	6.52728	32	405	0.0658436	0.0790123	7	54	163	EMX2,EN1,FOXG1,GRIA2,NPAS4,SIX1,SP8
1301	California sea lion_Blood	positive	Mouse Phenotype	MP:0006006	increased sensory neuron number	326	1.85154e-13	1.46605e-09	4.49708e-12	4.75072	6.94631	33	431	0.0679012	0.0765661	13	35	56	BARHL2,EMX2,FOXG1,FST,LBX1,NEUROD1,NEUROG2,NOG,NR2F1,POU4F2,POU4F3,PTF1A,SIX1
1302	California sea lion_Blood	positive	Mouse Phenotype	MP:0005387	immune system phenotype	327	2.01244e-13	1.59345e-09	4.87294e-12	1.98716	58.3748	116	3622	0.238683	0.0320265	43	794	2684	ALDH1A2,ANK1,BIN3,COX4I2,DLL4,EN1,FOXA2,FOXG1,GLRA1,GSX1,HAND2,HOXB7,HOXB8,HOXC4,HOXD3,ID1,IL17RA,IRS1,KCNA1,KLF2,LTBP4,MNX1,NKX2-5,NPAS3,NR2F2,OSTM1,PAX5,PAX6,PAX7,PAX9,PIK3R5,PITX2,PTCH1,PTF1A,PTGER3,SIX1,SOCS3,SOX2,TFAP2A,TLX1,TWIST2,WT1,ZBTB7B
1303	California sea lion_Blood	positive	Mouse Phenotype	MP:0000459	abnormal presacral vertebrae morphology	328	2.05772e-13	1.62931e-09	4.9674e-12	3.10524	17.3899	54	1079	0.111111	0.0500463	24	122	207	CDX2,EVX2,FOXC1,FST,HOXA11,HOXB8,HOXC10,HOXC4,HOXC5,HOXC9,HOXD1,HOXD10,HOXD11,HOXD12,HOXD13,HOXD3,HOXD8,HOXD9,NOG,PRRX1,SFRP2,SIX1,SP8,TWIST2
1304	California sea lion_Blood	positive	Mouse Phenotype	MP:0004948	abnormal neuronal precursor proliferation	329	2.15228e-13	1.70418e-09	5.17986e-12	4.45925	7.84885	35	487	0.0720165	0.0718686	11	45	82	EMX2,FOXG1,ID1,NEUROG2,NR2E1,OTX1,PAX6,PHOX2B,PTCH1,SOX2,SP8
1305	California sea lion_Blood	positive	Mouse Phenotype	MP:0000832	abnormal thalamus morphology	330	2.44827e-13	1.93854e-09	5.87438e-12	4.56625	7.44593	34	462	0.0699589	0.0735931	9	31	65	EMX2,FEZF2,FOXG1,NEUROG2,OTX1,PAX6,POU4F2,SOX2,ZIC5
1306	California sea lion_Blood	positive	Mouse Phenotype	MP:0003190	fused synovial joints	331	2.5515e-13	2.02028e-09	6.10356e-12	12.1068	1.32157	16	82	0.0329218	0.195122	4	6	6	NOG,OSR2,PTCH1,TWIST2
1307	California sea lion_Blood	positive	Mouse Phenotype	MP:0001330	abnormal optic nerve morphology	332	2.99121e-13	2.36844e-09	7.13387e-12	3.90235	10.2502	40	636	0.0823045	0.0628931	13	59	102	BARHL2,GDF6,NEUROD1,NR2E1,NR2F1,NR2F2,OTX1,PAX2,PAX6,PITX2,POU4F2,SOX2,VAX1
1308	California sea lion_Blood	positive	Mouse Phenotype	MP:0008572	abnormal Purkinje cell dendrite morphology	333	3.5535e-13	2.81366e-09	8.44945e-12	9.06846	2.09517	19	130	0.0390947	0.146154	1	19	54	EN1
1309	California sea lion_Blood	positive	Mouse Phenotype	MP:0003208	abnormal neuromere morphology	334	4.01763e-13	3.18116e-09	9.52442e-12	6.25477	3.99695	25	248	0.0514403	0.100806	5	22	26	EN1,EN2,MAFB,NKX2-2,ZIC2
1310	California sea lion_Blood	positive	Mouse Phenotype	MP:0000933	abnormal rhombomere morphology	334	4.01763e-13	3.18116e-09	9.52442e-12	6.25477	3.99695	25	248	0.0514403	0.100806	5	22	25	EN1,EN2,MAFB,NKX2-2,ZIC2
1311	California sea lion_Blood	positive	Mouse Phenotype	MP:0002060	abnormal skin morphology	336	4.56684e-13	3.61602e-09	1.0762e-11	2.86223	20.6133	59	1279	0.121399	0.0461298	15	285	777	ANK1,CYP26B1,EN1,FOXA2,FOXG1,FST,HOXA13,HOXB8,IL17RA,LHX2,NKX2-5,PTCH1,SOCS3,TFAP2A,TWIST2
1312	California sea lion_Blood	positive	Mouse Phenotype	MP:0000111	cleft palate	337	4.72488e-13	3.74116e-09	1.11014e-11	3.31656	14.4728	48	898	0.0987654	0.0534521	17	139	250	DLX1,DLX2,FOXD3,FOXG1,FST,FZD2,HAND2,OSR2,PAX9,PITX1,PITX2,PRRX1,SATB2,SHOX2,SIX3,TFAP2A,VAX1
1313	California sea lion_Blood	positive	Mouse Phenotype	MP:0000685	abnormal immune system morphology	338	4.8388e-13	3.83136e-09	1.13354e-11	2.1388	45.3525	97	2814	0.199589	0.0344705	33	581	1925	ALDH1A2,ANK1,BIN3,DLL4,EN1,FOXA2,FOXG1,GLRA1,GSX1,HAND2,HOXB7,HOXB8,HOXC4,HOXD3,ID1,IL17RA,IRS1,KLF2,LTBP4,NKX2-5,NR2F2,PAX5,PAX9,PITX2,PTCH1,PTF1A,SIX1,SOCS3,TFAP2A,TLX1,TWIST2,WT1,ZBTB7B
1314	California sea lion_Blood	positive	Mouse Phenotype	MP:0000848	abnormal pons morphology	339	5.10794e-13	4.04446e-09	1.19306e-11	5.90927	4.39987	26	273	0.0534979	0.0952381	4	29	43	EN1,NTN1,OTX1,PHOX2B
1315	California sea lion_Blood	positive	Mouse Phenotype	MP:0006069	abnormal retinal neuronal layer morphology	340	5.3991e-13	4.27501e-09	1.25736e-11	3.67558	11.4268	42	709	0.0864198	0.0592384	14	106	293	BARHL2,FOXG1,FST,NEUROD1,NEUROG2,NR2E1,NUAK1,PAX2,PAX6,POU4F1,POU4F2,POU4F3,PTF1A,TFAP2A
1316	California sea lion_Blood	positive	Mouse Phenotype	MP:0002396	abnormal hematopoietic system morphology/development	341	5.84972e-13	4.63181e-09	1.3583e-11	2.05966	50.4937	104	3133	0.213992	0.033195	36	664	2184	ALDH1A2,ANK1,BIN3,DBN1,DLL4,EN1,FOXA2,FOXG1,GLRA1,GSX1,HAND2,HOXB7,HOXB8,HOXC4,HOXD3,ID1,IL17RA,IRS1,KLF2,LHX2,LTBP4,NKX2-5,OSTM1,PAX5,PAX9,PITX2,PTCH1,PTF1A,SIM1,SIX1,SOCS3,TFAP2A,TLX1,TWIST2,WT1,ZBTB7B
1317	California sea lion_Blood	positive	Mouse Phenotype	MP:0000914	exencephaly	342	6.00878e-13	4.75775e-09	1.39116e-11	3.34813	14.0377	47	871	0.0967078	0.053961	13	102	239	FOXG1,FOXP4,GRHL2,NOG,NUAK1,PAX2,PAX6,PITX2,PTCH1,SP8,TFAP2A,ZIC2,ZIC5
1318	California sea lion_Blood	positive	Mouse Phenotype	MP:0011479	abnormal catecholamine level	343	6.19032e-13	4.90149e-09	1.42901e-11	6.79566	3.38451	23	210	0.0473251	0.109524	4	42	129	DRD4,EN1,EN2,PHOX2B
1319	California sea lion_Blood	positive	Mouse Phenotype	MP:0003864	abnormal midbrain development	344	6.22045e-13	4.92535e-09	1.43179e-11	8.79776	2.15964	19	134	0.0390947	0.141791	1	17	26	EN1
1320	California sea lion_Blood	positive	Mouse Phenotype	MP:0000960	abnormal sensory ganglion morphology	345	6.53431e-13	5.17387e-09	1.49967e-11	3.45561	13.0223	45	808	0.0925926	0.0556931	16	106	219	ALDH1A2,EGR3,FOXC1,FOXD3,HOXB8,NEUROD1,NEUROG2,PAX2,PHOX2B,POU4F1,POU4F3,SIX1,TFAP2A,UNCX,ZIC2,ZIC5
1321	California sea lion_Blood	positive	Mouse Phenotype	MP:0004816	abnormal class switch recombination	346	6.72107e-13	5.32174e-09	1.53807e-11	7.61985	2.75596	21	171	0.0432099	0.122807	2	23	87	HOXC4,PAX5
1322	California sea lion_Blood	positive	Mouse Phenotype	MP:0001925	male infertility	347	8.95125e-13	7.0876e-09	2.04254e-11	3.69222	11.1044	41	689	0.0843621	0.0595065	15	147	505	EN1,EVX2,GLRA1,HOXA11,HOXA13,HOXC11,HOXD10,HOXD11,HOXD13,HOXD9,HSPA2,LHX9,NR5A1,PTCH1,WT1
1323	California sea lion_Blood	positive	Mouse Phenotype	MP:0006292	abnormal nasal placode morphology	348	1.0816e-12	8.5641e-09	2.46095e-11	5.72067	4.54492	26	282	0.0534979	0.0921986	5	16	17	FOXG1,NOG,PAX6,SIX3,SOX2
1324	California sea lion_Blood	positive	Mouse Phenotype	MP:0005397	hematopoietic system phenotype	349	1.18308e-12	9.3676e-09	2.68413e-11	2.03626	51.0739	104	3169	0.213992	0.0328179	36	681	2245	ALDH1A2,ANK1,BIN3,DBN1,DLL4,EN1,FOXA2,FOXG1,GLRA1,GSX1,HAND2,HOXB7,HOXB8,HOXC4,HOXD3,ID1,IL17RA,IRS1,KLF2,LHX2,LTBP4,NKX2-5,OSTM1,PAX5,PAX9,PITX2,PTCH1,PTF1A,SIM1,SIX1,SOCS3,TFAP2A,TLX1,TWIST2,WT1,ZBTB7B
1325	California sea lion_Blood	positive	Mouse Phenotype	MP:0003078	aphakia	350	1.18724e-12	9.40056e-09	2.68587e-11	7.40337	2.83655	21	176	0.0432099	0.119318	3	11	28	LHX2,PAX6,SIX3
1326	California sea lion_Blood	positive	Mouse Phenotype	MP:0001943	abnormal respiration	351	1.23662e-12	9.79159e-09	2.78963e-11	2.53329	27.2373	69	1690	0.141975	0.0408284	27	246	544	COX4I2,CYP26B1,DBX1,DLX2,FOXA2,FOXC1,FOXD3,FOXG1,FOXP4,FST,GLRA1,LTBP4,MAFB,NKX2-1,NPAS3,PAX6,PAX9,PHOX2B,POU3F1,PRRX1,SIX1,SLC12A5,SOX2,TFAP2A,TLX3,TWIST2,UNCX
1327	California sea lion_Blood	positive	Mouse Phenotype	MP:0004538	abnormal maxillary shelf morphology	352	1.75473e-12	1.3894e-08	3.94715e-11	5.60149	4.64162	26	288	0.0534979	0.0902778	8	25	31	DLX1,DLX2,FOXG1,HAND2,PAX6,PAX9,PRRX1,SIX1
1328	California sea lion_Blood	positive	Mouse Phenotype	MP:0006208	lethality throughout fetal growth and development	353	1.79842e-12	1.42399e-08	4.03395e-11	2.76913	21.3063	59	1322	0.121399	0.0446293	23	213	459	EMX2,FOXB1,FOXC1,FOXG1,GRHL2,HAND2,HOXA13,HOXD13,IRX5,KLF2,LHX2,NKX2-5,NOG,PAX2,PAX7,PHOX2B,PITX2,PTCH1,SFRP2,SHOX2,SOCS3,TWIST2,WT1
1329	California sea lion_Blood	positive	Mouse Phenotype	MP:0009749	enhanced behavioral response to addictive substance	354	1.92199e-12	1.52183e-08	4.29895e-11	7.70774	2.59479	20	161	0.0411523	0.124224	2	23	45	DRD4,EN1
1330	California sea lion_Blood	positive	Mouse Phenotype	MP:0001436	abnormal suckling behavior	355	1.95886e-12	1.55103e-08	4.36909e-11	3.67688	10.8788	40	675	0.0823045	0.0592593	8	58	121	DLX2,EN1,FOXG1,HAND2,NEUROG2,NR2F1,POU4F1,ZIC1
1331	California sea lion_Blood	positive	Mouse Phenotype	MP:0003159	abnormal esophageal smooth muscle morphology	356	2.46487e-12	1.95168e-08	5.48225e-11	9.58913	1.77284	17	110	0.0349794	0.154546	1	4	5	HOXC4
1332	California sea lion_Blood	positive	Mouse Phenotype	MP:0000631	abnormal neuroendocrine gland morphology	357	2.75583e-12	2.18207e-08	6.11223e-11	3.88452	9.52499	37	591	0.0761317	0.0626058	15	69	136	EMX2,FOXC1,FOXG1,GSX1,NEUROD1,NKX2-1,NOG,NR5A1,OTP,PITX1,PITX2,RFX4,SIM1,SIX1,SOX2
1333	California sea lion_Blood	positive	Mouse Phenotype	MP:0003189	fused joints	358	3.66918e-12	2.90526e-08	8.11524e-11	3.34159	13.1674	44	817	0.090535	0.0538556	15	80	121	GDF6,HOXC5,HOXD1,HOXD10,HOXD13,HOXD3,HOXD9,NOG,OSR2,PTCH1,SIX1,SP8,TWIST2,UNCX,ZIC2
1334	California sea lion_Blood	positive	Mouse Phenotype	MP:0003698	abnormal male reproductive system physiology	359	3.74487e-12	2.96519e-08	8.25958e-11	2.81348	19.9042	56	1235	0.115226	0.0453441	23	231	774	CYP26B1,EN1,EVX2,GLRA1,GSX1,HOXA11,HOXA13,HOXC11,HOXD10,HOXD11,HOXD12,HOXD13,HOXD9,HSPA2,LHX9,MAFB,NKX2-1,NKX2-2,NR5A1,PAX2,PTCH1,SOX2,WT1
1335	California sea lion_Blood	positive	Mouse Phenotype	MP:0006346	small branchial arch	360	3.81108e-12	3.01761e-08	8.38225e-11	6.23183	3.69073	23	229	0.0473251	0.100437	8	27	51	ALDH1A2,FOXA2,FOXC1,FOXD3,HAND2,NKX2-5,PTCH1,TFAP2A
1336	California sea lion_Blood	positive	Mouse Phenotype	MP:0002492	decreased IgE level	361	3.86396e-12	3.05948e-08	8.47503e-11	9.33455	1.82119	17	113	0.0349794	0.150443	1	13	61	HOXC4
1337	California sea lion_Blood	positive	Mouse Phenotype	MP:0002113	abnormal skeleton development	362	4.04561e-12	3.20332e-08	8.84894e-11	2.68603	22.3378	60	1386	0.123457	0.04329	23	204	443	FOXC1,FST,GSX1,HOXB8,HOXC10,HOXC4,HOXC5,HOXC9,HOXD10,HOXD9,ID1,ID4,IRS1,NOG,OSTM1,PITX1,PITX2,PRRX1,PTCH1,SFRP2,SHOX2,TWIST2,UNCX
1338	California sea lion_Blood	positive	Mouse Phenotype	MP:0005241	abnormal retinal ganglion layer morphology	363	4.12466e-12	3.26591e-08	8.997e-11	4.12839	8.23565	34	511	0.0699589	0.0665362	12	54	111	BARHL2,FST,NEUROD1,NEUROG2,NR2E1,PAX2,PAX6,POU4F1,POU4F2,POU4F3,PTF1A,TFAP2A
1339	California sea lion_Blood	positive	Mouse Phenotype	MP:0008498	decreased IgG3 level	364	4.7785e-12	3.78361e-08	1.03946e-10	6.89415	3.04606	21	189	0.0432099	0.111111	2	30	88	HOXC4,PAX5
1340	California sea lion_Blood	positive	Mouse Phenotype	MP:0001807	decreased IgA level	365	5.17369e-12	4.09652e-08	1.12234e-10	9.17221	1.85342	17	115	0.0349794	0.147826	1	16	57	HOXC4
1341	California sea lion_Blood	positive	Mouse Phenotype	MP:0008497	decreased IgG2b level	366	5.97316e-12	4.72955e-08	1.29223e-10	9.09314	1.86954	17	116	0.0349794	0.146552	1	16	61	HOXC4
1342	California sea lion_Blood	positive	Mouse Phenotype	MP:0000030	abnormal tympanic ring morphology	367	6.03492e-12	4.77845e-08	1.30203e-10	4.73519	6.12436	29	380	0.0596708	0.0763158	10	37	47	DLX1,DLX2,FOXG1,HAND2,OSR2,PAX9,PITX1,PRRX1,SIX1,TFAP2A
1343	California sea lion_Blood	positive	Mouse Phenotype	MP:0002620	abnormal monocyte morphology	368	7.4044e-12	5.8628e-08	1.59315e-10	7.1731	2.78819	20	173	0.0411523	0.115607	2	47	154	EN1,ID1
1344	California sea lion_Blood	positive	Mouse Phenotype	MP:0003054	spina bifida	369	8.21416e-12	6.50397e-08	1.76259e-10	5.46191	4.57715	25	284	0.0514403	0.0880282	9	39	81	FOXP4,GRHL2,NOG,NUAK1,PRRX1,PTCH1,SFRP2,SP8,ZIC2
1345	California sea lion_Blood	positive	Mouse Phenotype	MP:0003635	abnormal synaptic transmission	370	8.31457e-12	6.58348e-08	1.77932e-10	2.82271	19.1306	54	1187	0.111111	0.0454928	19	247	588	CBLN1,CELF6,EGR3,EN1,EN2,GLRA1,GRIA2,KCNA1,KCNJ9,KCNMA1,NPAS3,NPAS4,NRN1,PAX6,PTF1A,SIM1,SLC12A5,SLC6A5,ZIC2
1346	California sea lion_Blood	positive	Mouse Phenotype	MP:0003091	abnormal cell migration	371	1.05959e-11	8.38987e-08	2.26142e-10	2.87563	18.083	52	1122	0.106996	0.0463458	17	174	462	ALDH1A2,CDX2,DLX1,DLX2,EN1,FOXC1,FOXD3,HOXD3,LBX1,NEUROG2,NKX2-5,PAX5,PIK3R5,PITX2,POU3F3,SIM1,SIX1
1347	California sea lion_Blood	positive	Mouse Phenotype	MP:0000823	abnormal lateral ventricle morphology	372	1.06603e-11	8.44079e-08	2.26903e-10	3.98792	8.52575	34	529	0.0699589	0.0642722	13	63	136	EMX2,FOXC1,FOXG1,ID4,MSI1,NPAS3,NR2E1,PAX5,POU3F3,SOX2,SP8,ZIC2,ZIC5
1348	California sea lion_Blood	positive	Mouse Phenotype	MP:0000358	abnormal cell morphology	373	1.16576e-11	9.23046e-08	2.47465e-10	4.77287	5.86649	28	364	0.0576132	0.0769231	3	121	400	CDX2,EN1,FOXG1
1349	California sea lion_Blood	positive	Mouse Phenotype	MP:0011655	abnormal systemic artery morphology	374	1.34065e-11	1.06153e-07	2.83831e-10	3.59969	10.5565	38	655	0.0781893	0.0580153	17	92	217	ALDH1A2,DLL4,DLX1,DLX2,FOXC1,FOXD3,FOXG1,HAND2,HOXD3,KLF2,NKX2-5,PHOX2B,PITX2,PRRX1,SIX1,TFAP2A,WT1
1350	California sea lion_Blood	positive	Mouse Phenotype	MP:0009772	abnormal retinal development	375	1.36997e-11	1.08474e-07	2.89265e-10	4.57856	6.33387	29	393	0.0596708	0.0737914	8	20	35	GDF6,ID1,NR2F1,NR2F2,PAX2,PAX6,POU4F2,SOX2
1351	California sea lion_Blood	positive	Mouse Phenotype	MP:0002229	neurodegeneration	376	1.45179e-11	1.14953e-07	3.05726e-10	3.75412	9.58945	36	595	0.0740741	0.0605042	11	134	393	ANK1,EGR3,EN1,FOXG1,GRIA2,KCNMA1,MNX1,NPAS4,POU4F2,POU4F3,SOX2
1352	California sea lion_Blood	positive	Mouse Phenotype	MP:0002820	abnormal premaxilla morphology	377	1.90104e-11	1.50524e-07	3.99268e-10	5.49497	4.36763	24	271	0.0493827	0.0885609	7	30	40	FOXD3,FOXG1,PAX7,PAX9,SATB2,SIX1,ZIC5
1353	California sea lion_Blood	positive	Mouse Phenotype	MP:0002183	gliosis	378	2.08963e-11	1.65457e-07	4.37717e-10	6.04	3.64238	22	226	0.0452675	0.0973451	4	54	171	EN1,MNX1,NPAS4,POU4F2
1354	California sea lion_Blood	positive	Mouse Phenotype	MP:0003077	abnormal cell cycle	379	2.21011e-11	1.74996e-07	4.61732e-10	4.64525	6.02766	28	374	0.0576132	0.0748663	6	91	259	CDX2,EN1,HAND2,ID1,MAFB,NKX2-5
1355	California sea lion_Blood	positive	Mouse Phenotype	MP:0000745	tremors	380	2.30114e-11	1.82204e-07	4.79484e-10	4.2089	7.36535	31	457	0.063786	0.0678337	9	85	260	ANK1,EGR3,EN1,GLRA1,GRIA2,KCNA1,KCNMA1,POU3F1,SLC6A5
[truncated: 13,426 more rows]
